# Supplementary material for: Quantitative Trait Locus Mapping Combined with RNA Sequencing Identified Candidate Genes for Resistance to Powdery Mildew in Bitter Gourd (Momordica charantia L.)
Source: Int J Mol Sci. 2024 Oct 15;25(20):11080. doi: 10.3390/ijms252011080 (PMC11508001; doi:10.3390/ijms252011080)
Supplement: Supplementary file 1 [file ijms-25-11080-s001.zip]

Archive with 10 entries (10 files):
- figure captions.pdf
- Figure S1.pdf
- Figure S2.pdf
- Figure S3.pdf
- Table S1.xlsx
- Table S2.xlsx
- Table S3.xlsx
- Table S4.xlsx
- Table S5.xlsx
- Table S6.xlsx
