# Supplementary material for: Quantitative Trait Locus Mapping Combined with RNA Sequencing Identified Candidate Genes for Resistance to Powdery Mildew in Bitter Gourd (Momordica charantia L.)
Source: Int J Mol Sci. 2024 Oct 15;25(20):11080. doi: 10.3390/ijms252011080 (PMC11508001; doi:10.3390/ijms252011080)
Supplement: Supplementary file 1 [file ijms-25-11080-s001.zip › Table S1.xlsx]

## Sheet: Sheet1
Table S1. 8 types of marker separation
Type	Parent1	Parent2	Offspring
aa×bb	aa	bb	aa,bb,ab
ab×cc	ab	cc	ac,bc
cc×ab	cc	ab	ac,bc
lm×ll	lm	ll	lm,ll
nn×np	nn	np	nn,np
hk×hk	hk	hk	hk,hh,kk
ab×cd	ab	cd	ac,ad,bc,bd
ef×eg	ef	eg	ee,eg,ef,fg
Note: Type is the type code; Parent1 is the genotype of parent 1; Parent2 is the genotype of parent 2; Offspring is the genotype of the offspring.
