# Supplementary material for: Quantitative Trait Locus Mapping Combined with RNA Sequencing Identified Candidate Genes for Resistance to Powdery Mildew in Bitter Gourd (Momordica charantia L.)
Source: Int J Mol Sci. 2024 Oct 15;25(20):11080. doi: 10.3390/ijms252011080 (PMC11508001; doi:10.3390/ijms252011080)
Supplement: Supplementary file 1 [file ijms-25-11080-s001.zip › Table S2.xlsx]

## Sheet: Sheet1
Table S2.All primers used in this study
Primer_id	F1	F2	R
A24145-KASP	GAAGGTCGGAGTCAACGGATTTCAAACTGAAAACTTGTCCCAGA	GAAGGTGACCAAGTTCATGCTCAAACTGAAAACTTGTCCCAGG	CCCACCACTCCAAAATGAATTA
A24146-KASP	GAAGGTCGGAGTCAACGGATTAACCCAATAAATGAACATGACAAC	GAAGGTGACCAAGTTCATGCTAACCCAATAAATGAACATGACAAT	TTGAAGAGTCAGTAGAATTATTGAAAAT
A24147-KASP	GAAGGTCGGAGTCAACGGATTGCTCTTGGAGGTGAAGTTTGC	GAAGGTGACCAAGTTCATGCTAAGCTCTTGGAGGTGAAGTTTGT	GCTGCATCTCCAATCAAACG
A24148-KASP	GAAGGTCGGAGTCAACGGATTGCTGCTAATAGAGGATGACATGG	GAAGGTGACCAAGTTCATGCTGCTGCTAATAGAGGATGACATGA	CGGTCTCTTCCCTCTCTCTTTC
A24150-KASP	GAAGGTCGGAGTCAACGGATTCTCCGTTAAGAGTGAATACTGACC	GAAGGTGACCAAGTTCATGCTCCTCCGTTAAGAGTGAATACTGACT	AAACAGACAAGGATTCAAGGAAAT
A24151-KASP	GAAGGTCGGAGTCAACGGATTCCAAAAAAACAAGTTTCCGG	GAAGGTGACCAAGTTCATGCTCCCAAAAAAACAAGTTTCCGT	ACCACTTAACTTCTTGTTGGGAGT
A24152-KASP	GAAGGTCGGAGTCAACGGATTGAGAATAATCAGAGTTTCCCTGAGT	GAAGGTGACCAAGTTCATGCTGAGAATAATCAGAGTTTCCCTGAGA	ATTCCTTTGGCTCTCAATTCC
A24153-KASP	GAAGGTCGGAGTCAACGGATTGATTTGTTTCACAATATATCTACTGCA	GAAGGTGACCAAGTTCATGCTTGATTTGTTTCACAATATATCTACTGCT	TTTGATTTTATCTAGTTCATAATTGAGC
A24154-KASP	GAAGGTCGGAGTCAACGGATTTCTTCTCTTTTCAATGTAAGACGATC	GAAGGTGACCAAGTTCATGCTTCTTCTCTTTTCAATGTAAGACGATT	CTAACTTAACCTCCTCTCATTCCAA
A24155-KASP	GAAGGTCGGAGTCAACGGATTGAAAAGATACAAGGGGAAAACAAT	GAAGGTGACCAAGTTCATGCTAAAAGATACAAGGGGAAAACAAA	TTGTTTCTGTTGTTTCTTAACTGCTA
A24156-KASP	GAAGGTCGGAGTCAACGGATTTCATGCCAAACCAGTGAGACA	GAAGGTGACCAAGTTCATGCTCATGCCAAACCAGTGAGACG	TTTTTCATCCATTGAGCTTTTACA
A24157-KASP	GAAGGTCGGAGTCAACGGATTCGACGATCAAGTCAGTATAGGTCG	GAAGGTGACCAAGTTCATGCTCGACGATCAAGTCAGTATAGGTCA	CTGGCTCCGAACTAAACTTGG
A24158-KASP	GAAGGTCGGAGTCAACGGATTAACACGACAACTGCAAACTTGTA	GAAGGTGACCAAGTTCATGCTACACGACAACTGCAAACTTGTC	CATTTCGCTACTCGCATAGGA
A24160-KASP	GAAGGTCGGAGTCAACGGATTAATGGGGAACTGAAGAAATGG	GAAGGTGACCAAGTTCATGCTAATGGGGAACTGAAGAAATGC	CTTACTCAAAAACGCATCCAAA
A24161-KASP	GAAGGTCGGAGTCAACGGATTAAACTAAATATCAAGGCTCCGTTC	GAAGGTGACCAAGTTCATGCTAAACTAAATATCAAGGCTCCGTTT	TTCTAATTGATCTTCATTCTAATTCCTT
A24162-KASP	GAAGGTCGGAGTCAACGGATTTTCCCCGATCACCACCC	GAAGGTGACCAAGTTCATGCTTTCCCCGATCACCACCA	CAATGTCCATGAAATTGGGG
A24163-KASP	GAAGGTCGGAGTCAACGGATTGAAAACCCCATTTTTGACCA	GAAGGTGACCAAGTTCATGCTAGAAAACCCCATTTTTGACCT	CTCGATTATTTAGTTCATCTATTGTTG
A24164-KASP	GAAGGTCGGAGTCAACGGATTCACGATCAATAGTAAATAGTAGGTTGC	GAAGGTGACCAAGTTCATGCTGCACGATCAATAGTAAATAGTAGGTTGT	TCATCAATCATTCAACTGTTCTCG
evm.model.chr11.1361-qRT-PCR	TATGCTTGCGGCTCCGTATT	ATGAACTCAGCCACCCGAAG
evm.model.chr1.430-qRT-PCR	TCCCAATGTAGCTCGGGAGA	TTCAATTCGTGTTGCAGGCG
evm.model.chr4.791-qRT-PCR	CTACCGGCACCAATGGAGTT	ATTGACAGCAGACAACGGCT
evm.model.chr6.2377-qRT-PCR	CTTCCTCGATCGGACAGCTC	ACGTCGTCTGAACTAGGGGA
evm.model.chr10.1380-qRT-PCR	AATTGGACTCCACCGCTCAG	AAACACGGACTTCGCTGCTA
evm.model.chr3.2934-qRT-PCR	AACAACCGTACAAACGCTGC	GATGGTTCACAAGCAAGCGG
evm.model.chr3.2946-qRT-PCR	GTATCGGCGTGGAGTTCGAT	GCCTCTGTTTCGGTTGGAGA
β-tubulin-qRT-PCR	CATCTTCCACCTTTACACCCTG	CCATGTATCAATCAAACACTCC
