# Supplementary material for: Quantitative Trait Locus Mapping Combined with RNA Sequencing Identified Candidate Genes for Resistance to Powdery Mildew in Bitter Gourd (Momordica charantia L.)
Source: Int J Mol Sci. 2024 Oct 15;25(20):11080. doi: 10.3390/ijms252011080 (PMC11508001; doi:10.3390/ijms252011080)
Supplement: Supplementary file 1 [file ijms-25-11080-s001.zip › Table S3.xlsx]

## Sheet: Sheet1
Tabale S3. Resequencing data statistics.
Sample	All Reads	All Bases	All GC	All Q20	All Q30	Reads 1	Bases 1	Reads 1 GC(%)	Reads 1 Q20(%)	Reads 1 Q30(%)	Reads 2	Bases 2	Read 2 GC(%)	Read 2 Q20(%)	Read 2 Q30(%)	Mapped	Coverage (%)	Mean Depth (×)
MC18	339632252	33963225200	0.36805	0.97595	0.90475	169816126	16981612600	36.76	97.87	90.85	169816126	16981612600	36.85	97.32	90.1	0.9888	91.99	97.14
MC402	334656202	33465620200	0.3709	0.9758	0.9047	167328101	16732810100	37.05	97.9	90.96	167328101	16732810100	37.13	97.26	89.98	0.996	94.86	100.4
HR10A	200272642	20027264200	0.36915	0.98005	0.92	100136321	10013632100	36.88	98.49	93.03	100136321	10013632100	36.95	97.52	90.97	0.9812	93.73	57.8
HR11A	237839646	23783964600	0.37155	0.9811	0.9232	118919823	11891982300	37.12	98.55	93.3	118919823	11891982300	37.19	97.67	91.34	0.9593	93.95	67.18
HR12A	175527292	17552729200	0.3724	0.96885	0.89525	87763646	8776364600	37.11	98.04	91.75	87763646	8776364600	37.37	95.73	87.3	0.9728	93.79	50.01
HR13A	188027874	18802787400	0.3724	0.97005	0.89805	94013937	9401393700	37.12	98.07	91.86	94013937	9401393700	37.36	95.94	87.75	0.9757	94.92	53.88
HR14A	189389328	18938932800	0.3702	0.96865	0.8943	94694664	9469466400	36.9	98.03	91.67	94694664	9469466400	37.14	95.7	87.19	0.9728	92.87	53.9
HR15A	179638934	17963893400	0.37105	0.97105	0.9011	89819467	8981946700	36.99	98.19	92.27	89819467	8981946700	37.22	96.02	87.95	0.9766	93.25	51.1
HR16A	191942396	19194239600	0.3695	0.97835	0.9106	95971198	9597119800	36.87	98.34	92.06	95971198	9597119800	37.03	97.33	90.06	0.9809	94.46	55.74
HR17A	195223042	19522304200	0.36945	0.9799	0.91535	97611521	9761152100	36.89	98.37	92.22	97611521	9761152100	37	97.61	90.85	0.9813	95.42	59.72
HR18A	182674440	18267444000	0.372	0.97975	0.91635	91337220	9133722000	37.15	98.43	92.51	91337220	9133722000	37.25	97.52	90.76	0.975	94.38	52.82
HR19A	193478142	19347814200	0.3675	0.97995	0.9166	96739071	9673907100	36.69	98.46	92.6	96739071	9673907100	36.81	97.53	90.72	0.9757	93.85	56.74
HR1A	196567596	19656759600	0.37155	0.9729	0.8988	98283798	9828379800	37.1	97.69	90.45	98283798	9828379800	37.21	96.89	89.31	0.9841	93.91	56.5
HR20A	207995290	20799529000	0.37405	0.9689	0.8918	103997645	10399764500	37.32	97.26	89.85	103997645	10399764500	37.49	96.52	88.51	0.9337	93.34	36.44
HR21A	199350604	19935060400	0.37005	0.96825	0.88975	99675302	9967530200	36.93	97.19	89.64	99675302	9967530200	37.08	96.46	88.31	0.9752	94.4	58.14
HR22A	168287078	16828707800	0.36785	0.9669	0.8856	84143539	8414353900	36.71	97.13	89.38	84143539	8414353900	36.86	96.25	87.74	0.9832	95.01	49.79
HR23A	187016982	18701698200	0.3671	0.967	0.8856	93508491	9350849100	36.62	97.18	89.51	93508491	9350849100	36.8	96.22	87.61	0.9876	93.35	54.42
HR24A	189859444	18985944400	0.37015	0.9708	0.89575	94929722	9492972200	36.93	97.38	90.04	94929722	9492972200	37.1	96.78	89.11	0.9768	94.07	55.77
HR25A	185333400	18533340000	0.37005	0.97135	0.89705	92666700	9266670000	36.94	97.36	89.98	92666700	9266670000	37.07	96.91	89.43	0.9837	92.87	53.16
HR26A	194110948	19411094800	0.3707	0.9716	0.8978	97055474	9705547400	37.01	97.41	90.12	97055474	9705547400	37.13	96.91	89.44	0.9838	93.58	56.09
HR27A	186749468	18674946800	0.36935	0.971	0.8958	93374734	9337473400	36.86	97.41	90.09	93374734	9337473400	37.01	96.79	89.07	0.9735	94.17	53.89
HR28A	195180498	19518049800	0.371	0.96865	0.8914	97590249	9759024900	37	97.26	89.73	97590249	9759024900	37.2	96.47	88.55	0.9833	94.23	56.27
HR29A	191735736	19173573600	0.37325	0.96835	0.89025	95867868	9586786800	37.24	97.18	89.48	95867868	9586786800	37.41	96.49	88.57	0.9682	92.96	54.62
HR2A	195564950	19556495000	0.37615	0.97315	0.90015	97782475	9778247500	37.56	97.74	90.62	97782475	9778247500	37.67	96.89	89.41	0.9655	93.08	32.46
HR30A	169491286	16949128600	0.36855	0.9687	0.89105	84745643	8474564300	36.77	97.24	89.62	84745643	8474564300	36.94	96.5	88.59	0.9906	93.31	49.53
HR31A	199577620	19957762000	0.3718	0.96945	0.8935	99788810	9978881000	37.09	97.35	90	99788810	9978881000	37.27	96.54	88.7	0.9809	92.94	56.93
HR32A	183707834	18370783400	0.37145	0.9684	0.8896	91853917	9185391700	37.06	97.18	89.48	91853917	9185391700	37.23	96.5	88.44	0.9792	93.83	53.17
HR33A	183558554	18355855400	0.37305	0.9697	0.89305	91779277	9177927700	37.24	97.21	89.61	91779277	9177927700	37.37	96.73	89	0.9744	94.27	52.62
HR34A	203296304	20329630400	0.373	0.9708	0.89685	101648152	10164815200	37.24	97.35	90.07	101648152	10164815200	37.36	96.81	89.3	0.9739	93.99	58.23
HR35A	205722058	20572205800	0.37015	0.9712	0.89755	102861029	10286102900	36.95	97.4	90.18	102861029	10286102900	37.08	96.84	89.33	0.9808	94.13	59.67
HR36A	194439226	19443922600	0.36665	0.96635	0.88605	97219613	9721961300	36.57	96.99	89.26	97219613	9721961300	36.76	96.28	87.95	0.9858	93.2	56.94
HR37A	193046738	19304673800	0.3726	0.9665	0.88695	96523369	9652336900	37.19	96.93	89.18	96523369	9652336900	37.33	96.37	88.21	0.9622	92.45	54.4
HR38A	184272618	18427261800	0.3699	0.9667	0.88745	92136309	9213630900	36.92	97.01	89.34	92136309	9213630900	37.06	96.33	88.15	0.9785	94.5	53.96
HR39A	200777308	20077730800	0.3692	0.967	0.88775	100388654	10038865400	36.84	97.07	89.48	100388654	10038865400	37	96.33	88.07	0.9868	94.74	58.74
HR3A	199915466	19991546600	0.37085	0.9727	0.89865	99957733	9995773300	37.02	97.74	90.64	99957733	9995773300	37.15	96.8	89.09	0.9803	93.44	57.26
HR40A	211373140	21137314000	0.376	0.97025	0.89585	105686570	10568657000	37.5	97.08	89.56	105686570	10568657000	37.7	96.97	89.61	0.9816	93.24	59.99
HR41A	183726716	18372671600	0.3747	0.97015	0.8949	91863358	9186335800	37.39	97.03	89.37	91863358	9186335800	37.55	97	89.61	0.9759	93.34	53.07
HR42A	224992490	22499249000	0.37495	0.9709	0.8974	112496245	11249624500	37.43	97.14	89.7	112496245	11249624500	37.56	97.04	89.78	0.9692	94.15	64.27
HR43A	197674864	19767486400	0.37395	0.9717	0.8998	98837432	9883743200	37.31	97.24	90.02	98837432	9883743200	37.48	97.1	89.94	0.9764	94.11	57.2
HR44A	195287220	19528722000	0.37135	0.9692	0.8948	97643610	9764361000	37.06	96.99	89.45	97643610	9764361000	37.21	96.85	89.51	0.9835	93.13	55.51
HR45A	197569242	19756924200	0.3702	0.96965	0.8956	98784621	9878462100	36.96	96.96	89.35	98784621	9878462100	37.08	96.97	89.77	0.9856	94.77	57.79
HR46A	186219830	18621983000	0.3699	0.96875	0.8926	93109915	9310991500	36.93	96.93	89.19	93109915	9310991500	37.05	96.82	89.33	0.9868	93.17	53.99
HR47A	195032944	19503294400	0.37185	0.9691	0.89375	97516472	9751647200	37.12	97	89.42	97516472	9751647200	37.25	96.82	89.33	0.9834	92.24	55.14
HR48A	184058656	18405865600	0.3765	0.966	0.8841	92029328	9202932800	37.59	96.59	88.19	92029328	9202932800	37.71	96.61	88.63	0.9577	93.87	51.53
HR49A	181660524	18166052400	0.37455	0.9672	0.88745	90830262	9083026200	37.41	96.61	88.29	90830262	9083026200	37.5	96.83	89.2	0.9745	93.96	52.4
HR4A	235493352	23549335200	0.3687	0.97925	0.91825	117746676	11774667600	36.82	98.3	92.56	117746676	11774667600	36.92	97.55	91.09	0.963	94.26	59.47
HR50A	201985128	20198512800	0.37125	0.9687	0.89205	100992564	10099256400	37.09	96.81	88.84	100992564	10099256400	37.16	96.93	89.57	0.9858	94.06	57.9
HR51A	214325460	21432546000	0.3694	0.96955	0.8944	107162730	10716273000	36.89	96.92	89.17	107162730	10716273000	36.99	96.99	89.71	0.9853	94.12	61.34
HR52A	203672840	20367284000	0.36915	0.9769	0.9065	101836420	10183642000	36.85	98.1	91.39	101836420	10183642000	36.98	97.28	89.91	0.9882	93.5	59.04
HR53A	213579570	21357957000	0.37395	0.9769	0.9071	106789785	10678978500	37.35	98.07	91.35	106789785	10678978500	37.44	97.31	90.07	0.9704	94.85	60.8
HR54A	198898994	19889899400	0.37955	0.9761	0.90485	99449497	9944949700	37.91	98.06	91.3	99449497	9944949700	38	97.16	89.67	0.9509	92.74	55.13
HR55A	212422482	21242248200	0.36965	0.9771	0.9073	106211241	10621124100	36.91	98.14	91.54	106211241	10621124100	37.02	97.28	89.92	0.9851	93.24	61.19
HR56A	191089424	19108942400	0.37165	0.9743	0.9007	95544712	9554471200	37.1	97.84	90.75	95544712	9554471200	37.23	97.02	89.39	0.9764	94.87	56.29
HR57A	197872278	19787227800	0.37095	0.97585	0.90555	98936139	9893613900	37.05	97.88	90.97	98936139	9893613900	37.14	97.29	90.14	0.9829	94.29	57.67
HR58A	204694240	20469424000	0.3754	0.9757	0.90555	102347120	10234712000	37.5	97.92	91.09	102347120	10234712000	37.58	97.22	90.02	0.9788	93.31	57.78
HR59A	203640910	20364091000	0.3698	0.9761	0.90665	101820455	10182045500	36.93	97.97	91.26	101820455	10182045500	37.03	97.25	90.07	0.9866	93.42	58.66
HR5A	216782706	21678270600	0.36745	0.97825	0.9144	108391353	10839135300	36.7	98.21	92.19	108391353	10839135300	36.79	97.44	90.69	0.9773	93.86	62.97
HR60A	217992894	21799289400	0.371	0.9763	0.9068	108996447	10899644700	37.05	97.96	91.2	108996447	10899644700	37.15	97.3	90.16	0.9832	93.6	62.79
HR61A	175318376	17531837600	0.3707	0.97625	0.9094	87659188	8765918800	37.01	97.99	91.61	87659188	8765918800	37.13	97.26	90.27	0.9895	94.16	50.44
HR62A	214471800	21447180000	0.36755	0.97795	0.91435	107235900	10723590000	36.7	98.06	91.88	107235900	10723590000	36.81	97.53	90.99	0.9904	94.37	63.09
HR63A	218465844	21846584400	0.37255	0.97765	0.9142	109232922	10923292200	37.2	98.08	91.98	109232922	10923292200	37.31	97.45	90.86	0.9909	93.33	62.55
HR64A	214006570	21400657000	0.36905	0.9779	0.9146	107003285	10700328500	36.85	98.13	92.11	107003285	10700328500	36.96	97.45	90.81	0.9853	93.96	61.73
HR65A	200409504	20040950400	0.37125	0.97565	0.91	100204752	10020475200	37.07	97.86	91.5	100204752	10020475200	37.18	97.27	90.5	0.9759	94.01	57.24
HR66A	211679964	21167996400	0.3686	0.9759	0.90905	105839982	10583998200	36.81	97.81	91.24	105839982	10583998200	36.91	97.37	90.57	0.9844	93.84	61.35
HR67A	214451260	21445126000	0.3688	0.9757	0.9087	107225630	10722563000	36.84	97.82	91.28	107225630	10722563000	36.92	97.32	90.46	0.9885	92.81	61.59
HR68A	202857034	20285703400	0.3673	0.9752	0.907	101428517	10142851700	36.68	97.81	91.23	101428517	10142851700	36.78	97.23	90.17	0.9901	94.21	59.89
HR69A	181661812	18166181200	0.37565	0.9748	0.90475	90830906	9083090600	37.5	97.77	90.99	90830906	9083090600	37.63	97.19	89.96	0.9402	94.7	39.13
HR6A	196769854	19676985400	0.36935	0.9768	0.90975	98384927	9838492700	36.89	98.14	91.92	98384927	9838492700	36.98	97.22	90.03	0.959	93.85	56.2
HR70A	213321838	21332183800	0.3719	0.976	0.90795	106660919	10666091900	37.14	97.82	91.14	106660919	10666091900	37.24	97.38	90.45	0.9914	94.65	62.19
HR71A	209902948	20990294800	0.37145	0.9762	0.90935	104951474	10495147400	37.1	97.88	91.36	104951474	10495147400	37.19	97.36	90.51	0.9879	94.42	61.06
HR72A	247642730	24764273000	0.36675	0.9778	0.9142	123821365	12382136500	36.63	98	91.79	123821365	12382136500	36.72	97.56	91.05	0.9922	93.76	72.23
HR73A	190068256	19006825600	0.36975	0.97705	0.912	95034128	9503412800	36.92	97.93	91.57	95034128	9503412800	37.03	97.48	90.83	0.9897	92.35	54.15
HR74A	211226246	21122624600	0.36805	0.97675	0.9102	105613123	10561312300	36.76	97.88	91.34	105613123	10561312300	36.85	97.47	90.7	0.9905	93.77	61.15
HR75A	222315334	22231533400	0.3661	0.97695	0.9111	111157667	11115766700	36.57	97.92	91.48	111157667	11115766700	36.65	97.47	90.74	0.9905	94.51	65.51
HR76A	211007792	21100779200	0.3691	0.97625	0.9094	105503896	10550389600	36.86	97.91	91.47	105503896	10550389600	36.96	97.34	90.41	0.9849	93.58	61.03
HR77A	216333008	21633300800	0.37365	0.9761	0.91055	108166504	10816650400	37.31	97.87	91.45	108166504	10816650400	37.42	97.35	90.66	0.9689	94.82	62.85
HR78A	206029450	20602945000	0.37215	0.9764	0.9109	103014725	10301472500	37.17	97.85	91.37	103014725	10301472500	37.26	97.43	90.81	0.9834	93.25	59.94
HR79A	229895798	22989579800	0.3711	0.9768	0.9124	114947899	11494789900	37.07	97.91	91.55	114947899	11494789900	37.15	97.45	90.93	0.9907	93.22	65.58
HR7A	210706376	21070637600	0.37445	0.97845	0.9154	105353188	10535318800	37.4	98.27	92.41	105353188	10535318800	37.49	97.42	90.67	0.9539	94.81	46.07
HR80A	212053674	21205367400	0.36765	0.9735	0.9014	106026837	10602683700	36.71	97.71	90.82	106026837	10602683700	36.82	96.99	89.46	0.9898	94.31	62.34
HR81A	196366454	19636645400	0.3693	0.9785	0.9177	98183227	9818322700	36.84	98.48	93.07	98183227	9818322700	37.02	97.22	90.47	0.984	93.15	55.92
HR82A	219620960	21962096000	0.36925	0.9781	0.9167	109810480	10981048000	36.84	98.43	92.93	109810480	10981048000	37.01	97.19	90.41	0.9825	92.85	62.47
HR83A	210506870	21050687000	0.3702	0.9781	0.91655	105253435	10525343500	36.94	98.46	92.99	105253435	10525343500	37.1	97.16	90.32	0.9795	92.93	61.03
HR84A	209657392	20965739200	0.3699	0.97745	0.9144	104828696	10482869600	36.9	98.45	92.93	104828696	10482869600	37.08	97.04	89.95	0.9851	94.68	61.04
HR85A	188351102	18835110200	0.37215	0.97555	0.9087	94175551	9417555100	37.12	98.2	92.13	94175551	9417555100	37.31	96.91	89.61	0.9765	94.53	54.26
HR86A	189320962	18932096200	0.3733	0.9767	0.91175	94660481	9466048100	37.25	98.21	92.18	94660481	9466048100	37.41	97.13	90.17	0.9762	93.99	54.09
HR87A	199939332	19993933200	0.37075	0.9771	0.9134	99969666	9996966600	37	98.27	92.41	99969666	9996966600	37.15	97.15	90.27	0.9871	94.4	58.04
HR88A	224194376	22419437600	0.36795	0.97915	0.9191	112097188	11209718800	36.72	98.38	92.82	112097188	11209718800	36.87	97.45	91	0.9907	93.17	64.47
HR89A	204496770	20449677000	0.36915	0.97735	0.9146	102248385	10224838500	36.83	98.32	92.69	102248385	10224838500	37	97.15	90.23	0.9814	94.39	59.66
HR8A	216536468	21653646800	0.36795	0.97975	0.9188	108268234	10826823400	36.75	98.47	92.94	108268234	10826823400	36.84	97.48	90.82	0.9874	93.14	62.06
HR90A	222273050	22227305000	0.36505	0.97725	0.91445	111136525	11113652500	36.43	98.29	92.61	111136525	11113652500	36.58	97.16	90.28	0.9844	93.72	65.15
HR9A	216046436	21604643600	0.36615	0.98105	0.92235	108023218	10802321800	36.58	98.5	93.06	108023218	10802321800	36.65	97.71	91.41	0.9871	94.08	63.02
HS10A	156254324	15625432400	0.3738	0.97515	0.9002	78127162	7812716200	37.31	97.89	90.57	78127162	7812716200	37.45	97.14	89.47	0.9793	93.55	44.82
HS11A	80433182	8043318200	0.37145	0.96755	0.88475	40216591	4021659100	37.03	97.01	88.62	40216591	4021659100	37.26	96.5	88.33	0.9781	94.11	23.41
HS12A	84601152	8460115200	0.3712	0.969	0.8894	42300576	4230057600	37	97.21	89.23	42300576	4230057600	37.24	96.59	88.65	0.9676	93.28	24.32
HS13A	143420086	14342008600	0.3718	0.97355	0.9009	71710043	7171004300	37.1	97.66	90.53	71710043	7171004300	37.26	97.05	89.65	0.9764	93.56	41.64
HS14A	94845968	9484596800	0.3708	0.9737	0.90085	47422984	4742298400	37.01	97.62	90.38	47422984	4742298400	37.15	97.12	89.79	0.9811	93.55	27.44
HS15A	108740296	10874029600	0.37015	0.97215	0.8966	54370148	5437014800	36.94	97.56	90.16	54370148	5437014800	37.09	96.87	89.16	0.9877	93.44	31.53
HS16A	155887250	15588725000	0.37275	0.9749	0.9053	77943625	7794362500	37.21	97.79	91	77943625	7794362500	37.34	97.19	90.06	0.9716	93.31	44.3
HS17A	169077512	16907751200	0.37185	0.9797	0.9178	84538756	8453875600	37.12	98.28	92.23	84538756	8453875600	37.25	97.66	91.33	0.9561	93.1	47.85
HS18A	154760754	15476075400	0.3691	0.9758	0.90735	77380377	7738037700	36.82	98.31	92.12	77380377	7738037700	37	96.85	89.35	0.9823	93.23	44.6
HS19A	194272334	19427233400	0.37195	0.97585	0.90765	97136167	9713616700	37.1	98.34	92.2	97136167	9713616700	37.29	96.83	89.33	0.9809	93.47	55.51
HS1A	172751340	17275134000	0.38785	0.96385	0.8932	86375670	8637567000	38.45	98.53	92.83	86375670	8637567000	39.12	94.24	85.81	0.9093	93.97	46.28
HS20A	177935162	17793516200	0.3687	0.9773	0.9114	88967581	8896758100	36.77	98.45	92.57	88967581	8896758100	36.97	97.01	89.71	0.9899	94.77	52.21
HS21A	198166162	19816616200	0.3731	0.97215	0.89455	99083081	9908308100	37.26	97.57	90.03	99083081	9908308100	37.36	96.86	88.88	0.9761	93.28	56.2
HS22A	217699890	21769989000	0.37065	0.9739	0.9003	108849945	10884994500	37.03	97.68	90.47	108849945	10884994500	37.1	97.1	89.59	0.9756	92.24	61.14
HS23A	191483870	19148387000	0.37125	0.97195	0.8944	95741935	9574193500	37.09	97.59	90.09	95741935	9574193500	37.16	96.8	88.79	0.9779	93.78	55.86
HS24A	191474158	19147415800	0.3687	0.97545	0.90745	95737079	9573707900	36.8	97.98	91.6	95737079	9573707900	36.94	97.11	89.89	0.9847	93.69	55.73
HS25A	211361258	21136125800	0.37145	0.97485	0.9018	105680629	10568062900	37.11	97.79	90.61	105680629	10568062900	37.18	97.18	89.75	0.985	93.78	60.07
HS26A	220122130	22012213000	0.3707	0.9741	0.8991	110061065	11006106500	37.04	97.69	90.28	110061065	11006106500	37.1	97.13	89.54	0.9837	94.74	63.58
HS27A	217559082	21755908200	0.3741	0.9732	0.8958	108779541	10877954100	37.33	97.49	89.48	108779541	10877954100	37.49	97.15	89.68	0.981	93.74	61.87
HS28A	205689558	20568955800	0.37075	0.97365	0.8975	102844779	10284477900	36.99	97.58	89.79	102844779	10284477900	37.16	97.15	89.71	0.9866	94.59	60.59
HS29A	178617398	17861739800	0.37195	0.96585	0.8881	89308699	8930869900	37.14	96.67	88.92	89308699	8930869900	37.25	96.5	88.7	0.9697	93.85	51.54
HS2A	171150864	17115086400	0.37015	0.96465	0.8947	85575432	8557543200	36.69	98.54	92.83	85575432	8557543200	37.34	94.39	86.11	0.9874	94.19	49.89
HS30A	193174610	19317461000	0.3713	0.96675	0.89005	96587305	9658730500	37.08	96.68	88.93	96587305	9658730500	37.18	96.67	89.08	0.974	94.66	55.46
HS31A	200636306	20063630600	0.3717	0.9732	0.89695	100318153	10031815300	37.14	97.69	90.26	100318153	10031815300	37.2	96.95	89.13	0.9827	94.37	57.45
HS32A	199911170	19991117000	0.37485	0.97745	0.9159	99955585	9995558500	37.4	98.31	92.79	99955585	9995558500	37.57	97.18	90.39	0.9765	93.64	56.33
HS33A	207899750	20789975000	0.37335	0.978	0.91625	103949875	10394987500	37.26	98.27	92.6	103949875	10394987500	37.41	97.33	90.65	0.9891	94.95	59.7
HS34A	185226958	18522695800	0.37075	0.97645	0.9117	92613479	9261347900	37	98.22	92.37	92613479	9261347900	37.15	97.07	89.97	0.987	93.54	53.71
HS35A	193918954	19391895400	0.3708	0.97805	0.9168	96959477	9695947700	37	98.34	92.84	96959477	9695947700	37.16	97.27	90.52	0.983	93.38	55.9
HS36A	207938890	20793889000	0.37595	0.97765	0.91725	103969445	10396944500	37.56	97.9	91.97	103969445	10396944500	37.63	97.63	91.48	0.9623	94.01	58.26
HS37A	209516192	20951619200	0.3675	0.97775	0.9159	104758096	10475809600	36.72	97.84	91.65	104758096	10475809600	36.78	97.71	91.53	0.9884	93.93	61.13
HS38A	219031320	21903132000	0.3716	0.97695	0.91405	109515660	10951566000	37.13	97.83	91.63	109515660	10951566000	37.19	97.56	91.18	0.9833	94.15	63.42
HS39A	230532862	23053286200	0.37085	0.97865	0.9197	115266431	11526643100	37.05	97.97	92.17	115266431	11526643100	37.12	97.76	91.77	0.9741	94.34	66.38
HS3A	170307056	17030705600	0.375	0.96395	0.8939	85153528	8515352800	37.17	98.54	92.87	85153528	8515352800	37.83	94.25	85.91	0.9793	93.68	48.82
HS40A	205783034	20578303400	0.3698	0.97935	0.92035	102891517	10289151700	36.94	98.09	92.38	102891517	10289151700	37.02	97.78	91.69	0.9833	93.35	59.18
HS41A	222767722	22276772200	0.3711	0.9799	0.9215	111383861	11138386100	37.08	98.07	92.29	111383861	11138386100	37.14	97.91	92.01	0.9826	94.83	64.48
HS42A	199633260	19963326000	0.3724	0.9783	0.91665	99816630	9981663000	37.21	97.99	92.01	99816630	9981663000	37.27	97.67	91.32	0.9758	92.82	56.95
HS43A	208192594	20819259400	0.37155	0.9792	0.9193	104096297	10409629700	37.12	98.08	92.31	104096297	10409629700	37.19	97.76	91.55	0.9818	94.31	59.94
HS44A	168616240	16861624000	0.36825	0.9739	0.8992	84308120	8430812000	36.75	98.07	91.29	84308120	8430812000	36.9	96.71	88.55	0.9811	93.48	49.25
HS45A	178285212	17828521200	0.36785	0.9753	0.90305	89142606	8914260600	36.72	98.11	91.44	89142606	8914260600	36.85	96.95	89.17	0.9826	93.6	51.86
HS46A	187786296	18778629600	0.3661	0.97595	0.90595	93893148	9389314800	36.55	98.2	91.79	93893148	9389314800	36.67	96.99	89.4	0.986	94.26	55.18
HS47A	175526422	17552642200	0.36765	0.97725	0.9099	87763211	8776321100	36.7	98.3	92.17	87763211	8776321100	36.83	97.15	89.81	0.9875	93.98	51.01
HS48A	192431696	19243169600	0.36945	0.9771	0.9116	96215848	9621584800	36.88	98.17	92.08	96215848	9621584800	37.01	97.25	90.24	0.983	93.97	55.12
HS49A	186257960	18625796000	0.36855	0.977	0.9109	93128980	9312898000	36.8	98.13	91.91	93128980	9312898000	36.91	97.27	90.27	0.9778	94	54.4
HS4A	165539144	16553914400	0.3744	0.96585	0.89845	82769572	8276957200	37.13	98.6	93.15	82769572	8276957200	37.75	94.57	86.54	0.9762	93.55	47.32
HS50A	188258188	18825818800	0.3673	0.9764	0.90945	94129094	9412909400	36.67	98.13	91.9	94129094	9412909400	36.79	97.15	89.99	0.9877	93.27	54.4
HS51A	175240472	17524047200	0.36785	0.9771	0.91235	87620236	8762023600	36.72	98.22	92.28	87620236	8762023600	36.85	97.2	90.19	0.9879	94.51	50.81
HS52A	165407666	16540766600	0.366	0.975	0.906	82703833	8270383300	36.51	98.14	91.78	82703833	8270383300	36.69	96.86	89.42	0.9898	92.96	48.68
HS53A	184395980	18439598000	0.3666	0.97735	0.9128	92197990	9219799000	36.59	98.23	92.13	92197990	9219799000	36.73	97.24	90.43	0.9863	94.14	53.9
HS54A	187916382	18791638200	0.3675	0.97625	0.9095	93958191	9395819100	36.68	98.21	92	93958191	9395819100	36.82	97.04	89.9	0.989	95.05	55.34
HS55A	178782566	17878256600	0.36875	0.97725	0.913	89391283	8939128300	36.8	98.3	92.38	89391283	8939128300	36.95	97.15	90.22	0.9875	93.01	51.5
HS56A	183311912	18331191200	0.3673	0.9762	0.9093	91655956	9165595600	36.67	98.05	91.73	91655956	9165595600	36.79	97.19	90.13	0.9834	93.28	53.05
HS57A	174747070	17474707000	0.36855	0.97615	0.9086	87373535	8737353500	36.8	98.01	91.56	87373535	8737353500	36.91	97.22	90.16	0.9776	94.63	50.54
HS58A	179300374	17930037400	0.36705	0.97625	0.90935	89650187	8965018700	36.65	98.06	91.71	89650187	8965018700	36.76	97.19	90.16	0.9855	94.54	51.99
HS59A	165953722	16595372200	0.3743	0.97555	0.90745	82976861	8297686100	37.37	98.07	91.75	82976861	8297686100	37.49	97.04	89.74	0.9649	93.32	46.71
HS5A	166661660	16666166000	0.3693	0.9736	0.9014	83330830	8333083000	36.79	98.29	91.86	83330830	8333083000	37.07	96.43	88.42	0.9735	94.36	47.99
HS60A	190519562	19051956200	0.36895	0.971	0.8933	95259781	9525978100	36.82	97.61	90.15	95259781	9525978100	36.97	96.59	88.51	0.989	94.55	56.02
HS61A	190216900	19021690000	0.3681	0.96635	0.8885	95108450	9510845000	36.76	96.72	88.98	95108450	9510845000	36.86	96.55	88.72	0.9672	94.09	54.58
HS62A	181871658	18187165800	0.3675	0.96425	0.88525	90935829	9093582900	36.69	96.58	88.76	90935829	9093582900	36.81	96.27	88.29	0.9852	93.9	53.02
HS63A	183682802	18368280200	0.3667	0.96375	0.88305	91841401	9184140100	36.61	96.47	88.42	91841401	9184140100	36.73	96.28	88.19	0.985	94.68	53.8
HS64A	192039618	19203961800	0.3685	0.9655	0.8883	96019809	9601980900	36.8	96.63	88.9	96019809	9601980900	36.9	96.47	88.76	0.9858	93.09	55.1
HS65A	204000376	20400037600	0.36655	0.97895	0.9194	102000188	10200018800	36.58	98.41	93.05	102000188	10200018800	36.73	97.38	90.83	0.9895	93.82	59.79
HS66A	182543434	18254343400	0.36665	0.97425	0.9024	91271717	9127171700	36.61	97.73	90.86	91271717	9127171700	36.72	97.12	89.62	0.9885	93.4	53.34
HS67A	224837022	22483702200	0.36685	0.97675	0.9099	112418511	11241851100	36.65	97.84	91.29	112418511	11241851100	36.72	97.51	90.69	0.9923	95.03	67.08
HS68A	212412216	21241221600	0.37155	0.9757	0.90725	106206108	10620610800	37.12	97.81	91.18	106206108	10620610800	37.19	97.33	90.27	0.97	95.11	62.27
HS69A	217753494	21775349400	0.36755	0.97625	0.90855	108876747	10887674700	36.72	97.87	91.36	108876747	10887674700	36.79	97.38	90.35	0.9898	93.95	63.18
HS6A	174027178	17402717800	0.3703	0.9746	0.90285	87013589	8701358900	36.91	98.27	91.76	87013589	8701358900	37.15	96.65	88.81	0.9702	94.01	49.92
HS70A	201957576	20195757600	0.3663	0.977	0.9107	100978788	10097878800	36.59	97.95	91.54	100978788	10097878800	36.67	97.45	90.6	0.9879	94.43	59.97
HS71A	223309710	22330971000	0.3694	0.9774	0.91215	111654855	11165485500	36.91	97.93	91.54	111654855	11165485500	36.97	97.55	90.89	0.9868	95.19	65
HS72A	225211228	22521122800	0.3691	0.97725	0.9114	112605614	11260561400	36.88	97.93	91.51	112605614	11260561400	36.94	97.52	90.77	0.9895	93.79	65.77
HS73B	195028642	19502864200	0.37025	0.97755	0.91595	97514321	9751432100	36.95	98.33	92.79	97514321	9751432100	37.1	97.18	90.4	0.9864	94.26	56.54
HS74A	200196822	20019682200	0.36825	0.9766	0.9095	100098411	10009841100	36.78	97.93	91.49	100098411	10009841100	36.87	97.39	90.41	0.9813	93.75	58.44
HS75A	208556650	20855665000	0.37035	0.97825	0.91385	104278325	10427832500	36.99	98.1	91.9	104278325	10427832500	37.08	97.55	90.87	0.9881	94.51	61.08
HS76A	204247616	20424761600	0.3722	0.9764	0.90735	102123808	10212380800	37.18	97.93	91.27	102123808	10212380800	37.26	97.35	90.2	0.9916	94.23	59.14
HS77A	212891372	21289137200	0.36985	0.9786	0.91495	106445686	10644568600	36.96	98.12	91.95	106445686	10644568600	37.01	97.6	91.04	0.9927	94.26	62.44
HS78A	222892588	22289258800	0.3678	0.9786	0.91475	111446294	11144629400	36.75	98.14	92.02	111446294	11144629400	36.81	97.58	90.93	0.99	94.43	65.21
HS79A	181197908	18119790800	0.36835	0.9732	0.9007	90598954	9059895400	36.75	97.75	90.75	90598954	9059895400	36.92	96.89	89.39	0.9911	94.96	54.16
HS7A	181967076	18196707600	0.36545	0.9725	0.897	90983538	9098353800	36.42	98.2	91.45	90983538	9098353800	36.67	96.3	87.95	0.9904	94.38	53.87
HS80A	211914684	21191468400	0.3709	0.9742	0.90375	105957342	10595734200	37.02	97.76	90.84	105957342	10595734200	37.16	97.08	89.91	0.9866	94.06	61.28
HS81A	192019346	19201934600	0.37	0.97225	0.89775	96009673	9600967300	36.92	97.65	90.42	96009673	9600967300	37.08	96.8	89.13	0.9903	94.69	56.36
HS82A	186106768	18610676800	0.3707	0.9738	0.90245	93053384	9305338400	36.99	97.82	90.97	93053384	9305338400	37.15	96.94	89.52	0.9893	93.49	54.3
HS83A	170356398	17035639800	0.3744	0.97155	0.89695	85178199	8517819900	37.36	97.5	90.15	85178199	8517819900	37.52	96.81	89.24	0.9785	93.68	50
HS84A	202660160	20266016000	0.3736	0.97255	0.89955	101330080	10133008000	37.3	97.5	90.17	101330080	10133008000	37.42	97.01	89.74	0.988	94.2	58.85
HS85A	177815578	17781557800	0.37485	0.9715	0.8969	88907789	8890778900	37.42	97.46	90.04	88907789	8890778900	37.55	96.84	89.34	0.9874	94.68	51.76
HS86A	170756118	17075611800	0.3706	0.9716	0.89625	85378059	8537805900	36.99	97.5	90.09	85378059	8537805900	37.13	96.82	89.16	0.9908	93.37	49.48
HS87A	188182864	18818286400	0.36885	0.9764	0.9105	94091432	9409143200	36.82	97.98	91.63	94091432	9409143200	36.95	97.3	90.47	0.991	94.59	55.39
HS88A	203517254	20351725400	0.36885	0.97725	0.9136	101758627	10175862700	36.83	98.02	91.81	101758627	10175862700	36.94	97.43	90.91	0.9904	94.08	58.84
HS89A	199008688	19900868800	0.3682	0.97585	0.90855	99504344	9950434400	36.76	97.93	91.42	99504344	9950434400	36.88	97.24	90.29	0.9907	94.54	58.19
HS8A	167072506	16707250600	0.3654	0.9716	0.894	83536253	8353625300	36.39	98.17	91.33	83536253	8353625300	36.69	96.15	87.47	0.9869	94.64	49.92
HS90A	202592846	20259284600	0.36865	0.9777	0.9145	101296423	10129642300	36.81	98.1	92.03	101296423	10129642300	36.92	97.44	90.87	0.9909	94.67	59.42
HS9A	199567220	19956722000	0.37575	0.97575	0.90875	99783610	9978361000	37.5	97.98	91.65	99783610	9978361000	37.65	97.17	90.1	0.9682	94.2	56.88
