# Supplementary material for: Quantitative Trait Locus Mapping Combined with RNA Sequencing Identified Candidate Genes for Resistance to Powdery Mildew in Bitter Gourd (Momordica charantia L.)
Source: Int J Mol Sci. 2024 Oct 15;25(20):11080. doi: 10.3390/ijms252011080 (PMC11508001; doi:10.3390/ijms252011080)
Supplement: Supplementary file 1 [file ijms-25-11080-s001.zip › Table S4.xlsx]

## Sheet: Sheet1
Table S4. Tag type statistics
Type	SNP Number
depth too low	82583
Parent nonpoly	1096218
Parent missing	170412
aa×bb	1996505
ab×cc	288
ab×cd	7
cc×ab	5355
ef×eg	1172
hk×hk	16962
lm×ll	29975
nn×np	829100
Note: De Pustullo: the depth of the parent or offspring does not meet the requirements; Panetnonpolly: genotypic agreement between parents cannot be typed; Parental genotype deletion; Totamak: Total Samp number.
