# Supplementary material for: Quantitative Trait Locus Mapping Combined with RNA Sequencing Identified Candidate Genes for Resistance to Powdery Mildew in Bitter Gourd (Momordica charantia L.)
Source: Int J Mol Sci. 2024 Oct 15;25(20):11080. doi: 10.3390/ijms252011080 (PMC11508001; doi:10.3390/ijms252011080)
Supplement: Supplementary file 1 [file ijms-25-11080-s001.zip › Table S5.xlsx]

## Sheet: Sheet1
Table S5. The number of bin marker and their relevance to the physical location
chromosome	Bins	Length (cM)	Average Spacing (cM)	Max Gap (cM)	Spearman cor
1	202	122.51	0.61	29.69	0.9998
2	181	55.09	0.31	0.84	1
3	134	96.02	0.72	34.75	0.9926
4	177	174.18	0.99	64.9	1
5	131	43.41	0.33	1.4	1
6	238	163.73	0.69	53.97	1
7	86	28.12	0.33	2.25	1
8	212	167.65	0.79	36.42	1
9	203	208.94	1.03	23.46	0.9999
10	114	69.55	0.62	35.9	1
11	284	92.85	0.33	6.02	1
overall	1962	1222.04	0.63	64.9	1
