# Supplementary material for: Quantitative Trait Locus Mapping Combined with RNA Sequencing Identified Candidate Genes for Resistance to Powdery Mildew in Bitter Gourd (Momordica charantia L.)
Source: Int J Mol Sci. 2024 Oct 15;25(20):11080. doi: 10.3390/ijms252011080 (PMC11508001; doi:10.3390/ijms252011080)
Supplement: Supplementary file 1 [file ijms-25-11080-s001.zip › Table S6.xlsx]

## Sheet: Sheet1
Table S6. Annotation information for 20 candidate genes.
Gene id	KEGG Pathway	GO annotation	Swissprot annotation	TrEMBL annotation	eggNoG	COG	NR annotation	PFAMs	TF Family
evm.TU.chr1.2289	-	GO:0005575|cellular component|CC;GO:0016020|membrane|CC;GO:0016021|integral component of membrane|CC;GO:0031224|intrinsic component of membrane|CC;GO:0110165|cellular anatomical entity|CC	Sulfite exporter TauE/SafE family protein 4 {ECO:0000312|EMBL:AEC09275.1} OS=Arabidopsis thaliana (Mouse-ear cress) F1O11.26 {ECO:0000312|EMBL:AAM15316.1} PE=2	uncharacterized protein LOC103500970 {ECO:0000313|RefSeq:XP 008462667.1} OS=Cucumis melo (Muskmelon) Name=LOC103500970 {ECO:0000313|RefSeq:XP 008462667.1} PE=4	Sulfite exporter TauE/SafE	S	sulfite exporter TauE/SafE family protein 4	TauE	-
evm.TU.chr1.2327	-	GO:0003674|molecular function|MF;GO:0005488|binding|MF;GO:0005575|cellular component|CC;GO:0005576|extracellular region|CC;GO:0005618|cell wall|CC;GO:0030145|manganese ion binding|MF;GO:0030312|external encapsulating structure|CC;GO:0043167|ion binding|MF;GO:0043169|cation binding|MF;GO:0045735|nutrient reservoir activity|MF;GO:0046872|metal ion binding|MF;GO:0046914|transition metal ion binding|…	Germin-like protein subfamily 3 member 2 Precursor OS=Arabidopsis thaliana (Mouse-ear cress) OrderedLocusNames=At3g10080 ORFNames=T22K18.9 PE=2	germin-like protein subfamily 3 member 2 {ECO:0000313|RefSeq:XP 008462565.1} OS=Cucumis melo (Muskmelon) Name=LOC103500894 {ECO:0000313|RefSeq:XP 008462565.1} PE=3	Germin-like protein subfamily 3 member	S	germin-like protein subfamily 3 member 2	Cupin 1	-
evm.TU.chr1.3281	-	GO:0003674|molecular function|MF;GO:0003824|catalytic activity|MF;GO:0005488|binding|MF;GO:0016491|oxidoreductase activity|MF;GO:0043167|ion binding|MF;GO:0043169|cation binding|MF;GO:0046872|metal ion binding|MF;GO:0051213|dioxygenase activity|MF	Protein SRG1 Short=AtSRG1 Protein SENESCENCE-RELATED GENE 1 OS=Arabidopsis thaliana (Mouse-ear cress) Name=SRG1 OrderedLocusNames=At1g17020 ORFNames=F20D23.28, F6I1.30 PE=2	Senescence-related gene 1 {ECO:0000313|EMBL:EOY27839.1} OS=Theobroma cacao (Cacao) (Cocoa) ORFNames=TCM 029575 {ECO:0000313|EMBL:EOY27839.1} PE=3	Belongs to the iron ascorbate-dependent oxidoreductase family	Q	protein SRG1-like	2OG-FeII Oxy	-
evm.TU.chr1.3358	-	GO:0005575|cellular component|CC;GO:0005622|intracellular anatomical structure|CC;GO:0005634|nucleus|CC;GO:0005737|cytoplasm|CC;GO:0006464|cellular protein modification process|BP;GO:0006807|nitrogen compound metabolic process|BP;GO:0008150|biological process|BP;GO:0008152|metabolic process|BP;GO:0009987|cellular process|BP;GO:0016567|protein ubiquitination|BP;GO:0019538|protein metabolic process…	F-box protein SKIP19 F-box/LRR-repeat protein 20 SKP1-interacting partner 19 OS=Arabidopsis thaliana (Mouse-ear cress) ORFNames=C6L9.140 PE=1	F-box protein SKIP19-like isoform X1 {ECO:0000313|RefSeq:XP 008439578.1} OS=Cucumis melo (Muskmelon) Name=LOC103484331 {ECO:0000313|RefSeq:XP 008439578.1} PE=4	F-box LRR-repeat protein	S	putative F-box/LRR-repeat protein 23 [Momordica charantia]	F-box-LRR	-
evm.TU.chr10.1100	-	GO:0006950|response to stress|BP;GO:0006952|defense response|BP;GO:0008150|biological process|BP;GO:0050896|response to stimulus|BP	Phytohormone-binding protein Major pollen allergen Bet v 1-like protein Pathogenesis-related PR10-like protein OS=Medicago truncatula (Barrel medic) (Medicago tribuloides) OrderedLocusNames=MTR 3g055120 PE=1	phytohormone-binding protein-like {ECO:0000313|RefSeq:XP 008452280.1} OS=Cucumis melo (Muskmelon) Name=LOC103493352 {ECO:0000313|RefSeq:XP 008452280.1} PE=4	Phytohormone-binding protein-like	S	phytohormone-binding protein-like	Bet v 1	-
evm.TU.chr11.1104	-	GO:0003674|molecular function|MF;GO:0005215|transporter activity|MF;GO:0005575|cellular component|CC;GO:0016020|membrane|CC;GO:0016021|integral component of membrane|CC;GO:0022857|transmembrane transporter activity|MF;GO:0031224|intrinsic component of membrane|CC;GO:0110165|cellular anatomical entity|CC	Organic cation/carnitine transporter 4 Short=AtOCT4 OS=Arabidopsis thaliana (Mouse-ear cress) ORFNames=F3H11.5 PE=2	organic cation/carnitine transporter 4-like {ECO:0000313|RefSeq:XP 008452334.1} OS=Cucumis melo (Muskmelon) Name=LOC103493393 {ECO:0000313|RefSeq:XP 008452334.1} PE=4	Organic cation carnitine transporter	S	organic cation/carnitine transporter 4-like	Sugar tr	-
evm.TU.chr11.1232	-	-	-	uncharacterized protein LOC103501253 isoform X2 {ECO:0000313|RefSeq:XP 008463008.1} OS=Cucumis melo (Muskmelon) Name=LOC103501253 {ECO:0000313|RefSeq:XP 008463008.1} PE=4	-	-	titin homolog isoform X2	INCENP ARK-bind	-
evm.TU.chr2.102	ko01100|Metabolic pathways;ko01110|Biosynthesis of secondary metabolites;ko00592|alpha-Linolenic acid metabolism;ko00591|Linoleic acid metabolism	GO:0003674|molecular function|MF;GO:0003824|catalytic activity|MF;GO:0005488|binding|MF;GO:0006082|organic acid metabolic process|BP;GO:0008150|biological process|BP;GO:0008152|metabolic process|BP;GO:0009058|biosynthetic process|BP;GO:0009987|cellular process|BP;GO:0016053|organic acid biosynthetic process|BP;GO:0016491|oxidoreductase activity|MF;GO:0016701|oxidoreductase activity, acting on sin…	Linoleate 13S-lipoxygenase 2-1, chloroplastic EC=1.13.11.12 Lipoxygenase 2-1 Precursor OS=Solanum tuberosum (Potato) Name=L	Lipoxygenase {ECO:0000256|RuleBase:RU003975} EC=1.13.11.- {ECO:0000256|RuleBase:RU003975} OS=Cucumis melo (Muskmelon) Name=LOC103491538 {ECO:0000313|RefSeq:XP 008449747.1} PE=3	Plant lipoxygenase may be involved in a number of diverse aspects of plant physiology including growth and development, pest resistance, and senescence or responses to wounding	E	linoleate 13S-lipoxygenase 2-1, chloroplastic-like	Lipoxygenase,PLAT	NF-YA
evm.TU.chr2.537	ko01200|Carbon metabolism;ko01100|Metabolic pathways;ko01110|Biosynthesis of secondary metabolites;ko00630|Glyoxylate and dicarboxylate metabolism	GO:0003674|molecular function|MF;GO:0003824|catalytic activity|MF;GO:0004451|isocitrate lyase activity|MF;GO:0005488|binding|MF;GO:0005575|cellular component|CC;GO:0005622|intracellular anatomical structure|CC;GO:0005737|cytoplasm|CC;GO:0005777|peroxisome|CC;GO:0005975|carbohydrate metabolic process|BP;GO:0006081|cellular aldehyde metabolic process|BP;GO:0006082|organic acid metabolic process|BP;…	Isocitrate lyase {ECO:0000250|UniProtKB:P28297} Short=ICL {ECO:0000250|UniProtKB:P28297} EC=4.1.3.1 {ECO:0000250|UniProtKB:P28297} Isocitrase {ECO:0000250|UniProtKB:P28297} Isocitratsysase {ECO:0000250|UniProtKB:P28297} OS=Cucumis sativus (Cucumber) PE=3	Isocitrate lyase {ECO:0000256|PIRNR:PIRNR001362} OS=Cucumis sativus (Cucumber) ORFNames=Csa 2G420990 {ECO:0000313|EMBL:KGN63267.1} PE=3	Belongs to the isocitrate lyase PEP mutase superfamily. Isocitrate lyase family	C	isocitrate lyase	ICL	-
evm.TU.chr3.2927	-	GO:0003674|molecular function|MF;GO:0003824|catalytic activity|MF;GO:0005575|cellular component|CC;GO:0006464|cellular protein modification process|BP;GO:0006807|nitrogen compound metabolic process|BP;GO:0008150|biological process|BP;GO:0008152|metabolic process|BP;GO:0009987|cellular process|BP;GO:0016020|membrane|CC;GO:0016021|integral component of membrane|CC;GO:0016829|lyase activity|MF;GO:00…	Chromophore lyase CRL, chloroplastic EC=4.-.-.- Protein CONSTITUTIVE ACTIVATOR OF AAA-ATPase 33 Protein CRUMPLED LEAF OS=Arabidopsis thaliana (Mouse-ear cress) ORFNames=K3K7.20 PE=1	chromophore lyase CRL, chloroplastic {ECO:0000313|RefSeq:XP 008440119.1} OS=Cucumis melo (Muskmelon) Name=LOC103484677 {ECO:0000313|RefSeq:XP 008440119.1} PE=4	Chromophore lyase	S	chromophore lyase CRL, chloroplastic	CpeT	-
evm.TU.chr3.2934	-	GO:0000166|nucleotide binding|MF;GO:0003674|molecular function|MF;GO:0003824|catalytic activity|MF;GO:0004672|protein kinase activity|MF;GO:0005488|binding|MF;GO:0005524|ATP binding|MF;GO:0016301|kinase activity|MF;GO:0016740|transferase activity|MF;GO:0016772|transferase activity, transferring phosphorus-containing groups|MF;GO:0016773|phosphotransferase activity, alcohol group as acceptor|MF;GO…	Probable serine/threonine-protein kinase At1g54610 EC=2.7.11.1 OS=Arabidopsis thaliana (Mouse-ear cress) OrderedLocusNames=At1g54610 ORFNames=T22H22.5 PE=1	probable serine/threonine-protein kinase At1g54610 {ECO:0000313|RefSeq:XP 008440049.1} OS=Cucumis melo (Muskmelon) Name=LOC103484639 {ECO:0000313|RefSeq:XP 008440049.1} PE=4	Serine threonine-protein kinase	T	probable serine/threonine-protein kinase At1g54610	Pkinase	C3H
evm.TU.chr3.2946	-	GO:0000209|protein polyubiquitination|BP;GO:0006464|cellular protein modification process|BP;GO:0006508|proteolysis|BP;GO:0006511|ubiquitin-dependent protein catabolic process|BP;GO:0006807|nitrogen compound metabolic process|BP;GO:0008150|biological process|BP;GO:0008152|metabolic process|BP;GO:0009056|catabolic process|BP;GO:0009057|macromolecule catabolic process|BP;GO:0009893|positive regulat…	F-box/LRR-repeat protein At5g63520 OS=Arabidopsis thaliana (Mouse-ear cress) OrderedLocusNames=At5g63520 ORFNames=MLE2.15 PE=2	Uncharacterized protein {ECO:0000313|EMBL:KDP22600.1} OS=Jatropha curcas (Barbados nut) ORFNames=JCGZ 26431 {ECO:0000313|EMBL:KDP22600.1} PE=4	F-box domain	S	F-box/LRR-repeat protein At5g63520	F-box-LRR	-
evm.TU.chr3.2951	-	GO:0003674|molecular function|MF;GO:0003824|catalytic activity|MF	Molybdenum cofactor sulfurase {ECO:0000255|HAMAP-Rule:MF 03050} Short=MCS {ECO:0000255|HAMAP-Rule:MF 03050} Short=MOS {ECO:0000255|HAMAP-Rule:MF 03050} Short=MoCo sulfurase {ECO:0000255|HAMAP-Rule:MF 03050} EC=2.8.1.9 {ECO:0000255|HAMAP-Rule:MF 03050} Molybdenum cofactor sulfurase-like protein 3 {ECO:0000255|HAMAP-Rule:MF 03050} Molybdenum cofactor sulfurtransferase {ECO:0000255|HAMAP-Rule:MF 030…	Uncharacterized protein {ECO:0000313|EMBL:KGN64415.1} OS=Cucumis sativus (Cucumber) ORFNames=Csa 1G050540 {ECO:0000313|EMBL:KGN64415.1} PE=4	molybdenum cofactor sulfurtransferase activity	H	uncharacterized protein LOC111008773	-	-
evm.TU.chr3.33	-	-	-	Uncharacterized protein {ECO:0000313|EMBL:KGN49944.1} OS=Cucumis sativus (Cucumber) ORFNames=Csa 5G141180 {ECO:0000313|EMBL:KGN49944.1} PE=4	Encoded by	S	uncharacterized protein LOC111024638	Peptidase C48	-
evm.TU.chr4.1570	-	GO:0003674|molecular function|MF;GO:0003824|catalytic activity|MF;GO:0008194|UDP-glycosyltransferase activity|MF;GO:0016740|transferase activity|MF;GO:0016757|glycosyltransferase activity|MF	7-deoxyloganetin glucosyltransferase EC=2.4.1.324 Iridoid 1-O-glucosyltransferase UDP-glucose glucosyltransferase 6 Short=CrUGT6 UDP-glycosyltransferase 85A23 OS=Catharanthus roseus (Madagascar periwinkle) (Vinca rosea) Name=UGT85A23 Synonyms=UGT6 PE=1	Glycosyltransferase {ECO:0000256|RuleBase:RU362057} EC=2.4.1.- {ECO:0000256|RuleBase:RU362057} OS=Cucumis melo (Muskmelon) Name=LOC103494320 {ECO:0000313|RefSeq:XP 008453670.2} PE=3	Belongs to the UDP-glycosyltransferase family	CG	7-deoxyloganetin glucosyltransferase-like	UDPGT	GRAS
evm.TU.chr4.716	-	GO:0003674|molecular function|MF;GO:0003824|catalytic activity|MF;GO:0008194|UDP-glycosyltransferase activity|MF;GO:0016740|transferase activity|MF;GO:0016757|glycosyltransferase activity|MF	Putative UDP-glucose glucosyltransferase Short=FaGT5 {ECO:0000312|EMBL:ABB92747.1} EC=2.4.1.- {ECO:0000250|UniProtKB:Q66PF4} Glucosyltransferase 5 OS=virginiana) Name=GT5 {ECO:0000312|EMBL:ABB92747.1} PE=2	Glycosyltransferase {ECO:0000256|RuleBase:RU362057} EC=2.4.1.- {ECO:0000256|RuleBase:RU362057} OS=Cucumis melo (Muskmelon) Name=LOC103495273 {ECO:0000313|RefSeq:XP 008454994.1} PE=3	Belongs to the UDP-glycosyltransferase family	CG	limonoid UDP-glucosyltransferase-like	UDPGT	GRAS
evm.TU.chr5.771	-	-	-	Late embryogenesis abundant protein D-29 {ECO:0000313|EMBL:ADN34043.1} OS=Cucumis melo subsp. melo PE=4	late embryogenesis abundant protein	S	late embryogenesis abundant protein D-29-like	LEA 4	-
evm.TU.chr5.852	ko00941|Flavonoid biosynthesis;ko01100|Metabolic pathways;ko00945|Stilbenoid, diarylheptanoid and gingerol biosynthesis;ko01110|Biosynthesis of secondary metabolites;ko00940|Phenylpropanoid biosynthesis	GO:0003674|molecular function|MF;GO:0003824|catalytic activity|MF;GO:0016740|transferase activity|MF;GO:0016746|acyltransferase activity|MF;GO:0016747|acyltransferase activity, transferring groups other than amino-acyl groups|MF	BAHD acyltransferase BIA1 {ECO:0000303|PubMed:22956280} EC=2.3.1.- Protein ABNORMAL SHOOT 1 {ECO:0000303|PubMed:22956280} Protein BRASSINOSTEROID INACTIVATOR 1 {ECO:0000303|PubMed:22544867} OS=Arabidopsis thaliana (Mouse-ear cress) FCAALL.284 {ECO:0000312|EMBL:CAB78582.1} PE=2	Uncharacterized protein {ECO:0000313|EMBL:KGN53112.1} OS=Cucumis sativus (Cucumber) ORFNames=Csa 4G016510 {ECO:0000313|EMBL:KGN53112.1} PE=4	Salutaridinol 7-O-acetyltransferase-like	S	BAHD acyltransferase BIA1-like	Transferase	bZIP
evm.TU.chr7.313	-	GO:0005575|cellular component|CC;GO:0016020|membrane|CC;GO:0016021|integral component of membrane|CC;GO:0031224|intrinsic component of membrane|CC;GO:0110165|cellular anatomical entity|CC	NDR1/HIN1-like protein 6 {ECO:0000303|PubMed:26849212} OS=Arabidopsis thaliana (Mouse-ear cress) ORFNames=F1E22.7 {ECO:0000312|EMBL:AAF23842.1} PE=1	uncharacterized protein LOC103488682 {ECO:0000313|RefSeq:XP 008445748.1} OS=Cucumis melo (Muskmelon) Name=LOC103488682 {ECO:0000313|RefSeq:XP 008445748.1} PE=4	BEST Arabidopsis thaliana protein match is	S	NDR1/HIN1-like protein 6	LEA 2	-
evm.TU.chr9.856	ko01100|Metabolic pathways;ko00280|Valine, leucine and isoleucine degradation	GO:0000166|nucleotide binding|MF;GO:0003674|molecular function|MF;GO:0003824|catalytic activity|MF;GO:0004485|methylcrotonoyl-CoA carboxylase activity|MF;GO:0005488|binding|MF;GO:0005524|ATP binding|MF;GO:0005575|cellular component|CC;GO:0005622|intracellular anatomical structure|CC;GO:0005737|cytoplasm|CC;GO:0005739|mitochondrion|CC;GO:0005829|cytosol|CC;GO:0005840|ribosome|CC;GO:0006082|organic…	Methylcrotonoyl-CoA carboxylase subunit alpha, mitochondrial Short=MCCase subunit alpha EC=6.4.1.4 3-methylcrotonyl-CoA carboxylase 1 3-methylcrotonyl-CoA:carbon dioxide ligase subunit alpha Precursor OS=Glycine max (Soybean) (Glycine hispida) Name=MCCA PE=1	Uncharacterized protein {ECO:0000313|EMBL:KGN44783.1} OS=Cucumis sativus (Cucumber) ORFNames=Csa 7G387180 {ECO:0000313|EMBL:KGN44783.1} PE=4	methylcrotonoyl-CoA carboxylase subunit alpha	C	methylcrotonoyl-CoA carboxylase subunit alpha, mitochondrial isoform X1	Biotin carb C,Biotin carb N,Biotin lipoyl,CPSase L D2	-

## Sheet: Sheet3
Gene_id	KO_ID	KEGG_Pathway	GO_annotation	Swissprot_ID	Swissprot_annotation	TrEMBL_ID	TrEMBL_annotation	eggNOG_OGs	eggNoG_annotation	COG_category	NR_ID	NR_annotation	PFAMs	TF_Family	0
evm.TU.chr1.3358	-	-	GO:0005575|cellular_component|CC;GO:0005622|intracellular anatomical structure|CC;GO:0005634|nucleus|CC;GO:0005737|cytoplasm|CC;GO:0006464|cellular protein modification process|BP;GO:0006807|nitrogen compound metabolic process|BP;GO:0008150|biological_process|BP;GO:0008152|metabolic process|BP;GO:0009987|cellular process|BP;GO:0016567|protein ubiquitination|BP;GO:0019538|protein metabolic process…	sp|Q9M0U9|SKI19_ARATH	F-box protein SKIP19 F-box/LRR-repeat protein 20 SKP1-interacting partner 19 OS=Arabidopsis thaliana (Mouse-ear cress) ORFNames=C6L9.140 PE=1	tr|A0A1S3AZQ4|A0A1S3AZQ4_CUCME	F-box protein SKIP19-like isoform X1 {ECO:0000313|RefSeq:XP_008439578.1} OS=Cucumis melo (Muskmelon) Name=LOC103484331 {ECO:0000313|RefSeq:XP_008439578.1} PE=4	KOG1947@1|root,KOG1947@2759|Eukaryota,37T6T@33090|Viridiplantae,3GAWW@35493|Streptophyta,4JKV4@91835|fabids	F-box LRR-repeat protein	S	XP_022146724.1	putative F-box/LRR-repeat protein 23 [Momordica charantia]	F-box,F-box-like,LRR_6	-	#REF!
evm.TU.chr2.676	-	-	-	-	-	tr|A0A0A0KGZ4|A0A0A0KGZ4_CUCSA	Uncharacterized protein {ECO:0000313|EMBL:KGN47011.1} OS=Cucumis sativus (Cucumber) ORFNames=Csa_6G169270 {ECO:0000313|EMBL:KGN47011.1} PE=4	-	-	-	KAA0054503.1	hypothetical protein E6C27_scaffold24G002830 [Cucumis melo var. makuwa]	-	-	#N/A
evm.TU.chr1.2327	-	-	GO:0003674|molecular_function|MF;GO:0005488|binding|MF;GO:0005575|cellular_component|CC;GO:0005576|extracellular region|CC;GO:0005618|cell wall|CC;GO:0030145|manganese ion binding|MF;GO:0030312|external encapsulating structure|CC;GO:0043167|ion binding|MF;GO:0043169|cation binding|MF;GO:0045735|nutrient reservoir activity|MF;GO:0046872|metal ion binding|MF;GO:0046914|transition metal ion binding|…	sp|Q9SR72|GL32_ARATH	Germin-like protein subfamily 3 member 2 Precursor OS=Arabidopsis thaliana (Mouse-ear cress) OrderedLocusNames=At3g10080 ORFNames=T22K18.9 PE=2	tr|A0A1S3CIT4|A0A1S3CIT4_CUCME	germin-like protein subfamily 3 member 2 {ECO:0000313|RefSeq:XP_008462565.1} OS=Cucumis melo (Muskmelon) Name=LOC103500894 {ECO:0000313|RefSeq:XP_008462565.1} PE=3	2BYKQ@1|root,2RDTK@2759|Eukaryota,37IF1@33090|Viridiplantae,3GC61@35493|Streptophyta,4JNFJ@91835|fabids	Germin-like protein subfamily 3 member	S	XP_022925793.1	germin-like protein subfamily 3 member 2 [Cucurbita moschata]	Cupin_1	-	#REF!
evm.TU.chr9.856	K01968	ko01100|Metabolic pathways;ko00280|Valine, leucine and isoleucine degradation	GO:0000166|nucleotide binding|MF;GO:0003674|molecular_function|MF;GO:0003824|catalytic activity|MF;GO:0004485|methylcrotonoyl-CoA carboxylase activity|MF;GO:0005488|binding|MF;GO:0005524|ATP binding|MF;GO:0005575|cellular_component|CC;GO:0005622|intracellular anatomical structure|CC;GO:0005737|cytoplasm|CC;GO:0005739|mitochondrion|CC;GO:0005829|cytosol|CC;GO:0005840|ribosome|CC;GO:0006082|organic…	sp|Q42777|MCCA_SOYBN	Methylcrotonoyl-CoA carboxylase subunit alpha, mitochondrial Short=MCCase subunit alpha EC=6.4.1.4 3-methylcrotonyl-CoA carboxylase 1 3-methylcrotonyl-CoA:carbon dioxide ligase subunit alpha Precursor OS=Glycine max (Soybean) (Glycine hispida) Name=MCCA PE=1	tr|A0A0A0K5L0|A0A0A0K5L0_CUCSA	Uncharacterized protein {ECO:0000313|EMBL:KGN44783.1} OS=Cucumis sativus (Cucumber) ORFNames=Csa_7G387180 {ECO:0000313|EMBL:KGN44783.1} PE=4	COG4770@1|root,KOG0238@2759|Eukaryota,37HS1@33090|Viridiplantae,3GDTV@35493|Streptophyta,4JNPC@91835|fabids	methylcrotonoyl-CoA carboxylase subunit alpha	C	XP_022150197.1	methylcrotonoyl-CoA carboxylase subunit alpha, mitochondrial isoform X1 [Momordica charantia]	Biotin_carb_C,Biotin_carb_N,Biotin_lipoyl,CPSase_L_D2	-	#REF!
evm.TU.chr5.852	K13065	ko00941|Flavonoid biosynthesis;ko01100|Metabolic pathways;ko00945|Stilbenoid, diarylheptanoid and gingerol biosynthesis;ko01110|Biosynthesis of secondary metabolites;ko00940|Phenylpropanoid biosynthesis	GO:0003674|molecular_function|MF;GO:0003824|catalytic activity|MF;GO:0016740|transferase activity|MF;GO:0016746|acyltransferase activity|MF;GO:0016747|acyltransferase activity, transferring groups other than amino-acyl groups|MF	sp|O23393|BIA1_ARATH	BAHD acyltransferase BIA1 {ECO:0000303|PubMed:22956280} EC=2.3.1.- Protein ABNORMAL SHOOT 1 {ECO:0000303|PubMed:22956280} Protein BRASSINOSTEROID INACTIVATOR 1 {ECO:0000303|PubMed:22544867} OS=Arabidopsis thaliana (Mouse-ear cress) FCAALL.284 {ECO:0000312|EMBL:CAB78582.1} PE=2	tr|A0A0A0KXH2|A0A0A0KXH2_CUCSA	Uncharacterized protein {ECO:0000313|EMBL:KGN53112.1} OS=Cucumis sativus (Cucumber) ORFNames=Csa_4G016510 {ECO:0000313|EMBL:KGN53112.1} PE=4	28IDJ@1|root,2QQQA@2759|Eukaryota,37TEM@33090|Viridiplantae,3GBSX@35493|Streptophyta,4JMB1@91835|fabids	Salutaridinol 7-O-acetyltransferase-like	S	XP_022138192.1	BAHD acyltransferase BIA1-like [Momordica charantia]	Transferase	bZIP	#REF!
evm.TU.chr11.1104	-	-	GO:0003674|molecular_function|MF;GO:0005215|transporter activity|MF;GO:0005575|cellular_component|CC;GO:0016020|membrane|CC;GO:0016021|integral component of membrane|CC;GO:0022857|transmembrane transporter activity|MF;GO:0031224|intrinsic component of membrane|CC;GO:0110165|cellular anatomical entity|CC	sp|Q9LHQ6|OCT4_ARATH	Organic cation/carnitine transporter 4 Short=AtOCT4 OS=Arabidopsis thaliana (Mouse-ear cress) ORFNames=F3H11.5 PE=2	tr|A0A1S3BSZ7|A0A1S3BSZ7_CUCME	organic cation/carnitine transporter 4-like {ECO:0000313|RefSeq:XP_008452334.1} OS=Cucumis melo (Muskmelon) Name=LOC103493393 {ECO:0000313|RefSeq:XP_008452334.1} PE=4	KOG0255@1|root,KOG0255@2759|Eukaryota,37QAZ@33090|Viridiplantae,3G9AQ@35493|Streptophyta,4JKBV@91835|fabids	Organic cation carnitine transporter	S	XP_022139675.1	organic cation/carnitine transporter 4-like [Momordica charantia]	Sugar_tr	-	#REF!
evm.TU.chr1.2289	-	-	GO:0005575|cellular_component|CC;GO:0016020|membrane|CC;GO:0016021|integral component of membrane|CC;GO:0031224|intrinsic component of membrane|CC;GO:0110165|cellular anatomical entity|CC	sp|Q8S9J0|TAUE4_ARATH	Sulfite exporter TauE/SafE family protein 4 {ECO:0000312|EMBL:AEC09275.1} OS=Arabidopsis thaliana (Mouse-ear cress) F1O11.26 {ECO:0000312|EMBL:AAM15316.1} PE=2	tr|A0A1S3CHF6|A0A1S3CHF6_CUCME	uncharacterized protein LOC103500970 {ECO:0000313|RefSeq:XP_008462667.1} OS=Cucumis melo (Muskmelon) Name=LOC103500970 {ECO:0000313|RefSeq:XP_008462667.1} PE=4	28JPB@1|root,2QPM3@2759|Eukaryota,37I0P@33090|Viridiplantae,3GH15@35493|Streptophyta,4JFC6@91835|fabids	Sulfite exporter TauE/SafE	S	XP_022143899.1	sulfite exporter TauE/SafE family protein 4 [Momordica charantia]	TauE	-	#REF!
evm.TU.chr3.48	K00430	ko00940|Phenylpropanoid biosynthesis;ko01110|Biosynthesis of secondary metabolites;ko01100|Metabolic pathways	GO:0003674|molecular_function|MF;GO:0003824|catalytic activity|MF;GO:0004601|peroxidase activity|MF;GO:0005488|binding|MF;GO:0005575|cellular_component|CC;GO:0005576|extracellular region|CC;GO:0006950|response to stress|BP;GO:0006979|response to oxidative stress|BP;GO:0008150|biological_process|BP;GO:0008152|metabolic process|BP;GO:0009056|catabolic process|BP;GO:0009987|cellular process|BP;GO:00…	sp|A7NY33|PER4_VITVI	Peroxidase 4 {ECO:0000250|UniProtKB:Q42578} EC=1.11.1.7 Precursor OS=Vitis vinifera (Grape) ORFNames=GSVIVT00023967001, LOC100257005 PE=1	tr|A0A0D2NTK5|A0A0D2NTK5_GOSRA	Peroxidase {ECO:0000256|RuleBase:RU362060, ECO:0000256|SAAS:SAAS00709852} EC=1.11.1.7 {ECO:0000256|RuleBase:RU362060, ECO:0000256|SAAS:SAAS00709852} OS=Gossypium raimondii (New World cotton) ORFNames=B456_003G1517001 {ECO:0000313|EMBL:KJB17248.1} PE=3	2C0PQ@1|root,2QT8W@2759|Eukaryota,37HUF@33090|Viridiplantae,3GE7A@35493|Streptophyta,4JFR2@91835|fabids	Belongs to the peroxidase family. Classical plant (class III) peroxidase subfamily	Q	XP_022154899.1	peroxidase P7-like [Momordica charantia]	peroxidase	M-type_MADS	#N/A
evm.TU.chr9.2344	-	-	GO:0003674|molecular_function|MF;GO:0003676|nucleic acid binding|MF;GO:0005488|binding|MF;GO:0097159|organic cyclic compound binding|MF;GO:1901363|heterocyclic compound binding|MF	-	-	tr|A5C365|A5C365_VITVI	Putative uncharacterized protein {ECO:0000313|EMBL:CAN79625.1} OS=Vitis vinifera (Grape) ORFNames=VITISV_035899 {ECO:0000313|EMBL:CAN79625.1} PE=4	COG2801@1|root,KOG1881@1|root,KOG0017@2759|Eukaryota,KOG1881@2759|Eukaryota,37S0S@33090|Viridiplantae,3G9JV@35493|Streptophyta,4JNFV@91835|fabids	Inner membrane component of T3SS, cytoplasmic domain	L	XP_022158854.1	uncharacterized protein LOC111025319 [Momordica charantia]	FHA	-	#N/A
evm.TU.chr10.1042	-	-	-	-	-	-	-	-	-	-	-	-	-	-	#N/A
evm.TU.chr10.1100	-	-	GO:0006950|response to stress|BP;GO:0006952|defense response|BP;GO:0008150|biological_process|BP;GO:0050896|response to stimulus|BP	sp|G7J032|PHBP_MEDTR	Phytohormone-binding protein Major pollen allergen Bet v 1-like protein Pathogenesis-related PR10-like protein OS=Medicago truncatula (Barrel medic) (Medicago tribuloides) OrderedLocusNames=MTR_3g055120 PE=1	tr|A0A1S3BTG0|A0A1S3BTG0_CUCME	phytohormone-binding protein-like {ECO:0000313|RefSeq:XP_008452280.1} OS=Cucumis melo (Muskmelon) Name=LOC103493352 {ECO:0000313|RefSeq:XP_008452280.1} PE=4	2C8K9@1|root,2S34N@2759|Eukaryota,37VJ2@33090|Viridiplantae,3GJUJ@35493|Streptophyta,4JQ97@91835|fabids	Phytohormone-binding protein-like	S	XP_022142873.1	phytohormone-binding protein-like [Momordica charantia]	Bet_v_1	-	#REF!
evm.TU.chr2.537	K01637	ko01200|Carbon metabolism;ko01100|Metabolic pathways;ko01110|Biosynthesis of secondary metabolites;ko00630|Glyoxylate and dicarboxylate metabolism	GO:0003674|molecular_function|MF;GO:0003824|catalytic activity|MF;GO:0004451|isocitrate lyase activity|MF;GO:0005488|binding|MF;GO:0005575|cellular_component|CC;GO:0005622|intracellular anatomical structure|CC;GO:0005737|cytoplasm|CC;GO:0005777|peroxisome|CC;GO:0005975|carbohydrate metabolic process|BP;GO:0006081|cellular aldehyde metabolic process|BP;GO:0006082|organic acid metabolic process|BP;…	sp|P49296|ACEA_CUCSA	Isocitrate lyase {ECO:0000250|UniProtKB:P28297} Short=ICL {ECO:0000250|UniProtKB:P28297} EC=4.1.3.1 {ECO:0000250|UniProtKB:P28297} Isocitrase {ECO:0000250|UniProtKB:P28297} Isocitratsysase {ECO:0000250|UniProtKB:P28297} OS=Cucumis sativus (Cucumber) PE=3	tr|A0A0A0LR30|A0A0A0LR30_CUCSA	Isocitrate lyase {ECO:0000256|PIRNR:PIRNR001362} OS=Cucumis sativus (Cucumber) ORFNames=Csa_2G420990 {ECO:0000313|EMBL:KGN63267.1} PE=3	COG2513@1|root,KOG1260@2759|Eukaryota,37M2S@33090|Viridiplantae,3GBJH@35493|Streptophyta,4JGDM@91835|fabids	Belongs to the isocitrate lyase PEP mutase superfamily. Isocitrate lyase family	C	XP_038900496.1	isocitrate lyase [Benincasa hispida]	ICL	-	#REF!
evm.TU.tig00000023_pilon.1	-	-	GO:0003674|molecular_function|MF;GO:0003824|catalytic activity|MF;GO:0005575|cellular_component|CC;GO:0005622|intracellular anatomical structure|CC;GO:0005737|cytoplasm|CC;GO:0016853|isomerase activity|MF;GO:0016866|intramolecular transferase activity|MF;GO:0016868|intramolecular transferase activity, phosphotransferases|MF;GO:0110165|cellular anatomical entity|CC	sp|Q9FGF0|PGML1_ARATH	Phosphoglycerate mutase-like protein 1 {ECO:0000305} OS=Arabidopsis thaliana (Mouse-ear cress) ORFNames=T12B11.5 {ECO:0000312|EMBL:BAB11607.1} PE=2	tr|A0A1S3CQI2|A0A1S3CQI2_CUCME	phosphoglycerate mutase-like protein 1 {ECO:0000313|RefSeq:XP_008466115.1} OS=Cucumis melo (Muskmelon) Name=LOC107990295 {ECO:0000313|RefSeq:XP_008466115.1} PE=4	KOG4754@1|root,KOG4754@2759|Eukaryota,37ID6@33090|Viridiplantae,3G9NS@35493|Streptophyta,4JMSN@91835|fabids	Histidine phosphatase superfamily (branch 1)	G	XP_022136313.1	phosphoglycerate mutase-like protein 1 [Momordica charantia]	His_Phos_1	-	#N/A
evm.TU.chr11.1232	-	-	-	-	-	tr|A0A1S3CJT1|A0A1S3CJT1_CUCME	uncharacterized protein LOC103501253 isoform X2 {ECO:0000313|RefSeq:XP_008463008.1} OS=Cucumis melo (Muskmelon) Name=LOC103501253 {ECO:0000313|RefSeq:XP_008463008.1} PE=4	298QY@1|root,2RFS1@2759|Eukaryota,37T1D@33090|Viridiplantae,3G99U@35493|Streptophyta,4JKDP@91835|fabids	-	-	XP_022139546.1	titin homolog isoform X2 [Momordica charantia]	INCENP_ARK-bind	-	#REF!
evm.TU.chr7.313	-	-	GO:0005575|cellular_component|CC;GO:0016020|membrane|CC;GO:0016021|integral component of membrane|CC;GO:0031224|intrinsic component of membrane|CC;GO:0110165|cellular anatomical entity|CC	sp|Q8LD98|NHL6_ARATH	NDR1/HIN1-like protein 6 {ECO:0000303|PubMed:26849212} OS=Arabidopsis thaliana (Mouse-ear cress) ORFNames=F1E22.7 {ECO:0000312|EMBL:AAF23842.1} PE=1	tr|A0A1S3BDG3|A0A1S3BDG3_CUCME	uncharacterized protein LOC103488682 {ECO:0000313|RefSeq:XP_008445748.1} OS=Cucumis melo (Muskmelon) Name=LOC103488682 {ECO:0000313|RefSeq:XP_008445748.1} PE=4	29T17@1|root,2RXF8@2759|Eukaryota,37UBE@33090|Viridiplantae,3GIG2@35493|Streptophyta,4JPX7@91835|fabids	BEST Arabidopsis thaliana protein match is	S	XP_022150413.1	NDR1/HIN1-like protein 6 [Momordica charantia]	LEA_2	-	#REF!
evm.TU.chr2.337	-	-	GO:0005575|cellular_component|CC;GO:0005576|extracellular region|CC;GO:0110165|cellular anatomical entity|CC	sp|Q9M4H4|GRI22_VITVI	Ripening-related protein grip22 Precursor OS=Vitis vinifera (Grape) Name=grip22 PE=2	tr|K7NBR3|K7NBR3_SIRGR	Ripening-related protein {ECO:0000313|EMBL:AEM42991.1} OS=Siraitia grosvenorii (Monk&apos;s fruit) (Luo han guo) PE=2	28HP8@1|root,2RXVH@2759|Eukaryota,37TQ1@33090|Viridiplantae,3GH7E@35493|Streptophyta,4JI3G@91835|fabids	Kiwellin-like	S	GAY59757.1	hypothetical protein CUMW_196950 [Citrus unshiu]	-	-	#N/A
evm.TU.chr4.1570	-	-	GO:0003674|molecular_function|MF;GO:0003824|catalytic activity|MF;GO:0008194|UDP-glycosyltransferase activity|MF;GO:0016740|transferase activity|MF;GO:0016757|glycosyltransferase activity|MF	sp|F8WLS6|UGT6_CATRO	7-deoxyloganetin glucosyltransferase EC=2.4.1.324 Iridoid 1-O-glucosyltransferase UDP-glucose glucosyltransferase 6 Short=CrUGT6 UDP-glycosyltransferase 85A23 OS=Catharanthus roseus (Madagascar periwinkle) (Vinca rosea) Name=UGT85A23 Synonyms=UGT6 PE=1	tr|A0A1S3BXL8|A0A1S3BXL8_CUCME	Glycosyltransferase {ECO:0000256|RuleBase:RU362057} EC=2.4.1.- {ECO:0000256|RuleBase:RU362057} OS=Cucumis melo (Muskmelon) Name=LOC103494320 {ECO:0000313|RefSeq:XP_008453670.2} PE=3	KOG1192@1|root,KOG1192@2759|Eukaryota,37HZV@33090|Viridiplantae,3G9TD@35493|Streptophyta,4JK1Y@91835|fabids	Belongs to the UDP-glycosyltransferase family	CG	XP_022156855.1	7-deoxyloganetin glucosyltransferase-like [Momordica charantia]	UDPGT	GRAS	#REF!
evm.TU.chr1.3281	-	-	GO:0003674|molecular_function|MF;GO:0003824|catalytic activity|MF;GO:0005488|binding|MF;GO:0016491|oxidoreductase activity|MF;GO:0043167|ion binding|MF;GO:0043169|cation binding|MF;GO:0046872|metal ion binding|MF;GO:0051213|dioxygenase activity|MF	sp|Q39224|SRG1_ARATH	Protein SRG1 Short=AtSRG1 Protein SENESCENCE-RELATED GENE 1 OS=Arabidopsis thaliana (Mouse-ear cress) Name=SRG1 OrderedLocusNames=At1g17020 ORFNames=F20D23.28, F6I1.30 PE=2	tr|A0A061GL74|A0A061GL74_THECC	Senescence-related gene 1 {ECO:0000313|EMBL:EOY27839.1} OS=Theobroma cacao (Cacao) (Cocoa) ORFNames=TCM_029575 {ECO:0000313|EMBL:EOY27839.1} PE=3	COG3491@1|root,KOG0143@2759|Eukaryota,37SAW@33090|Viridiplantae,3GA4Z@35493|Streptophyta,4JSFB@91835|fabids	Belongs to the iron ascorbate-dependent oxidoreductase family	Q	XP_022142068.1	protein SRG1-like [Momordica charantia]	2OG-FeII_Oxy,DIOX_N	D	#REF!
evm.TU.chr3.33	-	-	-	-	-	tr|A0A0A0KM59|A0A0A0KM59_CUCSA	Uncharacterized protein {ECO:0000313|EMBL:KGN49944.1} OS=Cucumis sativus (Cucumber) ORFNames=Csa_5G141180 {ECO:0000313|EMBL:KGN49944.1} PE=4	2DRJ5@1|root,2S6E9@2759|Eukaryota,37WGI@33090|Viridiplantae,3GJM7@35493|Streptophyta	Encoded by	S	XP_022158064.1	uncharacterized protein LOC111024638 [Momordica charantia]	DUF1985,Peptidase_C48	-	#REF!
evm.TU.chr5.771	-	-	-	-	-	tr|E5GC45|E5GC45_CUCME	Late embryogenesis abundant protein D-29 {ECO:0000313|EMBL:ADN34043.1} OS=Cucumis melo subsp. melo PE=4	KOG4744@1|root,KOG4744@2759|Eukaryota,37VX2@33090|Viridiplantae,3GJW4@35493|Streptophyta,4JR4B@91835|fabids	late embryogenesis abundant protein	S	XP_023540691.1	late embryogenesis abundant protein D-29-like [Cucurbita pepo subsp. pepo]	LEA_4	-	#REF!
evm.TU.chr6.73	-	-	-	-	-	-	-	-	-	-	-	-	-	-	#N/A
evm.TU.chr4.716	-	-	GO:0003674|molecular_function|MF;GO:0003824|catalytic activity|MF;GO:0008194|UDP-glycosyltransferase activity|MF;GO:0016740|transferase activity|MF;GO:0016757|glycosyltransferase activity|MF	sp|Q2V6K1|UGT_FRAAN	Putative UDP-glucose glucosyltransferase Short=FaGT5 {ECO:0000312|EMBL:ABB92747.1} EC=2.4.1.- {ECO:0000250|UniProtKB:Q66PF4} Glucosyltransferase 5 OS=virginiana) Name=GT5 {ECO:0000312|EMBL:ABB92747.1} PE=2	tr|A0A1S3C0K7|A0A1S3C0K7_CUCME	Glycosyltransferase {ECO:0000256|RuleBase:RU362057} EC=2.4.1.- {ECO:0000256|RuleBase:RU362057} OS=Cucumis melo (Muskmelon) Name=LOC103495273 {ECO:0000313|RefSeq:XP_008454994.1} PE=3	KOG1192@1|root,KOG1192@2759|Eukaryota,37T4R@33090|Viridiplantae,3GGD7@35493|Streptophyta,4JHEK@91835|fabids	Belongs to the UDP-glycosyltransferase family	CG	XP_038887001.1	limonoid UDP-glucosyltransferase-like [Benincasa hispida]	UDPGT	GRAS	#REF!
evm.TU.chr2.102	K00454	ko01100|Metabolic pathways;ko01110|Biosynthesis of secondary metabolites;ko00592|alpha-Linolenic acid metabolism;ko00591|Linoleic acid metabolism	GO:0003674|molecular_function|MF;GO:0003824|catalytic activity|MF;GO:0005488|binding|MF;GO:0006082|organic acid metabolic process|BP;GO:0008150|biological_process|BP;GO:0008152|metabolic process|BP;GO:0009058|biosynthetic process|BP;GO:0009987|cellular process|BP;GO:0016053|organic acid biosynthetic process|BP;GO:0016491|oxidoreductase activity|MF;GO:0016701|oxidoreductase activity, acting on sin…	sp|O24370|LOX21_SOLTU	Linoleate 13S-lipoxygenase 2-1, chloroplastic EC=1.13.11.12 Lipoxygenase 2-1 Precursor OS=Solanum tuberosum (Potato) Name=L	tr|A0A1S3BM53|A0A1S3BM53_CUCME	Lipoxygenase {ECO:0000256|RuleBase:RU003975} EC=1.13.11.- {ECO:0000256|RuleBase:RU003975} OS=Cucumis melo (Muskmelon) Name=LOC103491538 {ECO:0000313|RefSeq:XP_008449747.1} PE=3	28IFU@1|root,2QQSP@2759|Eukaryota,37IPE@33090|Viridiplantae,3GE0G@35493|Streptophyta,4JISG@91835|fabids	Plant lipoxygenase may be involved in a number of diverse aspects of plant physiology including growth and development, pest resistance, and senescence or responses to wounding	E	XP_022148734.1	linoleate 13S-lipoxygenase 2-1, chloroplastic-like [Momordica charantia]	Lipoxygenase,PLAT	NF-YA	#REF!
evm.TU.chr9.716	-	-	GO:0005575|cellular_component|CC;GO:0016020|membrane|CC;GO:0016021|integral component of membrane|CC;GO:0031224|intrinsic component of membrane|CC;GO:0110165|cellular anatomical entity|CC	sp|O82245|TSPO_ARATH	Translocator protein homolog Short=AtTSPO OS=Arabidopsis thaliana (Mouse-ear cress) Name=TSPO OrderedLocusNames=At2g47770 ORFNames=F17A22.16 PE=1	tr|A0A0A0KAU9|A0A0A0KAU9_CUCSA	Uncharacterized protein {ECO:0000313|EMBL:KGN44921.1} OS=Cucumis sativus (Cucumber) ORFNames=Csa_7G396370 {ECO:0000313|EMBL:KGN44921.1} PE=4	2CXQR@1|root,2RZ33@2759|Eukaryota,37V35@33090|Viridiplantae,3GIQN@35493|Streptophyta,4JPPH@91835|fabids	Translocator protein homolog	S	XP_022151009.1	translocator protein homolog [Momordica charantia]	TspO_MBR	-	#N/A
evm.TU.chr7.2080	-	-	GO:0003674|molecular_function|MF;GO:0003824|catalytic activity|MF;GO:0008194|UDP-glycosyltransferase activity|MF;GO:0016740|transferase activity|MF;GO:0016757|glycosyltransferase activity|MF	sp|F8WKW0|UGT1_GARJA	Crocetin glucosyltransferase, chloroplastic EC=2.4.1.271 UDP-glucose glucosyltransferase 1 Short=GjUGT1 UDP-glycosyltransferase 75L6 Precursor OS=Gardenia jasminoides (Cape jasmine) (Gardenia augusta) Name=UGT75L6 Synonyms=UGT1 PE=1	tr|A0A1S3C7B0|A0A1S3C7B0_CUCME	Glycosyltransferase {ECO:0000256|RuleBase:RU362057} EC=2.4.1.- {ECO:0000256|RuleBase:RU362057} OS=Cucumis melo (Muskmelon) Name=LOC103497675 {ECO:0000313|RefSeq:XP_008458151.1} PE=3	KOG1192@1|root,KOG1192@2759|Eukaryota,37SXF@33090|Viridiplantae,3GAE4@35493|Streptophyta,4JRNJ@91835|fabids	Belongs to the UDP-glycosyltransferase family	CG	XP_022147213.1	crocetin glucosyltransferase, chloroplastic-like [Momordica charantia]	UDPGT	-	#N/A
evm.TU.chr1.2581	K14487	ko04075|Plant hormone signal transduction	GO:0003674|molecular_function|MF;GO:0003824|catalytic activity|MF;GO:0005575|cellular_component|CC;GO:0005622|intracellular anatomical structure|CC;GO:0005737|cytoplasm|CC;GO:0016874|ligase activity|MF;GO:0016879|ligase activity, forming carbon-nitrogen bonds|MF;GO:0016881|acid-amino acid ligase activity|MF;GO:0110165|cellular anatomical entity|CC	sp|O82333|GH31_ARATH	Probable indole-3-acetic acid-amido synthetase GH3.1 EC=6.3.2.- Auxin-responsive GH3-like protein 1 Short=AtGH3-1 OS=Arabidopsis thaliana (Mouse-ear cress) Name=GH3.1 OrderedLocusNames=At2g14960 ORFNames=T26I20.12 PE=2	tr|A0A1S3B0G2|A0A1S3B0G2_CUCME	probable indole-3-acetic acid-amido synthetase GH3.1 {ECO:0000313|RefSeq:XP_008440335.1} OS=Cucumis melo (Muskmelon) Name=LOC103484816 {ECO:0000313|RefSeq:XP_008440335.1} PE=4	2CMPM@1|root,2QR80@2759|Eukaryota,37PYK@33090|Viridiplantae,3G8VB@35493|Streptophyta,4JETF@91835|fabids	Indole-3-acetic acid-amido synthetase	S	XP_023543141.1	probable indole-3-acetic acid-amido synthetase GH3.1 [Cucurbita pepo subsp. pepo]	GH3	ERF	#N/A
evm.TU.chr10.418	-	-	GO:0003674|molecular_function|MF;GO:0003676|nucleic acid binding|MF;GO:0005488|binding|MF;GO:0005575|cellular_component|CC;GO:0006139|nucleobase-containing compound metabolic process|BP;GO:0006259|DNA metabolic process|BP;GO:0006725|cellular aromatic compound metabolic process|BP;GO:0006807|nitrogen compound metabolic process|BP;GO:0008150|biological_process|BP;GO:0008152|metabolic process|BP;GO:…	sp|P10294|ITR1_MOMCH	Trypsin inhibitor 1 MCTI-I Trypsin inhibitor I OS=Momordica charantia (Bitter gourd) (Balsam pear) PE=1	tr|A5BC00|A5BC00_VITVI	Putative uncharacterized protein {ECO:0000313|EMBL:CAN74381.1} OS=Vitis vinifera (Grape) ORFNames=VITISV_007944 {ECO:0000313|EMBL:CAN74381.1} PE=4	COG2801@1|root,KOG0017@2759|Eukaryota,3816Y@33090|Viridiplantae,3GPTC@35493|Streptophyta	gag-polypeptide of LTR copia-type	L	XP_022154021.1	uncharacterized protein LOC111021379 [Momordica charantia]	Retrotran_gag_2,Retrotran_gag_3	-	#N/A
evm.TU.chr8.1948	-	-	-	-	-	tr|A0A1R3GVC8|A0A1R3GVC8_9ROSI	Retrotransposon gag protein {ECO:0000313|EMBL:OMO62054.1} OS=Corchorus capsularis ORFNames=CCACVL1_23054 {ECO:0000313|EMBL:OMO62054.1} PE=4	COG2801@1|root,KOG0017@2759|Eukaryota,37R6P@33090|Viridiplantae,3G8BW@35493|Streptophyta	Uncharacterized protein K02A2.6-like	E	XP_022159368.1	uncharacterized protein LOC111025785 [Momordica charantia]	RVT_1,RVT_3,Retrotrans_gag,rve	-	#N/A
evm.TU.chr2.92	K00454	ko00591|Linoleic acid metabolism;ko00592|alpha-Linolenic acid metabolism;ko01100|Metabolic pathways;ko01110|Biosynthesis of secondary metabolites	GO:0003674|molecular_function|MF;GO:0003824|catalytic activity|MF;GO:0005488|binding|MF;GO:0006082|organic acid metabolic process|BP;GO:0008150|biological_process|BP;GO:0008152|metabolic process|BP;GO:0009058|biosynthetic process|BP;GO:0009987|cellular process|BP;GO:0016053|organic acid biosynthetic process|BP;GO:0016491|oxidoreductase activity|MF;GO:0016701|oxidoreductase activity, acting on sin…	sp|O24370|LOX21_SOLTU	Linoleate 13S-lipoxygenase 2-1, chloroplastic EC=1.13.11.12 Lipoxygenase 2-1 Precursor OS=Solanum tuberosum (Potato) Name=L	tr|A0A125S6K8|A0A125S6K8_CUCME	Lipoxygenase {ECO:0000256|RuleBase:RU003975} EC=1.13.11.- {ECO:0000256|RuleBase:RU003975} OS=Cucumis melo var. makuwa Name=L	28IFU@1|root,2QQSP@2759|Eukaryota,37IPE@33090|Viridiplantae,3GE0G@35493|Streptophyta,4JISG@91835|fabids	Plant lipoxygenase may be involved in a number of diverse aspects of plant physiology including growth and development, pest resistance, and senescence or responses to wounding	E	XP_022153751.1	linoleate 13S-lipoxygenase 2-1, chloroplastic-like [Momordica charantia]	Lipoxygenase,PLAT	NF-YA	#N/A
evm.TU.chr3.2943	-	-	GO:0003674|molecular_function|MF;GO:0005488|binding|MF;GO:0006810|transport|BP;GO:0006811|ion transport|BP;GO:0006812|cation transport|BP;GO:0008150|biological_process|BP;GO:0030001|metal ion transport|BP;GO:0043167|ion binding|MF;GO:0043169|cation binding|MF;GO:0046872|metal ion binding|MF;GO:0051179|localization|BP;GO:0051234|establishment of localization|BP	sp|Q9C5D3|HIP7_ARATH	Heavy metal-associated isoprenylated plant protein 7 {ECO:0000303|PubMed:21072340, ECO:0000303|PubMed:23368984} Short=AtHIP07 {ECO:0000303|PubMed:21072340, ECO:0000303|PubMed:23368984} Farnesylated protein 3 {ECO:0000303|PubMed:8837031} Short=AtFP3 {ECO:0000303|PubMed:8837031} Precursor OS=Arabidopsis thaliana (Mouse-ear cress) ORFNames=MLE2.16 {ECO:0000312|EMBL:BAB08818.1} PE=1	tr|A0A1S4DVQ7|A0A1S4DVQ7_CUCME	heavy metal-associated isoprenylated plant protein 3-like {ECO:0000313|RefSeq:XP_016900067.1} OS=Cucumis melo (Muskmelon) Name=LOC103484558 {ECO:0000313|RefSeq:XP_016900067.1} PE=4	KOG1603@1|root,KOG1603@2759|Eukaryota,37PZX@33090|Viridiplantae,3GECA@35493|Streptophyta,4JHFA@91835|fabids	Heavy-metal-associated domain	P	KAA0055343.1	heavy metal-associated isoprenylated plant protein 3-like [Cucumis melo var. makuwa]	HMA	-	#N/A
evm.TU.chr3.2487	K22395	ko01100|Metabolic pathways;ko00940|Phenylpropanoid biosynthesis;ko01110|Biosynthesis of secondary metabolites	GO:0000166|nucleotide binding|MF;GO:0003674|molecular_function|MF;GO:0003824|catalytic activity|MF;GO:0005488|binding|MF;GO:0016491|oxidoreductase activity|MF;GO:0036094|small molecule binding|MF;GO:0043167|ion binding|MF;GO:0043168|anion binding|MF;GO:0050660|flavin adenine dinucleotide binding|MF;GO:0071949|FAD binding|MF;GO:0097159|organic cyclic compound binding|MF;GO:1901265|nucleoside phosp…	sp|Q8GTB6|THCAS_CANSA	Tetrahydrocannabinolic acid synthase Short=THCAS EC=1.21.3.7 Delta(1)-tetrahydrocannabinolic acid synthase THCA synthase Precursor OS=Cannabis sativa (Hemp) (Marijuana) PE=1	tr|A0A1S3BE31|A0A1S3BE31_CUCME	tetrahydrocannabinolic acid synthase-like {ECO:0000313|RefSeq:XP_008445653.1} OS=Cucumis melo (Muskmelon) Name=LOC103488607 {ECO:0000313|RefSeq:XP_008445653.1} PE=3	COG0277@1|root,2QVGN@2759|Eukaryota,37QTF@33090|Viridiplantae,3GEZ5@35493|Streptophyta,4JF7D@91835|fabids	Belongs to the oxygen-dependent FAD-linked oxidoreductase family	C	XP_022152442.1	berberine bridge enzyme-like 18 [Momordica charantia]	BBE,FAD_binding_4	-	#N/A
evm.TU.chr1.2649	K01762	ko01110|Biosynthesis of secondary metabolites;ko01100|Metabolic pathways;ko00270|Cysteine and methionine metabolism	GO:0003674|molecular_function|MF;GO:0003824|catalytic activity|MF;GO:0005488|binding|MF;GO:0008150|biological_process|BP;GO:0008152|metabolic process|BP;GO:0009058|biosynthetic process|BP;GO:0019842|vitamin binding|MF;GO:0030170|pyridoxal phosphate binding|MF;GO:0036094|small molecule binding|MF;GO:0043167|ion binding|MF;GO:0043168|anion binding|MF;GO:0070279|vitamin B6 binding|MF;GO:0097159|orga…	sp|Q00257|1A12_CUCMA	1-aminocyclopropane-1-carboxylate synthase CMA101 Short=ACC synthase EC=4.4.1.14 S-adenosyl-L-methionine methylthioadenosine-lyase OS=Cucurbita maxima (Pumpkin) (Winter squash) Name=ACS2 Synonyms=PCVV4A PE=2	tr|I1VWI5|I1VWI5_CITLA	1-aminocyclopropane-1-carboxylate synthase {ECO:0000313|EMBL:AFI49625.1} OS=Citrullus lanatus subsp. vulgaris (watermelon) Name=ACS1 {ECO:0000313|EMBL:AFI49625.1} PE=2	COG0436@1|root,KOG0256@2759|Eukaryota,37MAV@33090|Viridiplantae,3GF70@35493|Streptophyta,4JJ8S@91835|fabids	1-aminocyclopropane-1-carboxylate synthase	T	XP_022950799.1	1-aminocyclopropane-1-carboxylate synthase CMA101-like [Cucurbita moschata]	Aminotran_1_2	-	#N/A
evm.TU.chr3.2975	K01638	ko01200|Carbon metabolism;ko01100|Metabolic pathways;ko01110|Biosynthesis of secondary metabolites;ko00630|Glyoxylate and dicarboxylate metabolism;ko00620|Pyruvate metabolism	GO:0003674|molecular_function|MF;GO:0003824|catalytic activity|MF;GO:0004474|malate synthase activity|MF;GO:0005975|carbohydrate metabolic process|BP;GO:0006081|cellular aldehyde metabolic process|BP;GO:0006082|organic acid metabolic process|BP;GO:0006091|generation of precursor metabolites and energy|BP;GO:0006097|glyoxylate cycle|BP;GO:0006099|tricarboxylic acid cycle|BP;GO:0008150|biological_p…	sp|P08216|MASY_CUCSA	Malate synthase, glyoxysomal EC=2.3.3.9 OS=Cucumis sativus (Cucumber) PE=2	tr|E3UZU8|E3UZU8_CUCMA	Malate synthase {ECO:0000256|RuleBase:RU000555} EC=2.3.3.9 {ECO:0000256|RuleBase:RU000555} OS=Cucurbita maxima (Pumpkin) (Winter squash) PE=2	COG2225@1|root,KOG1261@2759|Eukaryota,37HK9@33090|Viridiplantae,3G7AR@35493|Streptophyta,4JNF1@91835|fabids	Belongs to the malate synthase family	C	XP_022137538.1	malate synthase, glyoxysomal [Momordica charantia]	Malate_synthase	-	#N/A
evm.TU.chr4.258	-	-	GO:0005575|cellular_component|CC;GO:0006810|transport|BP;GO:0008150|biological_process|BP;GO:0009987|cellular process|BP;GO:0016020|membrane|CC;GO:0016021|integral component of membrane|CC;GO:0031224|intrinsic component of membrane|CC;GO:0051179|localization|BP;GO:0051234|establishment of localization|BP;GO:0055085|transmembrane transport|BP;GO:0110165|cellular anatomical entity|CC	sp|Q5E930|SLAH1_ARATH	S-type anion channel SLAH1 SLAC1-homolog protein 1 OS=Arabidopsis thaliana (Mouse-ear cress) Name=SLAH1 OrderedLocusNames=At1g62280 ORFNames=F19K23.20 PE=2	tr|A0A1S3C0X5|A0A1S3C0X5_CUCME	S-type anion channel SLAH1-like {ECO:0000313|RefSeq:XP_008455447.1} OS=Cucumis melo (Muskmelon) Name=LOC103495607 {ECO:0000313|RefSeq:XP_008455447.1} PE=4	2CMX1@1|root,2QSGW@2759|Eukaryota,37QWA@33090|Viridiplantae,3G8TZ@35493|Streptophyta,4JDQG@91835|fabids	S-type anion channel	S	XP_022136183.1	S-type anion channel SLAH1-like [Momordica charantia]	SLAC1	-	#N/A
evm.TU.chr5.3075	-	-	GO:0005575|cellular_component|CC;GO:0005622|intracellular anatomical structure|CC;GO:0005737|cytoplasm|CC;GO:0005829|cytosol|CC;GO:0110165|cellular anatomical entity|CC	sp|Q9SKP0|ECP63_ARATH	Late embryogenesis abundant protein ECP63 {ECO:0000305} Embryonic cell protein 63 {ECO:0000305} Short=AtECP63 {ECO:0000303|PubMed:9016956} LEA domain-containing protein ECP63 {ECO:0000305} OS=Arabidopsis thaliana (Mouse-ear cress) OrderedLocusNames=At2g36640 {ECO:0000312|Araport:AT2G36640} PE=2	tr|A0A0A0LAP9|A0A0A0LAP9_CUCSA	Uncharacterized protein {ECO:0000313|EMBL:KGN59040.1} OS=Cucumis sativus (Cucumber) ORFNames=Csa_3G748200 {ECO:0000313|EMBL:KGN59040.1} PE=4	28VZ0@1|root,2R2QW@2759|Eukaryota,37Q82@33090|Viridiplantae,3GCMT@35493|Streptophyta,4JNY2@91835|fabids	Embryonic protein DC-8-like	S	XP_022144588.1	late embryogenesis abundant protein ECP63-like isoform X1 [Momordica charantia]	LEA_4	-	#N/A
evm.TU.chr5.827	-	-	GO:0003674|molecular_function|MF;GO:0003824|catalytic activity|MF;GO:0004620|phospholipase activity|MF;GO:0005575|cellular_component|CC;GO:0005622|intracellular anatomical structure|CC;GO:0005737|cytoplasm|CC;GO:0006082|organic acid metabolic process|BP;GO:0006629|lipid metabolic process|BP;GO:0008150|biological_process|BP;GO:0008152|metabolic process|BP;GO:0008610|lipid biosynthetic process|BP;G…	sp|Q9MA46|PLA12_ARATH	Galactolipase DONGLE, chloroplastic EC=3.1.1.26 EC=3.1.1.32 DAD1-like lipase 6 Phospholipase A1 DONGLE Phospholipase A1-Ialpha1 Precursor OS=Arabidopsis thaliana (Mouse-ear cress) ORFNames=T20M3.6 PE=1	tr|A0A0A0L8A7|A0A0A0L8A7_CUCSA	Uncharacterized protein {ECO:0000313|EMBL:KGN57254.1} OS=Cucumis sativus (Cucumber) ORFNames=Csa_3G174570 {ECO:0000313|EMBL:KGN57254.1} PE=4	KOG4569@1|root,KOG4569@2759|Eukaryota,37P2R@33090|Viridiplantae,3G9X5@35493|Streptophyta,4JE7K@91835|fabids	Galactolipase DONGLE	I	XP_038886126.1	galactolipase DONGLE, chloroplastic-like [Benincasa hispida]	Lipase_3	-	#N/A
evm.TU.chr8.3744	-	-	GO:0000145|exocyst|CC;GO:0005575|cellular_component|CC;GO:0005622|intracellular anatomical structure|CC;GO:0005737|cytoplasm|CC;GO:0005938|cell cortex|CC;GO:0006810|transport|BP;GO:0006887|exocytosis|BP;GO:0008104|protein localization|BP;GO:0008150|biological_process|BP;GO:0009987|cellular process|BP;GO:0015031|protein transport|BP;GO:0016192|vesicle-mediated transport|BP;GO:0032940|secretion by …	sp|Q9FNR3|E70E2_ARATH	Exocyst complex component EXO70E2 {ECO:0000303|PubMed:16942608} Short=AtExo70e2 {ECO:0000303|PubMed:16942608} Exocyst subunit Exo70 family protein E2 {ECO:0000303|PubMed:16942608} OS=Arabidopsis thaliana (Mouse-ear cress) ORFNames=MAF19.1 {ECO:0000312|EMBL:BAB10364.1} PE=1	tr|A0A0A0KXV3|A0A0A0KXV3_CUCSA	Uncharacterized protein {ECO:0000313|EMBL:KGN53679.1} OS=Cucumis sativus (Cucumber) ORFNames=Csa_4G101790 {ECO:0000313|EMBL:KGN53679.1} PE=4	KOG2344@1|root,KOG2344@2759|Eukaryota,37JKN@33090|Viridiplantae,3GFUH@35493|Streptophyta,4JGXF@91835|fabids	exocyst complex component	U	XP_022155076.1	exocyst complex component EXO70E2 [Momordica charantia]	Exo70	-	#N/A
evm.TU.chr1.1817	K14408	ko03015|mRNA surveillance pathway	GO:0005575|cellular_component|CC;GO:0005622|intracellular anatomical structure|CC;GO:0005634|nucleus|CC;GO:0006139|nucleobase-containing compound metabolic process|BP;GO:0006396|RNA processing|BP;GO:0006397|mRNA processing|BP;GO:0006725|cellular aromatic compound metabolic process|BP;GO:0006807|nitrogen compound metabolic process|BP;GO:0008150|biological_process|BP;GO:0008152|metabolic process|BP…	sp|Q8GUP1|CTF77_ARATH	Cleavage stimulation factor subunit 77 {ECO:0000303|PubMed:12379796} Short=AtCstF-77 {ECO:0000303|PubMed:12379796} Short=AtCstF77 {ECO:0000303|PubMed:16282318} CF-1 77 kDa subunit {ECO:0000305} Cleavage stimulation factor 77 kDa subunit {ECO:0000305} Short=CSTF 77 kDa subunit {ECO:0000305} Protein SUPPRESSORS OF OVEREXPRESSED FCA 2 {ECO:0000303|PubMed:19965720} Short=SOF2 {ECO:0000303|PubMed:1996…	tr|A0A1S3B5G2|A0A1S3B5G2_CUCME	cleavage stimulation factor subunit 77 isoform X1 {ECO:0000313|RefSeq:XP_008442046.1} OS=Cucumis melo (Muskmelon) Name=LOC103486027 {ECO:0000313|RefSeq:XP_008442046.1} PE=4	COG0696@1|root,KOG1914@2759|Eukaryota,37QPZ@33090|Viridiplantae,3GDGF@35493|Streptophyta,4JEQX@91835|fabids	Cleavage stimulation factor subunit	A	XP_022154466.1	cleavage stimulation factor subunit 77 isoform X1 [Momordica charantia]	Suf,TPR_14	-	#N/A
evm.TU.chr6.4045	-	-	GO:0003674|molecular_function|MF;GO:0003676|nucleic acid binding|MF;GO:0003677|DNA binding|MF;GO:0003700|DNA-binding transcription factor activity|MF;GO:0005488|binding|MF;GO:0005575|cellular_component|CC;GO:0005622|intracellular anatomical structure|CC;GO:0005634|nucleus|CC;GO:0043226|organelle|CC;GO:0043227|membrane-bounded organelle|CC;GO:0043229|intracellular organelle|CC;GO:0043231|intracell…	sp|Q9LW50|ERF2_NICSY	Ethylene-responsive transcription factor 2 Short=NsERF2 Ethylene-responsive element-binding factor 2 Short=EREBP-2 OS=Nicotiana sylvestris (Wood tobacco) (South American tobacco) Name=ERF2 Synonyms=ERF-2 PE=2	tr|B9GYE3|B9GYE3_POPTR	Uncharacterized protein {ECO:0000313|EMBL:EEE79571.2} OS=subsp. trichocarpa) ORFNames=POPTR_0003s15030g {ECO:0000313|EMBL:EEE79571.2} PE=4	2C7ZM@1|root,2QRIC@2759|Eukaryota,37RN9@33090|Viridiplantae,3GDRT@35493|Streptophyta,4JD09@91835|fabids	ethylene-responsive transcription factor	K	XP_011022365.1	PREDICTED: ethylene-responsive transcription factor 2-like [Populus euphratica]	AP2	ERF	#N/A
evm.TU.chr5.693	-	-	GO:0000003|reproduction|BP;GO:0000932|P-body|CC;GO:0003006|developmental process involved in reproduction|BP;GO:0003674|molecular_function|MF;GO:0005488|binding|MF;GO:0005515|protein binding|MF;GO:0005575|cellular_component|CC;GO:0005622|intracellular anatomical structure|CC;GO:0005634|nucleus|CC;GO:0005737|cytoplasm|CC;GO:0007275|multicellular organism development|BP;GO:0008150|biological_proces…	sp|Q8LGS1|MARD1_ARATH	Protein MARD1 {ECO:0000303|PubMed:15159630} Mediator of ABA-regulated dormancy1 {ECO:0000303|PubMed:15159630} Senescence-associated protein SAG102 {ECO:0000303|PubMed:11402199} OS=Arabidopsis thaliana (Mouse-ear cress) ORFNames=F16M2.6 {ECO:0000312|EMBL:AAL38351.1} PE=2	tr|A0A1S3AY62|A0A1S3AY62_CUCME	uncharacterized protein LOC103483860 {ECO:0000313|RefSeq:XP_008438900.1} OS=Cucumis melo (Muskmelon) Name=LOC103483860 {ECO:0000313|RefSeq:XP_008438900.1} PE=4	2AMXX@1|root,2S3GA@2759|Eukaryota,37VAU@33090|Viridiplantae,3GJHY@35493|Streptophyta,4JUNS@91835|fabids	zinc-finger of the FCS-type, C2-C2	S	XP_038882229.1	FCS-Like Zinc finger 15-like [Benincasa hispida]	zf-FLZ	-	#N/A
evm.TU.chr8.541	-	-	GO:0005575|cellular_component|CC;GO:0016020|membrane|CC;GO:0016021|integral component of membrane|CC;GO:0031224|intrinsic component of membrane|CC;GO:0110165|cellular anatomical entity|CC	-	-	tr|A0A1S4DVA8|A0A1S4DVA8_CUCME	uncharacterized protein LOC107990705 {ECO:0000313|RefSeq:XP_016899921.1} OS=Cucumis melo (Muskmelon) Name=LOC107990705 {ECO:0000313|RefSeq:XP_016899921.1} PE=4	COG0666@1|root,KOG0504@2759|Eukaryota,37UUT@33090|Viridiplantae,3GIVP@35493|Streptophyta,4JPRD@91835|fabids	Domain of unknown function	S	XP_022132046.1	uncharacterized protein LOC111005012 [Momordica charantia]	PGG	-	#N/A
evm.TU.chr6.3431	-	-	GO:0003674|molecular_function|MF;GO:0004866|endopeptidase inhibitor activity|MF;GO:0004867|serine-type endopeptidase inhibitor activity|MF;GO:0006950|response to stress|BP;GO:0008150|biological_process|BP;GO:0009611|response to wounding|BP;GO:0030234|enzyme regulator activity|MF;GO:0030414|peptidase inhibitor activity|MF;GO:0050896|response to stimulus|BP;GO:0061134|peptidase regulator activity|M…	sp|P08454|ICID_SOLTU	Wound-induced proteinase inhibitor 1 Chymotrypsin inhibitor I, D subunit Wound-induced proteinase inhibitor I Precursor OS=Solanum tuberosum (Potato) PE=1	tr|A0A0A0KPI0|A0A0A0KPI0_CUCSA	Uncharacterized protein {ECO:0000313|EMBL:KGN49621.1} OS=Cucumis sativus (Cucumber) ORFNames=Csa_5G027950 {ECO:0000313|EMBL:KGN49621.1} PE=4	2CIZ4@1|root,2S6W9@2759|Eukaryota,37WTM@33090|Viridiplantae,3GM01@35493|Streptophyta	inhibitor	S	XP_022146026.1	inhibitor of trypsin and hageman factor-like [Momordica charantia]	potato_inhibit	-	#N/A
evm.TU.chr1.2321	-	-	GO:0003674|molecular_function|MF;GO:0003824|catalytic activity|MF;GO:0016787|hydrolase activity|MF;GO:0016788|hydrolase activity, acting on ester bonds|MF	sp|Q9LZS7|GDL71_ARATH	GDSL esterase/lipase At5g03610 EC=3.1.1.- Extracellular lipase At5g03610 Precursor OS=Arabidopsis thaliana (Mouse-ear cress) OrderedLocusNames=At5g03610 ORFNames=F17C15.30 PE=2	tr|A0A0A0KIM6|A0A0A0KIM6_CUCSA	Uncharacterized protein {ECO:0000313|EMBL:KGN48252.1} OS=Cucumis sativus (Cucumber) ORFNames=Csa_6G452040 {ECO:0000313|EMBL:KGN48252.1} PE=4	28MK9@1|root,2QU3Y@2759|Eukaryota,37SDV@33090|Viridiplantae,3GGNT@35493|Streptophyta,4JCZ3@91835|fabids	GDSL esterase lipase	S	XP_022133081.1	GDSL esterase/lipase At5g03610-like [Momordica charantia]	Lipase_GDSL	-	#N/A
evm.TU.chr3.2790	K14175	ko01100|Metabolic pathways;ko00909|Sesquiterpenoid and triterpenoid biosynthesis	GO:0000287|magnesium ion binding|MF;GO:0003674|molecular_function|MF;GO:0003824|catalytic activity|MF;GO:0005488|binding|MF;GO:0010333|terpene synthase activity|MF;GO:0016829|lyase activity|MF;GO:0016835|carbon-oxygen lyase activity|MF;GO:0016838|carbon-oxygen lyase activity, acting on phosphates|MF;GO:0043167|ion binding|MF;GO:0043169|cation binding|MF;GO:0046872|metal ion binding|MF	sp|P0CV95|NES2_FRAAN	(3S,6E)-nerolidol synthase 2, chloroplastic/mitochondrial Short=FaNES2 EC=4.2.3.48 Precursor OS=virginiana) PE=1	tr|A0A0A0LUC8|A0A0A0LUC8_CUCSA	Uncharacterized protein {ECO:0000313|EMBL:KGN64589.1} OS=Cucumis sativus (Cucumber) ORFNames=Csa_1G068570 {ECO:0000313|EMBL:KGN64589.1} PE=3	28MUD@1|root,2QTGK@2759|Eukaryota,37MQ6@33090|Viridiplantae,3GBS5@35493|Streptophyta,4JFR7@91835|fabids	(3S,6E)-nerolidol synthase	S	XP_022139906.1	(3S,6E)-nerolidol synthase 1-like [Momordica charantia]	Terpene_synth,Terpene_synth_C	bHLH	#N/A
evm.TU.chr1.1561	-	-	GO:0005575|cellular_component|CC;GO:0016020|membrane|CC;GO:0016021|integral component of membrane|CC;GO:0031224|intrinsic component of membrane|CC;GO:0110165|cellular anatomical entity|CC	-	-	tr|U7DW91|U7DW91_POPTR	Uncharacterized protein {ECO:0000313|EMBL:ERP46484.1} OS=subsp. trichocarpa) ORFNames=POPTR_0831s00200g {ECO:0000313|EMBL:ERP46484.1} PE=4	2E6S4@1|root,2SDEW@2759|Eukaryota,37XTG@33090|Viridiplantae,3GMFY@35493|Streptophyta	-	-	PON91673.1	hypothetical protein TorRG33x02_125040 [Trema orientale]	-	-	#N/A
evm.TU.chr6.357	-	-	GO:0003674|molecular_function|MF;GO:0003700|DNA-binding transcription factor activity|MF;GO:0005488|binding|MF;GO:0005515|protein binding|MF;GO:0005575|cellular_component|CC;GO:0005622|intracellular anatomical structure|CC;GO:0005634|nucleus|CC;GO:0043226|organelle|CC;GO:0043227|membrane-bounded organelle|CC;GO:0043229|intracellular organelle|CC;GO:0043231|intracellular membrane-bounded organelle…	sp|Q8GWK7|BEE3_ARATH	Transcription factor BEE 3 Basic helix-loop-helix protein 50 Short=AtbHLH50 Short=bHLH 50 Protein Brassinosteroid enhanced expression 3 Transcription factor EN 76 bHLH transcription factor bHLH050 OS=Arabidopsis thaliana (Mouse-ear cress) ORFNames=F25P22.25 PE=2	tr|A0A0A0LS36|A0A0A0LS36_CUCSA	Uncharacterized protein {ECO:0000313|EMBL:KGN63829.1} OS=Cucumis sativus (Cucumber) ORFNames=Csa_1G024150 {ECO:0000313|EMBL:KGN63829.1} PE=4	2CCVI@1|root,2QTM9@2759|Eukaryota,37RKJ@33090|Viridiplantae,3GD77@35493|Streptophyta,4JNDN@91835|fabids	Transcription factor BEE	K	XP_022135190.1	transcription factor BEE 3 [Momordica charantia]	HLH	bHLH	#N/A
evm.TU.chr10.108	-	-	GO:0005575|cellular_component|CC;GO:0006810|transport|BP;GO:0008150|biological_process|BP;GO:0009987|cellular process|BP;GO:0016020|membrane|CC;GO:0016021|integral component of membrane|CC;GO:0031224|intrinsic component of membrane|CC;GO:0051179|localization|BP;GO:0051234|establishment of localization|BP;GO:0055085|transmembrane transport|BP;GO:0110165|cellular anatomical entity|CC	sp|Q9T095|OPT6_ARATH	Oligopeptide transporter 6 Short=AtOPT6 OS=Arabidopsis thaliana (Mouse-ear cress) Name=OPT6 OrderedLocusNames=At4g27730 ORFNames=T29A15.220 PE=2	tr|A0A1S3BBT9|A0A1S3BBT9_CUCME	oligopeptide transporter 6-like {ECO:0000313|RefSeq:XP_008445079.1, ECO:0000313|RefSeq:XP_008445080.1} OS=Cucumis melo (Muskmelon) ECO:0000313|RefSeq:XP_008445080.1} PE=4	KOG2262@1|root,KOG2262@2759|Eukaryota,37P63@33090|Viridiplantae,3G9WE@35493|Streptophyta,4JJ0I@91835|fabids	oligopeptide transporter	T	XP_022140880.1	oligopeptide transporter 6-like isoform X1 [Momordica charantia]	OPT	M-type_MADS	#N/A
evm.TU.chr2.594	-	-	GO:0003674|molecular_function|MF;GO:0003824|catalytic activity|MF;GO:0005488|binding|MF;GO:0005515|protein binding|MF;GO:0008150|biological_process|BP;GO:0008152|metabolic process|BP;GO:0008168|methyltransferase activity|MF;GO:0008171|O-methyltransferase activity|MF;GO:0016740|transferase activity|MF;GO:0016741|transferase activity, transferring one-carbon groups|MF;GO:0032259|methylation|BP;GO:0…	sp|B0ZB56|OMT2_HUMLU	xanthohumol 4&apos;-O-methyltransferase {ECO:0000305} EC=2.1.1.339 {ECO:0000269|PubMed:18223037} O-methyltransferase 2 {ECO:0000303|PubMed:18223037} Short=HlOMT2 {ECO:0000303|PubMed:18223037} OS=Humulus lupulus (European hop) Name=OMT2 {ECO:0000303|PubMed:18223037} PE=1	tr|A0A1S3BJA7|A0A1S3BJA7_CUCME	(R,S)-reticuline 7-O-methyltransferase-like {ECO:0000313|RefSeq:XP_008448276.2} OS=Cucumis melo (Muskmelon) Name=LOC103490512 {ECO:0000313|RefSeq:XP_008448276.2} PE=3	KOG3178@1|root,KOG3178@2759|Eukaryota,37T3K@33090|Viridiplantae,3G9GK@35493|Streptophyta,4JJQX@91835|fabids	Belongs to the class I-like SAM-binding methyltransferase superfamily. Cation-independent O- methyltransferase family	S	XP_022140296.1	xanthohumol 4&apos;-O-methyltransferase-like [Momordica charantia]	Dimerisation,Methyltransf_2	-	#N/A
evm.TU.chr4.710	-	-	GO:0003674|molecular_function|MF;GO:0003824|catalytic activity|MF;GO:0005488|binding|MF;GO:0008270|zinc ion binding|MF;GO:0016491|oxidoreductase activity|MF;GO:0043167|ion binding|MF;GO:0043169|cation binding|MF;GO:0046872|metal ion binding|MF;GO:0046914|transition metal ion binding|MF	sp|Q2KNL5|CADH1_OCIBA	Cinnamyl alcohol dehydrogenase 1 Short=CAD 1 Short=ObaCAD1 EC=1.1.1.195 OS=Ocimum basilicum (Sweet basil) Name=CAD1 PE=1	tr|A0A1S3BZZ0|A0A1S3BZZ0_CUCME	cinnamyl alcohol dehydrogenase 1-like {ECO:0000313|RefSeq:XP_008454997.1} OS=Cucumis melo (Muskmelon) Name=LOC103495276 {ECO:0000313|RefSeq:XP_008454997.1} PE=3	COG1064@1|root,KOG0023@2759|Eukaryota,37K4P@33090|Viridiplantae,3G98H@35493|Streptophyta,4JS3B@91835|fabids	Cinnamyl alcohol dehydrogenase	Q	XP_022148730.1	cinnamyl alcohol dehydrogenase 1-like [Momordica charantia]	ADH_N,ADH_zinc_N	-	#N/A
evm.TU.chr8.1296	-	-	GO:0003674|molecular_function|MF;GO:0003824|catalytic activity|MF;GO:0016787|hydrolase activity|MF	sp|Q52K88|NUD13_ARATH	Nudix hydrolase 13, mitochondrial Short=AtNUDT13 EC=3.6.1.- Precursor OS=Arabidopsis thaliana (Mouse-ear cress) ORFNames=MLJ15.8 PE=1	tr|A0A1S3BN89|A0A1S3BN89_CUCME	nudix hydrolase 13, mitochondrial {ECO:0000313|RefSeq:XP_008449983.1} OS=Cucumis melo (Muskmelon) Name=LOC103491704 {ECO:0000313|RefSeq:XP_008449983.1} PE=4	COG0494@1|root,KOG2839@2759|Eukaryota,37U0R@33090|Viridiplantae,3GCVZ@35493|Streptophyta,4JNZP@91835|fabids	Nudix hydrolase	T	XP_022153201.1	uncharacterized protein LOC111020757 [Momordica charantia]	NUDIX	-	#N/A
evm.TU.chr4.2131	-	-	GO:0003674|molecular_function|MF;GO:0003676|nucleic acid binding|MF;GO:0003723|RNA binding|MF;GO:0005488|binding|MF;GO:0097159|organic cyclic compound binding|MF;GO:1901363|heterocyclic compound binding|MF	-	-	tr|A0A1S3B470|A0A1S3B470_CUCME	nucleolar MIF4G domain-containing protein 1 {ECO:0000313|RefSeq:XP_008441997.1} OS=Cucumis melo (Muskmelon) Name=LOC103485994 {ECO:0000313|RefSeq:XP_008441997.1} PE=4	KOG2141@1|root,KOG2141@2759|Eukaryota,37QRC@33090|Viridiplantae,3G9KB@35493|Streptophyta,4JGVI@91835|fabids	Nucleolar MIF4G domain-containing protein	T	XP_022145796.1	nucleolar MIF4G domain-containing protein 1-like [Momordica charantia]	MA3,MIF4G	-	#N/A
evm.TU.chr5.3324	-	-	GO:0003674|molecular_function|MF;GO:0003824|catalytic activity|MF;GO:0005488|binding|MF;GO:0005575|cellular_component|CC;GO:0005622|intracellular anatomical structure|CC;GO:0005737|cytoplasm|CC;GO:0005829|cytosol|CC;GO:0007154|cell communication|BP;GO:0007165|signal transduction|BP;GO:0008150|biological_process|BP;GO:0009719|response to endogenous stimulus|BP;GO:0009725|response to hormone|BP;GO:…	sp|Q9FFF6|DIOX5_ARATH	Probable 2-oxoglutarate-dependent dioxygenase At5g05600 {ECO:0000305} EC=1.14.11.- {ECO:0000305} OS=Arabidopsis thaliana (Mouse-ear cress) ORFNames=MOP10.14 {ECO:0000312|EMBL:BAB11549.1} PE=2	tr|A0A0A0LCS8|A0A0A0LCS8_CUCSA	Uncharacterized protein {ECO:0000313|EMBL:KGN58754.1} OS=Cucumis sativus (Cucumber) ORFNames=Csa_3G731160 {ECO:0000313|EMBL:KGN58754.1} PE=3	COG3491@1|root,KOG0143@2759|Eukaryota,37IYD@33090|Viridiplantae,3G7NB@35493|Streptophyta,4JIP5@91835|fabids	Belongs to the iron ascorbate-dependent oxidoreductase family	Q	XP_022145555.1	probable 2-oxoglutarate-dependent dioxygenase At5g05600 [Momordica charantia]	2OG-FeII_Oxy,DIOX_N	D	#N/A
evm.TU.chr5.408	-	-	GO:0003674|molecular_function|MF;GO:0003676|nucleic acid binding|MF;GO:0003677|DNA binding|MF;GO:0005488|binding|MF;GO:0005575|cellular_component|CC;GO:0005622|intracellular anatomical structure|CC;GO:0005634|nucleus|CC;GO:0043226|organelle|CC;GO:0043227|membrane-bounded organelle|CC;GO:0043229|intracellular organelle|CC;GO:0043231|intracellular membrane-bounded organelle|CC;GO:0097159|organic cy…	sp|Q8H0W3|RVE6_ARATH	Protein REVEILLE 6 OS=Arabidopsis thaliana (Mouse-ear cress) Name=RVE6 OrderedLocusNames=At5g52660 ORFNames=F6N7.15 PE=2	tr|A0A1S3AVA9|A0A1S3AVA9_CUCME	protein REVEILLE 6 isoform X2 {ECO:0000313|RefSeq:XP_008437998.1, ECO:0000313|RefSeq:XP_008437999.1} OS=Cucumis melo (Muskmelon) ECO:0000313|RefSeq:XP_008437999.1} PE=4	KOG0724@1|root,KOG0724@2759|Eukaryota,37MTA@33090|Viridiplantae,3GDH5@35493|Streptophyta,4JICY@91835|fabids	reveille	K	XP_022147403.1	protein REVEILLE 6-like isoform X3 [Momordica charantia]	Myb_DNA-binding	MYB_related	#N/A
evm.TU.chr3.2040	-	-	GO:0005575|cellular_component|CC;GO:0016020|membrane|CC;GO:0016021|integral component of membrane|CC;GO:0031224|intrinsic component of membrane|CC;GO:0110165|cellular anatomical entity|CC	-	-	tr|A0A0A0KM59|A0A0A0KM59_CUCSA	Uncharacterized protein {ECO:0000313|EMBL:KGN49944.1} OS=Cucumis sativus (Cucumber) ORFNames=Csa_5G141180 {ECO:0000313|EMBL:KGN49944.1} PE=4	2DRJ5@1|root,2S6E9@2759|Eukaryota,37WGI@33090|Viridiplantae,3GJM7@35493|Streptophyta	Encoded by	S	XP_022154965.1	uncharacterized protein LOC111022110 [Momordica charantia]	DUF1985,Peptidase_C48	-	#N/A
evm.TU.chr11.2096	-	-	GO:0003674|molecular_function|MF;GO:0003676|nucleic acid binding|MF;GO:0005488|binding|MF;GO:0008270|zinc ion binding|MF;GO:0043167|ion binding|MF;GO:0043169|cation binding|MF;GO:0046872|metal ion binding|MF;GO:0046914|transition metal ion binding|MF;GO:0097159|organic cyclic compound binding|MF;GO:1901363|heterocyclic compound binding|MF	-	-	tr|A0A151TES3|A0A151TES3_CAJCA	Transposon TX1 uncharacterized {ECO:0000313|EMBL:KYP65496.1} OS=Cajanus cajan (Pigeon pea) (Cajanus indicus) ORFNames=KK1_011732 {ECO:0000313|EMBL:KYP65496.1} PE=4	KOG1075@1|root,KOG1075@2759|Eukaryota,37W4F@33090|Viridiplantae,3GIQB@35493|Streptophyta	Domain of unknown function (DUF4283)	S	RYR24560.1	hypothetical protein Ahy_B02g058064 [Arachis hypogaea]	DUF4283,zf-CCHC_4	-	#N/A
evm.TU.chr1.1431	-	-	GO:0003674|molecular_function|MF;GO:0003824|catalytic activity|MF;GO:0016787|hydrolase activity|MF;GO:0016788|hydrolase activity, acting on ester bonds|MF	sp|Q9FIA1|GDL87_ARATH	GDSL esterase/lipase At5g55050 EC=3.1.1.- Extracellular lipase At5g55050 Precursor OS=Arabidopsis thaliana (Mouse-ear cress) OrderedLocusNames=At5g55050 ORFNames=K13P22.5 PE=2	tr|A0A1S3BM17|A0A1S3BM17_CUCME	GDSL esterase/lipase At5g55050 {ECO:0000313|RefSeq:XP_008449153.1} OS=Cucumis melo (Muskmelon) Name=LOC103491100 {ECO:0000313|RefSeq:XP_008449153.1} PE=4	COG2801@1|root,KOG0017@2759|Eukaryota,37RRN@33090|Viridiplantae,3GAQ4@35493|Streptophyta,4JRZ4@91835|fabids	Belongs to the 'GDSL' lipolytic enzyme family	L	XP_022156042.1	GDSL esterase/lipase At5g55050-like [Momordica charantia]	Lipase_GDSL	-	#N/A
evm.TU.chr8.4515	-	-	GO:0003674|molecular_function|MF;GO:0003676|nucleic acid binding|MF;GO:0003677|DNA binding|MF;GO:0003700|DNA-binding transcription factor activity|MF;GO:0005488|binding|MF;GO:0005575|cellular_component|CC;GO:0005622|intracellular anatomical structure|CC;GO:0005634|nucleus|CC;GO:0043226|organelle|CC;GO:0043227|membrane-bounded organelle|CC;GO:0043229|intracellular organelle|CC;GO:0043231|intracell…	sp|Q9LYD3|DREB3_ARATH	Dehydration-responsive element-binding protein 3 Protein TINY 2 OS=Arabidopsis thaliana (Mouse-ear cress) ORFNames=F15N18.180 PE=2	tr|A0A1S3C7X6|A0A1S3C7X6_CUCME	dehydration-responsive element-binding protein 3-like {ECO:0000313|RefSeq:XP_008458661.1} OS=Cucumis melo (Muskmelon) Name=LOC103497991 {ECO:0000313|RefSeq:XP_008458661.1} PE=4	28PHQ@1|root,2RNX7@2759|Eukaryota,37RXV@33090|Viridiplantae,3GEIU@35493|Streptophyta,4JPB6@91835|fabids	Dehydration-responsive element-binding protein	K	XP_038890490.1	ethylene-responsive transcription factor ERF039-like [Benincasa hispida]	AP2	ERF	#N/A
evm.TU.chr8.846	K01115	ko00564|Glycerophospholipid metabolism;ko01100|Metabolic pathways;ko00565|Ether lipid metabolism;ko01110|Biosynthesis of secondary metabolites;ko04144|Endocytosis	GO:0003674|molecular_function|MF;GO:0003824|catalytic activity|MF;GO:0004620|phospholipase activity|MF;GO:0004630|phospholipase D activity|MF;GO:0005488|binding|MF;GO:0005509|calcium ion binding|MF;GO:0005575|cellular_component|CC;GO:0006629|lipid metabolic process|BP;GO:0006644|phospholipid metabolic process|BP;GO:0006650|glycerophospholipid metabolic process|BP;GO:0006793|phosphorus metabolic p…	sp|Q9C5Y0|PLDD1_ARATH	Phospholipase D delta {ECO:0000303|PubMed:11891260} Short=AtPLDdelta {ECO:0000303|PubMed:11891260} Short=PLD delta {ECO:0000303|PubMed:11891260} EC=3.1.4.4 {ECO:0000269|PubMed:11706190, ECO:0000269|PubMed:12397060} OS=Arabidopsis thaliana (Mouse-ear cress) ORFNames=F4B14.60 {ECO:0000312|EMBL:CAA21465.1} PE=1	tr|A0A1S3BBX1|A0A1S3BBX1_CUCME	Phospholipase D {ECO:0000256|PIRNR:PIRNR036470} EC=3.1.4.4 {ECO:0000256|PIRNR:PIRNR036470} OS=Cucumis melo (Muskmelon) Name=LOC103488380 {ECO:0000313|RefSeq:XP_008445312.1} PE=3	COG1502@1|root,KOG1329@2759|Eukaryota,37MWI@33090|Viridiplantae,3G8KR@35493|Streptophyta,4JJ03@91835|fabids	Hydrolyzes glycerol-phospholipids at the terminal phosphodiesteric bond	I	XP_022144387.1	phospholipase D delta-like isoform X2 [Momordica charantia]	C2,PLD_C,PLDc	NAC	#N/A
evm.TU.chr9.3662	-	-	GO:0003674|molecular_function|MF;GO:0003824|catalytic activity|MF;GO:0008194|UDP-glycosyltransferase activity|MF;GO:0016740|transferase activity|MF;GO:0016757|glycosyltransferase activity|MF	sp|F8WKW8|UGT9_GARJA	Beta-D-glucosyl crocetin beta-1,6-glucosyltransferase EC=2.4.1.330 {ECO:0000269|PubMed:22569263} UDP-glucose glucosyltransferase 9 Short=GjUGT9 UDP-glycosyltransferase 94E5 OS=Gardenia jasminoides (Cape jasmine) (Gardenia augusta) Name=UGT94E5 Synonyms=UGT9 PE=1	tr|A0A1Q3CU17|A0A1Q3CU17_CEPFO	Glycosyltransferase {ECO:0000256|RuleBase:RU362057} EC=2.4.1.- {ECO:0000256|RuleBase:RU362057} OS=Cephalotus follicularis (Albany pitcher plant) ORFNames=CFOL_v3_27192 {ECO:0000313|EMBL:GAV83746.1} PE=3	KOG1192@1|root,KOG1192@2759|Eukaryota,37R3V@33090|Viridiplantae,3GE8W@35493|Streptophyta	Belongs to the UDP-glycosyltransferase family	CG	XP_023550168.1	beta-D-glucosyl crocetin beta-1,6-glucosyltransferase-like [Cucurbita pepo subsp. pepo]	UDPGT	-	#N/A
evm.TU.chr11.1394	-	-	GO:0005575|cellular_component|CC;GO:0005622|intracellular anatomical structure|CC;GO:0005634|nucleus|CC;GO:0006464|cellular protein modification process|BP;GO:0006807|nitrogen compound metabolic process|BP;GO:0008150|biological_process|BP;GO:0008152|metabolic process|BP;GO:0009987|cellular process|BP;GO:0016567|protein ubiquitination|BP;GO:0019538|protein metabolic process|BP;GO:0032446|protein m…	sp|O49279|SKI15_ARATH	SKP1-interacting partner 15 F-box only protein 3 OS=Arabidopsis thaliana (Mouse-ear cress) ORFNames=F22K20.2 PE=1	tr|M5VZX5|M5VZX5_PRUPE	Uncharacterized protein {ECO:0000313|EMBL:EMJ02533.1} OS=Prunus persica (Peach) (Amygdalus persica) ORFNames=PRUPE_ppa007638mg {ECO:0000313|EMBL:EMJ02533.1} PE=4	2CN0B@1|root,2QT3E@2759|Eukaryota,37QFC@33090|Viridiplantae,3GAT6@35493|Streptophyta,4JG7V@91835|fabids	SKP1-interacting partner	S	XP_022158535.1	SKP1-interacting partner 15 [Momordica charantia]	F-box,Kelch_2	-	#N/A
evm.TU.chr8.3225	-	-	-	-	-	tr|A0A0A0KJ38|A0A0A0KJ38_CUCSA	Uncharacterized protein {ECO:0000313|EMBL:KGN47796.1} OS=Cucumis sativus (Cucumber) ORFNames=Csa_6G403620 {ECO:0000313|EMBL:KGN47796.1} PE=4	28M63@1|root,2QTNU@2759|Eukaryota,37RB0@33090|Viridiplantae,3GFBY@35493|Streptophyta,4JDJJ@91835|fabids	DUF1338	S	XP_022158077.1	uncharacterized protein LOC111024647 isoform X3 [Momordica charantia]	DUF1338	-	#N/A
evm.TU.chr2.1336	-	-	-	-	-	-	-	-	-	-	KAE8651924.1	hypothetical protein Csa_006703, partial [Cucumis sativus]	-	-	#N/A
evm.TU.chr11.2505	-	-	-	-	-	-	-	-	-	-	-	-	-	-	#N/A
evm.TU.chr8.334	-	-	GO:0003674|molecular_function|MF;GO:0005215|transporter activity|MF;GO:0005575|cellular_component|CC;GO:0005886|plasma membrane|CC;GO:0008324|cation transmembrane transporter activity|MF;GO:0015075|ion transmembrane transporter activity|MF;GO:0015078|proton transmembrane transporter activity|MF;GO:0015291|secondary active transmembrane transporter activity|MF;GO:0015293|symporter activity|MF;GO:0…	sp|Q9M817|PTR6_ARATH	Protein NRT1/ PTR FAMILY 1.2 Short=AtNPF1.2 Nitrate transporter 1.11 OS=Arabidopsis thaliana (Mouse-ear cress) ORFNames=F9I5.4 PE=1	tr|B9H904|B9H904_POPTR	Uncharacterized protein {ECO:0000313|EMBL:EEE92132.1} OS=subsp. trichocarpa) ORFNames=POPTR_0006s25670g {ECO:0000313|EMBL:EEE92132.1} PE=4	COG3104@1|root,KOG1237@2759|Eukaryota,37JF1@33090|Viridiplantae,3GAG9@35493|Streptophyta,4JSCY@91835|fabids	POT family	E	XP_022131895.1	protein NRT1/ PTR FAMILY 1.2-like [Momordica charantia]	PTR2	BBR-BPC	#N/A
evm.TU.chr1.2381	-	-	GO:0000166|nucleotide binding|MF;GO:0003674|molecular_function|MF;GO:0005488|binding|MF;GO:0005524|ATP binding|MF;GO:0017076|purine nucleotide binding|MF;GO:0030554|adenyl nucleotide binding|MF;GO:0032553|ribonucleotide binding|MF;GO:0032555|purine ribonucleotide binding|MF;GO:0032559|adenyl ribonucleotide binding|MF;GO:0035639|purine ribonucleoside triphosphate binding|MF;GO:0036094|small molecu…	sp|Q8W103|CHR24_ARATH	Protein CHROMATIN REMODELING 24 {ECO:0000303|PubMed:16547115} Short=AtCHR24 EC=3.6.4.- DNA excision repair protein CHR24 {ECO:0000250|UniProtKB:Q2NKX8} OS=Arabidopsis thaliana (Mouse-ear cress) ORFNames=MBM17.5 {ECO:0000312|EMBL:BAA96898.1} PE=2	tr|A0A1S3CHF0|A0A1S3CHF0_CUCME	protein CHROMATIN REMODELING 24 {ECO:0000313|RefSeq:XP_008462639.1} OS=Cucumis melo (Muskmelon) Name=LOC103500949 {ECO:0000313|RefSeq:XP_008462639.1} PE=4	COG0553@1|root,KOG0387@2759|Eukaryota,37J62@33090|Viridiplantae,3G869@35493|Streptophyta,4JN5E@91835|fabids	DNA excision repair protein ERCC-6-like	KL	XP_022133096.1	protein CHROMATIN REMODELING 24 isoform X1 [Momordica charantia]	Helicase_C,SNF2_N	-	#N/A
evm.TU.chr2.536	K08486	ko04130|SNARE interactions in vesicular transport	GO:0005575|cellular_component|CC;GO:0006810|transport|BP;GO:0008150|biological_process|BP;GO:0009987|cellular process|BP;GO:0016020|membrane|CC;GO:0016021|integral component of membrane|CC;GO:0016192|vesicle-mediated transport|BP;GO:0031224|intrinsic component of membrane|CC;GO:0051179|localization|BP;GO:0051234|establishment of localization|BP;GO:0110165|cellular anatomical entity|CC	sp|Q8VZU2|SY132_ARATH	Syntaxin-132 Short=AtSYP132 OS=Arabidopsis thaliana (Mouse-ear cress) Name=SYP132 OrderedLocusNames=At5g08080 ORFNames=T22D6.20 PE=1	tr|A0A1S3C1G1|A0A1S3C1G1_CUCME	syntaxin-132-like isoform X2 {ECO:0000313|RefSeq:XP_008455848.1} OS=Cucumis melo (Muskmelon) Name=LOC103495947 {ECO:0000313|RefSeq:XP_008455848.1} PE=4	COG5074@1|root,KOG0810@2759|Eukaryota,37IMQ@33090|Viridiplantae,3GEWJ@35493|Streptophyta,4JED7@91835|fabids	Syntaxin	U	XP_022140795.1	syntaxin-132-like isoform X2 [Momordica charantia]	SNARE,Syntaxin	-	#N/A
evm.TU.chr2.960	-	-	GO:0003674|molecular_function|MF;GO:0003824|catalytic activity|MF;GO:0004553|hydrolase activity, hydrolyzing O-glycosyl compounds|MF;GO:0005575|cellular_component|CC;GO:0005975|carbohydrate metabolic process|BP;GO:0008150|biological_process|BP;GO:0008152|metabolic process|BP;GO:0016020|membrane|CC;GO:0016021|integral component of membrane|CC;GO:0016787|hydrolase activity|MF;GO:0016798|hydrolase a…	sp|F4I9E1|NFD4_ARATH	Protein NUCLEAR FUSION DEFECTIVE 4 {ECO:0000303|PubMed:16698901} OS=Arabidopsis thaliana (Mouse-ear cress) ORFNames=T8E3.15 {ECO:0000312|EMBL:AAG51261.1} PE=3	tr|A0A1R3HVT7|A0A1R3HVT7_9ROSI	Glycoside hydrolase, family 10 {ECO:0000313|EMBL:OMO74487.1} OS=Corchorus capsularis ORFNames=CCACVL1_16678 {ECO:0000313|EMBL:OMO74487.1} PE=4	COG3693@1|root,2QRD9@2759|Eukaryota,37IYM@33090|Viridiplantae,3GED9@35493|Streptophyta,4JIVY@91835|fabids	Endo-1,4-beta-xylanase	G	KAB2602744.1	endo-1,4-beta-xylanase C [Pyrus ussuriensis x Pyrus communis]	Glyco_hydro_10	NF-YC	#N/A
evm.TU.chr5.260	-	-	GO:0003674|molecular_function|MF;GO:0005215|transporter activity|MF;GO:0005575|cellular_component|CC;GO:0016020|membrane|CC;GO:0016021|integral component of membrane|CC;GO:0022857|transmembrane transporter activity|MF;GO:0031224|intrinsic component of membrane|CC;GO:0110165|cellular anatomical entity|CC	sp|Q9LQL2|PTR14_ARATH	Protein NRT1/ PTR FAMILY 7.3 Short=AtNPF7.3 Nitrate transporter 1.5 OS=Arabidopsis thaliana (Mouse-ear cress) ORFNames=F5D14.23 PE=1	tr|A0A0A0L6J7|A0A0A0L6J7_CUCSA	Uncharacterized protein {ECO:0000313|EMBL:KGN56654.1} OS=Cucumis sativus (Cucumber) ORFNames=Csa_3G127170 {ECO:0000313|EMBL:KGN56654.1} PE=4	COG3104@1|root,KOG1237@2759|Eukaryota,37JQT@33090|Viridiplantae,3G8RH@35493|Streptophyta,4JSR4@91835|fabids	POT family	E	XP_022146964.1	protein NRT1/ PTR FAMILY 7.3-like [Momordica charantia]	PTR2	G2-lik	#N/A
evm.TU.chr5.3317	-	-	GO:0003674|molecular_function|MF;GO:0003824|catalytic activity|MF;GO:0005575|cellular_component|CC;GO:0005576|extracellular region|CC;GO:0006629|lipid metabolic process|BP;GO:0008150|biological_process|BP;GO:0008152|metabolic process|BP;GO:0009056|catabolic process|BP;GO:0016042|lipid catabolic process|BP;GO:0016787|hydrolase activity|MF;GO:0044238|primary metabolic process|BP;GO:0071704|organic …	sp|O80443|GDL46_ARATH	GDSL esterase/lipase At2g38180 EC=3.1.1.- Extracellular lipase At2g38180 Precursor OS=Arabidopsis thaliana (Mouse-ear cress) OrderedLocusNames=At2g38180 ORFNames=F16M14.11 PE=2	tr|A0A078E157|A0A078E157_BRANA	BnaC04g45730D protein {ECO:0000313|EMBL:CDX93323.1} OS=Brassica napus (Rape) ORFNames=GSBRNA2T00155298001 {ECO:0000313|EMBL:CDX93323.1} PE=4	COG0214@1|root,KOG3035@2759|Eukaryota,37T4Y@33090|Viridiplantae,3GGJG@35493|Streptophyta,3HWWH@3699|Brassicales	GDSL-motif lipase hydrolase family protein	I	XP_022145517.1	GDSL esterase/lipase At2g38180-like [Momordica charantia]	Lipase_GDSL,Lipase_GDSL_2	-	#N/A
evm.TU.chr3.3067	-	-	GO:0005575|cellular_component|CC;GO:0016020|membrane|CC;GO:0016021|integral component of membrane|CC;GO:0031224|intrinsic component of membrane|CC;GO:0110165|cellular anatomical entity|CC	sp|Q8LBA0|NIPL2_ARATH	NEP1-interacting protein-like 2 RING-H2 finger protein ATL24 OS=Arabidopsis thaliana (Mouse-ear cress) Name=ATL24 OrderedLocusNames=At1g74410 ORFNames=F1M20.9 PE=1	tr|W9RES1|W9RES1_9ROSA	RING-H2 finger protein ATL80 {ECO:0000313|EMBL:EXB87866.1} OS=Morus notabilis ORFNames=L484_014996 {ECO:0000313|EMBL:EXB87866.1} PE=4	KOG0800@1|root,KOG0800@2759|Eukaryota,37VVG@33090|Viridiplantae,3GJI6@35493|Streptophyta,4JQHT@91835|fabids	RING-H2 finger protein	O	XP_022994122.1	RING-H2 finger protein ATL56-like [Cucurbita maxima]	zf-RING_2	-	#N/A
evm.TU.chr1.3011	-	-	GO:0003002|regionalization|BP;GO:0003674|molecular_function|MF;GO:0005488|binding|MF;GO:0005515|protein binding|MF;GO:0006996|organelle organization|BP;GO:0007010|cytoskeleton organization|BP;GO:0007275|multicellular organism development|BP;GO:0007389|pattern specification process|BP;GO:0008017|microtubule binding|MF;GO:0008092|cytoskeletal protein binding|MF;GO:0008150|biological_process|BP;GO:0…	sp|Q8GYX3|MP705_ARATH	Microtubule-associated protein 70-5 Short=AtMAP70-5 70 kDa microtubule-associated protein 5 OS=Arabidopsis thaliana (Mouse-ear cress) ORFNames=dl4645c, FCAALL.385 PE=1	tr|A0A0A0KJS1|A0A0A0KJS1_CUCSA	Uncharacterized protein {ECO:0000313|EMBL:KGN49039.1} OS=Cucumis sativus (Cucumber) ORFNames=Csa_6G511060 {ECO:0000313|EMBL:KGN49039.1} PE=4	28M6G@1|root,2QS8R@2759|Eukaryota,37P1E@33090|Viridiplantae,3GC5R@35493|Streptophyta,4JN13@91835|fabids	Microtubule-associated protein	S	XP_022132542.1	microtubule-associated protein 70-5 [Momordica charantia]	MAP70	-	#N/A
evm.TU.chr10.2617	-	-	GO:0003674|molecular_function|MF;GO:0003676|nucleic acid binding|MF;GO:0005488|binding|MF;GO:0006139|nucleobase-containing compound metabolic process|BP;GO:0006259|DNA metabolic process|BP;GO:0006725|cellular aromatic compound metabolic process|BP;GO:0006807|nitrogen compound metabolic process|BP;GO:0008150|biological_process|BP;GO:0008152|metabolic process|BP;GO:0009987|cellular process|BP;GO:00…	sp|P10978|POLX_TOBAC	Retrovirus-related Pol polyprotein from transposon TNT 1-94 Protease EC=3.4.23.- Reverse transcriptase EC=2.7.7.49 Endonuclease OS=Nicotiana tabacum (Common tobacco) PE=2	tr|A0A1S3ZKS0|A0A1S3ZKS0_TOBAC	uncharacterized protein LOC107787745 {ECO:0000313|RefSeq:XP_016464848.1} OS=Nicotiana tabacum (Common tobacco) Name=LOC107787745 {ECO:0000313|RefSeq:XP_016464848.1} PE=4	COG2801@1|root,KOG0017@2759|Eukaryota,37W11@33090|Viridiplantae,3GP69@35493|Streptophyta,44MM0@71274|asterids	transposition, RNA-mediated	L	PKU70687.1	Retrovirus-related Pol polyprotein from transposon TNT 1-94 [Dendrobium catenatum]	Retrotran_gag_2,rve	-	#N/A
evm.TU.chr10.2710	-	-	GO:0005575|cellular_component|CC;GO:0005622|intracellular anatomical structure|CC;GO:0005737|cytoplasm|CC;GO:0009507|chloroplast|CC;GO:0009536|plastid|CC;GO:0043226|organelle|CC;GO:0043227|membrane-bounded organelle|CC;GO:0043229|intracellular organelle|CC;GO:0043231|intracellular membrane-bounded organelle|CC;GO:0110165|cellular anatomical entity|CC	sp|Q9LEX8|Y3093_ARATH	Uncharacterized protein At3g60930, chloroplastic {ECO:0000305} Precursor OS=Arabidopsis thaliana (Mouse-ear cress) ORFNames=T27I15_20 {ECO:0000312|EMBL:CAB94129.1} PE=1	tr|V4T6X6|V4T6X6_9ROSI	Uncharacterized protein {ECO:0000313|EMBL:ESR56038.1} OS=Citrus clementina ORFNames=CICLE_v10019154mg {ECO:0000313|EMBL:ESR56038.1} PE=4	KOG2469@1|root,KOG2469@2759|Eukaryota,37QAK@33090|Viridiplantae,3GE6Q@35493|Streptophyta,4JKMP@91835|fabids	Cytosolic purine	F	XP_022159063.1	uncharacterized protein LOC111025502, partial [Momordica charantia]	5_nucleotid	-	#N/A
evm.TU.chr11.1105	-	-	GO:0003674|molecular_function|MF;GO:0005215|transporter activity|MF;GO:0005575|cellular_component|CC;GO:0016020|membrane|CC;GO:0016021|integral component of membrane|CC;GO:0022857|transmembrane transporter activity|MF;GO:0031224|intrinsic component of membrane|CC;GO:0110165|cellular anatomical entity|CC	sp|Q9LHQ6|OCT4_ARATH	Organic cation/carnitine transporter 4 Short=AtOCT4 OS=Arabidopsis thaliana (Mouse-ear cress) ORFNames=F3H11.5 PE=2	tr|B9SY49|B9SY49_RICCO	Organic cation transporter, putative {ECO:0000313|EMBL:EEF31467.1} OS=Ricinus communis (Castor bean) ORFNames=RCOM_0987060 {ECO:0000313|EMBL:EEF31467.1} PE=4	KOG0255@1|root,KOG0255@2759|Eukaryota,37QAZ@33090|Viridiplantae,3G9AQ@35493|Streptophyta,4JKBV@91835|fabids	Organic cation carnitine transporter	S	XP_022139620.1	organic cation/carnitine transporter 4-like [Momordica charantia]	Sugar_tr	-	#N/A
evm.TU.chr8.1242	-	-	GO:0003674|molecular_function|MF;GO:0003824|catalytic activity|MF;GO:0004842|ubiquitin-protein transferase activity|MF;GO:0016740|transferase activity|MF;GO:0019787|ubiquitin-like protein transferase activity|MF;GO:0140096|catalytic activity, acting on a protein|MF	sp|Q9FXA4|PUB26_ARATH	U-box domain-containing protein 26 EC=2.3.2.27 Plant U-box protein 26 RING-type E3 ubiquitin transferase PUB26 {ECO:0000305} OS=Arabidopsis thaliana (Mouse-ear cress) Name=PUB26 OrderedLocusNames=At1g49780 ORFNames=F14J22.1 PE=2	tr|A0A0A0L6F8|A0A0A0L6F8_CUCSA	RING-type E3 ubiquitin transferase {ECO:0000256|SAAS:SAAS00702733} EC=2.3.2.27 {ECO:0000256|SAAS:SAAS00702733} OS=Cucumis sativus (Cucumber) ORFNames=Csa_3G203270 {ECO:0000313|EMBL:KGN57520.1} PE=4	2CMTZ@1|root,2QRXY@2759|Eukaryota,37I8C@33090|Viridiplantae,3G9T2@35493|Streptophyta,4JJ6R@91835|fabids	RING-type E3 ubiquitin transferase	H	XP_022148130.1	uncharacterized protein LOC111016884 [Momordica charantia]	U-box	-	#N/A
evm.TU.chr10.161	-	-	GO:0003674|molecular_function|MF;GO:0003824|catalytic activity|MF;GO:0016853|isomerase activity|MF	-	-	tr|A0A1S3AXT7|A0A1S3AXT7_CUCME	3-hexulose-6-phosphate isomerase {ECO:0000313|RefSeq:XP_008439193.1} OS=Cucumis melo (Muskmelon) Name=LOC103484066 {ECO:0000313|RefSeq:XP_008439193.1} PE=4	COG0794@1|root,2RC4K@2759|Eukaryota,37J03@33090|Viridiplantae,3GEVW@35493|Streptophyta,4JG54@91835|fabids	arabinose-5-phosphate isomerase activity	M	XP_022141151.1	uncharacterized protein LOC111011614 [Momordica charantia]	-	-	#N/A
evm.TU.chr10.2749	-	-	GO:0003674|molecular_function|MF;GO:0003824|catalytic activity|MF;GO:0004175|endopeptidase activity|MF;GO:0004190|aspartic-type endopeptidase activity|MF;GO:0008233|peptidase activity|MF;GO:0016787|hydrolase activity|MF;GO:0070001|aspartic-type peptidase activity|MF;GO:0140096|catalytic activity, acting on a protein|MF	sp|Q940R4|ASP63_ARATH	Probable aspartyl protease At4g16563 {ECO:0000305} EC=3.4.23.- {ECO:0000305} Precursor OS=Arabidopsis thaliana (Mouse-ear cress) ORFNames=dl4305c {ECO:0000312|EMBL:CAB10432.1} PE=2	tr|A0A1S3BK28|A0A1S3BK28_CUCME	aspartic proteinase nepenthesin-1 {ECO:0000313|RefSeq:XP_008448851.1} OS=Cucumis melo (Muskmelon) Name=LOC103490888 {ECO:0000313|RefSeq:XP_008448851.1} PE=3	KOG1339@1|root,KOG1339@2759|Eukaryota,37NHS@33090|Viridiplantae,3G7EA@35493|Streptophyta,4JFWX@91835|fabids	Belongs to the peptidase A1 family	O	XP_038905814.1	probable aspartyl protease At4g16563 [Benincasa hispida]	TAXi_C,TAXi_N	-	#N/A
evm.TU.chr5.1325	-	-	-	-	-	-	-	-	-	-	-	-	-	-	#N/A
evm.TU.chr1.1927	-	-	-	-	-	tr|A0A0A0L063|A0A0A0L063_CUCSA	Uncharacterized protein {ECO:0000313|EMBL:KGN54454.1} OS=Cucumis sativus (Cucumber) ORFNames=Csa_4G334650 {ECO:0000313|EMBL:KGN54454.1} PE=4	2C62P@1|root,2S390@2759|Eukaryota,37VH1@33090|Viridiplantae,3GJF5@35493|Streptophyta,4JQHF@91835|fabids	High mobility group B protein	S	XP_022144077.1	high mobility group B protein 6 [Momordica charantia]	-	-	#N/A
evm.TU.chr3.1995	-	-	GO:0003674|molecular_function|MF;GO:0005488|binding|MF;GO:0005515|protein binding|MF;GO:0005575|cellular_component|CC;GO:0005622|intracellular anatomical structure|CC;GO:0005737|cytoplasm|CC;GO:0005768|endosome|CC;GO:0005829|cytosol|CC;GO:0006605|protein targeting|BP;GO:0006623|protein targeting to vacuole|BP;GO:0006810|transport|BP;GO:0006886|intracellular protein transport|BP;GO:0007034|vacuola…	sp|P0C2F6|RNHX1_ARATH	Putative ribonuclease H protein At1g65750 EC=3.1.26.4 OS=Arabidopsis thaliana (Mouse-ear cress) OrderedLocusNames=At1g65750 ORFNames=F1E22.12 PE=3	tr|V4T6X6|V4T6X6_9ROSI	Uncharacterized protein {ECO:0000313|EMBL:ESR56038.1} OS=Citrus clementina ORFNames=CICLE_v10019154mg {ECO:0000313|EMBL:ESR56038.1} PE=4	KOG1075@1|root,KOG1075@2759|Eukaryota,3804B@33090|Viridiplantae,3GPU9@35493|Streptophyta	Ribonuclease H protein	S	XP_022159063.1	uncharacterized protein LOC111025502, partial [Momordica charantia]	RVT_1,zf-RVT	-	#N/A
evm.TU.chr1.3397	-	-	GO:0000166|nucleotide binding|MF;GO:0003674|molecular_function|MF;GO:0003824|catalytic activity|MF;GO:0005488|binding|MF;GO:0016491|oxidoreductase activity|MF;GO:0036094|small molecule binding|MF;GO:0043167|ion binding|MF;GO:0043168|anion binding|MF;GO:0050660|flavin adenine dinucleotide binding|MF;GO:0071949|FAD binding|MF;GO:0097159|organic cyclic compound binding|MF;GO:1901265|nucleoside phosp…	sp|Q9SVG3|BBE21_ARATH	Berberine bridge enzyme-like 21 {ECO:0000303|PubMed:26037923} Short=AtBBE-like 21 {ECO:0000303|PubMed:26037923} EC=1.1.1.- {ECO:0000250|UniProtKB:O64743} Precursor OS=Arabidopsis thaliana (Mouse-ear cress) ORFNames=F21C20.190 {ECO:0000312|EMBL:CAB45850.1} PE=2	tr|A0A1S3AYZ9|A0A1S3AYZ9_CUCME	reticuline oxidase-like protein {ECO:0000313|RefSeq:XP_008439529.2} OS=Cucumis melo (Muskmelon) Name=LOC103484297 {ECO:0000313|RefSeq:XP_008439529.2} PE=3	COG0277@1|root,2QVGN@2759|Eukaryota,37RXC@33090|Viridiplantae,3GFUU@35493|Streptophyta,4JKY4@91835|fabids	Belongs to the oxygen-dependent FAD-linked oxidoreductase family	C	XP_022146699.1	berberine bridge enzyme-like 21 isoform X2 [Momordica charantia]	BBE,FAD_binding_4	GRAS	#N/A
evm.TU.tig00000058_pilon.1	-	-	-	-	-	tr|A0A0A0M0Q2|A0A0A0M0Q2_CUCSA	Uncharacterized protein {ECO:0000313|EMBL:KGN65786.1} OS=Cucumis sativus (Cucumber) ORFNames=Csa_1G528510 {ECO:0000313|EMBL:KGN65786.1} PE=4	2E2GB@1|root,2S2HZ@2759|Eukaryota,37VII@33090|Viridiplantae,3GJVQ@35493|Streptophyta,4JPGS@91835|fabids	-	-	XP_022150971.1	uncharacterized protein LOC111018993 isoform X2 [Momordica charantia]	-	-	#N/A
evm.TU.chr2.964	-	-	GO:0000003|reproduction|BP;GO:0000902|cell morphogenesis|BP;GO:0000904|cell morphogenesis involved in differentiation|BP;GO:0003006|developmental process involved in reproduction|BP;GO:0005575|cellular_component|CC;GO:0005622|intracellular anatomical structure|CC;GO:0005634|nucleus|CC;GO:0005737|cytoplasm|CC;GO:0006996|organelle organization|BP;GO:0007010|cytoskeleton organization|BP;GO:0008150|b…	-	-	tr|A0A1S3C659|A0A1S3C659_CUCME	uncharacterized protein LOC103497312 {ECO:0000313|RefSeq:XP_008457667.1} OS=Cucumis melo (Muskmelon) Name=LOC103497312 {ECO:0000313|RefSeq:XP_008457667.1} PE=4	2CNHU@1|root,2QWEP@2759|Eukaryota,37PJV@33090|Viridiplantae,3GDRG@35493|Streptophyta,4JERW@91835|fabids	Armadillo/beta-catenin-like repeats	S	XP_008457667.1	PREDICTED: uncharacterized protein LOC103497312 [Cucumis melo]	Arm	-	#N/A
evm.TU.chr8.4073	K01255	ko00480|Glutathione metabolism;ko01100|Metabolic pathways	GO:0003674|molecular_function|MF;GO:0003824|catalytic activity|MF;GO:0004177|aminopeptidase activity|MF;GO:0005488|binding|MF;GO:0005575|cellular_component|CC;GO:0005622|intracellular anatomical structure|CC;GO:0005737|cytoplasm|CC;GO:0008233|peptidase activity|MF;GO:0008235|metalloexopeptidase activity|MF;GO:0008237|metallopeptidase activity|MF;GO:0008238|exopeptidase activity|MF;GO:0016787|hydr…	sp|Q944P7|AMPL2_ARATH	Leucine aminopeptidase 2, chloroplastic EC=3.4.11.1 Leucyl aminopeptidase 2 Short=AtLAP2 {ECO:0000303|PubMed:22493451} Proline aminopeptidase 2 EC=3.4.11.5 Prolyl aminopeptidase 2 Precursor OS=Arabidopsis thaliana (Mouse-ear cress) ORFNames=F6I18.170 PE=2	tr|A0A0A0LK31|A0A0A0LK31_CUCSA	Uncharacterized protein {ECO:0000313|EMBL:KGN61047.1} OS=Cucumis sativus (Cucumber) ORFNames=Csa_2G035470 {ECO:0000313|EMBL:KGN61047.1} PE=3	COG0260@1|root,KOG2597@2759|Eukaryota,37MN0@33090|Viridiplantae,3G7X8@35493|Streptophyta,4JF4A@91835|fabids	Leucine aminopeptidase	E	XP_022158161.1	leucine aminopeptidase 2, chloroplastic-like [Momordica charantia]	Peptidase_M17,Peptidase_M17_N	HSF	#N/A
evm.TU.chr11.674	-	-	GO:0000822|inositol hexakisphosphate binding|MF;GO:0003674|molecular_function|MF;GO:0005488|binding|MF;GO:0007154|cell communication|BP;GO:0007165|signal transduction|BP;GO:0008150|biological_process|BP;GO:0009719|response to endogenous stimulus|BP;GO:0009725|response to hormone|BP;GO:0009733|response to auxin|BP;GO:0009734|auxin-activated signaling pathway|BP;GO:0009755|hormone-mediated signalin…	sp|Q9LTX2|TIR1L_ARATH	Transport inhibitor response 1-like protein Short=TIR1-like protein OS=Arabidopsis thaliana (Mouse-ear cress) OrderedLocusNames=At5g49980 ORFNames=K9P8.12 PE=2	tr|A0A0A0LE11|A0A0A0LE11_CUCSA	Uncharacterized protein {ECO:0000313|EMBL:KGN60245.1} OS=Cucumis sativus (Cucumber) ORFNames=Csa_3G890010 {ECO:0000313|EMBL:KGN60245.1} PE=4	KOG1947@1|root,KOG1947@2759|Eukaryota,37MV6@33090|Viridiplantae,3GA6K@35493|Streptophyta,4JEMQ@91835|fabids	Transport inhibitor response	S	XP_022136070.1	transport inhibitor response 1-like protein [Momordica charantia]	-	-	#N/A
evm.TU.chr5.639	-	-	GO:0003674|molecular_function|MF;GO:0003676|nucleic acid binding|MF;GO:0003677|DNA binding|MF;GO:0005488|binding|MF;GO:0005575|cellular_component|CC;GO:0005622|intracellular anatomical structure|CC;GO:0005634|nucleus|CC;GO:0016020|membrane|CC;GO:0016021|integral component of membrane|CC;GO:0018995|host cellular component|CC;GO:0031224|intrinsic component of membrane|CC;GO:0033643|host cell part|C…	sp|Q8S9G8|SPL7_ARATH	Squamosa promoter-binding-like protein 7 OS=Arabidopsis thaliana (Mouse-ear cress) Name=SPL7 OrderedLocusNames=At5g18830 ORFNames=F17K4.80 PE=1	tr|A0A1S3AX80|A0A1S3AX80_CUCME	squamosa promoter-binding-like protein 7 {ECO:0000313|RefSeq:XP_008438777.1} OS=Cucumis melo (Muskmelon) Name=LOC103483784 {ECO:0000313|RefSeq:XP_008438777.1} PE=4	28N8C@1|root,2QUTN@2759|Eukaryota,37PCQ@33090|Viridiplantae,3G97E@35493|Streptophyta,4JDJM@91835|fabids	Squamosa promoter-binding-like protein 7	S	XP_022137874.1	squamosa promoter-binding-like protein 7, partial [Momordica charantia]	SBP	SBP	#N/A
evm.TU.tig00000236_pilon.1	-	-	-	-	-	-	-	-	-	-	-	-	-	-	#N/A
evm.TU.tig00000236_pilon.2	-	-	-	-	-	-	-	-	-	-	-	-	-	-	#N/A
evm.TU.tig00000236_pilon.3	-	-	-	-	-	-	-	-	-	-	-	-	-	-	#N/A
evm.TU.tig00000236_pilon.4	-	-	-	-	-	-	-	-	-	-	-	-	-	-	#N/A
evm.TU.tig00000236_pilon.5	-	-	-	-	-	-	-	-	-	-	-	-	-	-	#N/A
evm.TU.tig00000236_pilon.6	-	-	-	-	-	tr|T1MZV6|T1MZV6_TRIUA	Uncharacterized protein {ECO:0000313|EnsemblPlants:TRIUR3_23605-P1} OS=Triticum urartu (Red wild einkorn) (Crithodium urartu) PE=4	2EQEB@1|root,2STEV@2759|Eukaryota,381A8@33090|Viridiplantae,3GR0H@35493|Streptophyta,44USQ@71274|asterids	Plant transposase (Ptta/En/Spm family)	S	XP_022156286.1	uncharacterized protein LOC111023212 [Momordica charantia]	Transposase_24	-	#N/A
evm.TU.tig00000236_pilon.7	-	-	GO:0003674|molecular_function|MF;GO:0003824|catalytic activity|MF;GO:0003854|3-beta-hydroxy-delta5-steroid dehydrogenase activity|MF;GO:0006629|lipid metabolic process|BP;GO:0006694|steroid biosynthetic process|BP;GO:0008150|biological_process|BP;GO:0008152|metabolic process|BP;GO:0008202|steroid metabolic process|BP;GO:0008610|lipid biosynthetic process|BP;GO:0009058|biosynthetic process|BP;GO:0…	sp|Q0JKZ0|SNL6_ORYSJ	Cinnamoyl-CoA reductase-like SNL6 {ECO:0000305} EC=1.2.-.- {ECO:0000305} Protein SUPPRESSOR OF NH1-MEDIATED LESION 6 {ECO:0000303|PubMed:20862311} OS=Oryza sativa subsp. japonica (Rice) P0696E01.44 {ECO:0000312|EMBL:BAD68954.1} PE=3	tr|I1L4Y1|I1L4Y1_SOYBN	Uncharacterized protein {ECO:0000313|EMBL:KRH39557.1, ECO:0000313|EnsemblPlants:GLYMA09G33820.3} OS=Glycine max (Soybean) (Glycine hispida) ORFNames=GLYMA_09G205700 {ECO:0000313|EMBL:KRH39557.1} PE=4	COG0451@1|root,KOG1502@2759|Eukaryota,37KA3@33090|Viridiplantae,3GDKR@35493|Streptophyta,4JN3C@91835|fabids	Belongs to the 3-beta-HSD family	V	XP_022156859.1	cinnamoyl-CoA reductase-like SNL6 [Momordica charantia]	3Beta_HSD,Epimerase,NAD_binding_10	-	#N/A
evm.TU.tig00000236_pilon.8	K01184	ko01100|Metabolic pathways;ko00040|Pentose and glucuronate interconversions	GO:0003674|molecular_function|MF;GO:0003824|catalytic activity|MF;GO:0004553|hydrolase activity, hydrolyzing O-glycosyl compounds|MF;GO:0004650|polygalacturonase activity|MF;GO:0005575|cellular_component|CC;GO:0005576|extracellular region|CC;GO:0005975|carbohydrate metabolic process|BP;GO:0008150|biological_process|BP;GO:0008152|metabolic process|BP;GO:0009987|cellular process|BP;GO:0016043|cellu…	sp|P48979|PGLR_PRUPE	Polygalacturonase Short=PG EC=3.2.1.15 Pectinase Precursor OS=Prunus persica (Peach) (Amygdalus persica) PE=2	tr|A0A0A0M095|A0A0A0M095_CUCSA	Uncharacterized protein {ECO:0000313|EMBL:KGN66537.1} OS=Cucumis sativus (Cucumber) ORFNames=Csa_1G627460 {ECO:0000313|EMBL:KGN66537.1} PE=3	COG5434@1|root,2QRN7@2759|Eukaryota,37I95@33090|Viridiplantae,3G73I@35493|Streptophyta,4JE1C@91835|fabids	Polygalacturonase-like	G	XP_022156858.1	polygalacturonase-like [Momordica charantia]	Glyco_hydro_28	bHLH	#N/A
evm.TU.tig00000236_pilon.9	-	-	-	-	-	tr|V4U6K3|V4U6K3_9ROSI	Uncharacterized protein {ECO:0000313|EMBL:ESR59700.1} Fragment OS=Citrus clementina ORFNames=CICLE_v10017562mg {ECO:0000313|EMBL:ESR59700.1} PE=4	2CV4N@1|root,2RRA3@2759|Eukaryota,381X6@33090|Viridiplantae,3GQRZ@35493|Streptophyta,3KXQ3@4447|Liliopsida,3IEIB@38820|Poales	-	-	XP_022159252.1	uncharacterized protein LOC111025665 [Momordica charantia]	Transposase_28	-	#N/A
evm.TU.tig00000236_pilon.10	-	-	-	-	-	tr|A0A1U7Z0C9|A0A1U7Z0C9_NELNU	uncharacterized protein LOC104588977 {ECO:0000313|RefSeq:XP_010245427.1} OS=Nelumbo nucifera (Sacred lotus) Name=LOC104588977 {ECO:0000313|RefSeq:XP_010245427.1} PE=4	COG2801@1|root,KOG0017@2759|Eukaryota,37W4A@33090|Viridiplantae,3GKII@35493|Streptophyta	transposition, RNA-mediated	L	XP_022149377.1	uncharacterized protein LOC111017807 [Momordica charantia]	Retrotrans_gag	-	#N/A
evm.TU.tig00000236_pilon.11	-	-	GO:0003674|molecular_function|MF;GO:0003676|nucleic acid binding|MF;GO:0005488|binding|MF;GO:0097159|organic cyclic compound binding|MF;GO:1901363|heterocyclic compound binding|MF	-	-	tr|A0A0B5D4E9|A0A0B5D4E9_COFCA	Putative gag protein {ECO:0000313|EMBL:AJE29373.1} OS=Coffea canephora (Robusta coffee) PE=4	COG2801@1|root,KOG0017@2759|Eukaryota,37R6P@33090|Viridiplantae,3G8BW@35493|Streptophyta	Uncharacterized protein K02A2.6-like	E	XP_022155139.1	uncharacterized protein LOC111022280 [Momordica charantia]	RVT_1,RVT_3,Retrotrans_gag,rve	-	#N/A
evm.TU.tig00000236_pilon.12	-	-	GO:0005575|cellular_component|CC;GO:0005622|intracellular anatomical structure|CC;GO:0005840|ribosome|CC;GO:0043226|organelle|CC;GO:0043228|non-membrane-bounded organelle|CC;GO:0043229|intracellular organelle|CC;GO:0043232|intracellular non-membrane-bounded organelle|CC;GO:0110165|cellular anatomical entity|CC	-	-	tr|W9RAZ3|W9RAZ3_9ROSA	Uncharacterized protein {ECO:0000313|EMBL:EXB66084.1} OS=Morus notabilis ORFNames=L484_003885 {ECO:0000313|EMBL:EXB66084.1} PE=4	COG2801@1|root,KOG0017@2759|Eukaryota,380K5@33090|Viridiplantae,3GQCS@35493|Streptophyta	Retrotransposon gag protein	L	XP_022159160.1	uncharacterized protein LOC111025585 [Momordica charantia]	Retrotrans_gag	-	#N/A
evm.TU.tig00000236_pilon.13	-	-	-	-	-	-	-	-	-	-	-	-	-	-	#N/A
evm.TU.tig00000236_pilon.14	-	-	GO:0003674|molecular_function|MF;GO:0003676|nucleic acid binding|MF;GO:0005488|binding|MF;GO:0006139|nucleobase-containing compound metabolic process|BP;GO:0006259|DNA metabolic process|BP;GO:0006725|cellular aromatic compound metabolic process|BP;GO:0006807|nitrogen compound metabolic process|BP;GO:0008150|biological_process|BP;GO:0008152|metabolic process|BP;GO:0008270|zinc ion binding|MF;GO:00…	-	-	tr|E2GK51|E2GK51_BRYDI	Gag/pol protein {ECO:0000313|EMBL:ADJ18449.1} Fragment OS=Bryonia dioica (Red bryony) (Bryonia cretica subsp. dioica) PE=4	COG2801@1|root,KOG0017@2759|Eukaryota,37ZS3@33090|Viridiplantae,3GXKU@35493|Streptophyta,4JU31@91835|fabids	Retrovirus-related Pol polyprotein from transposon TNT 1-94	L	KAA0054432.1	gag/pol protein [Cucumis melo var. makuwa]	Retrotran_gag_2,gag_pre-integrs	-	#N/A
evm.TU.tig00000236_pilon.15	-	-	-	-	-	tr|A0A1U8MUI2|A0A1U8MUI2_GOSHI	uncharacterized protein LOC107941446 {ECO:0000313|RefSeq:XP_016730501.1} OS=Gossypium hirsutum (Upland cotton) (Gossypium mexicanum) Name=LOC107941446 {ECO:0000313|RefSeq:XP_016730501.1} PE=4	COG2801@1|root,KOG0017@2759|Eukaryota,37UEI@33090|Viridiplantae,3GGWY@35493|Streptophyta	function	L	XP_022158408.1	uncharacterized protein LOC111024897, partial [Momordica charantia]	Asp_protease_2,Retrotrans_gag	-	#N/A
evm.TU.tig00000236_pilon.16	-	-	-	-	-	-	-	-	-	-	XP_022158215.1	uncharacterized protein LOC111024751 [Momordica charantia]	-	-	#N/A
evm.TU.tig00000236_pilon.17	-	-	GO:0003674|molecular_function|MF;GO:0003676|nucleic acid binding|MF;GO:0005488|binding|MF;GO:0005509|calcium ion binding|MF;GO:0006139|nucleobase-containing compound metabolic process|BP;GO:0006259|DNA metabolic process|BP;GO:0006725|cellular aromatic compound metabolic process|BP;GO:0006807|nitrogen compound metabolic process|BP;GO:0008150|biological_process|BP;GO:0008152|metabolic process|BP;GO…	-	-	tr|A5BJP5|A5BJP5_VITVI	Putative uncharacterized protein {ECO:0000313|EMBL:CAN59936.1} OS=Vitis vinifera (Grape) ORFNames=VITISV_001878 {ECO:0000313|EMBL:CAN59936.1} PE=4	COG2801@1|root,KOG1382@1|root,KOG0017@2759|Eukaryota,KOG1382@2759|Eukaryota	bisphosphoglycerate 3-phosphatase activity	S	XP_022154919.1	uncharacterized protein LOC111022065 [Momordica charantia]	His_Phos_2	-	#N/A
evm.TU.tig00000236_pilon.18	-	-	-	-	-	-	-	-	-	-	-	-	-	-	#N/A
evm.TU.tig00000236_pilon.19	K01184	ko01100|Metabolic pathways;ko00040|Pentose and glucuronate interconversions	GO:0003674|molecular_function|MF;GO:0003824|catalytic activity|MF;GO:0004553|hydrolase activity, hydrolyzing O-glycosyl compounds|MF;GO:0004650|polygalacturonase activity|MF;GO:0005575|cellular_component|CC;GO:0005576|extracellular region|CC;GO:0005975|carbohydrate metabolic process|BP;GO:0008150|biological_process|BP;GO:0008152|metabolic process|BP;GO:0009987|cellular process|BP;GO:0016043|cellu…	sp|P48979|PGLR_PRUPE	Polygalacturonase Short=PG EC=3.2.1.15 Pectinase Precursor OS=Prunus persica (Peach) (Amygdalus persica) PE=2	tr|A0A1S3CPW9|A0A1S3CPW9_CUCME	polygalacturonase-like {ECO:0000313|RefSeq:XP_008465729.1} OS=Cucumis melo (Muskmelon) Name=LOC103503343 {ECO:0000313|RefSeq:XP_008465729.1} PE=3	COG5434@1|root,2QSAE@2759|Eukaryota,37KQC@33090|Viridiplantae,3GE83@35493|Streptophyta,4JD7R@91835|fabids	Polygalacturonase-like	G	XP_022156856.1	polygalacturonase-like [Momordica charantia]	Glyco_hydro_28	-	#N/A
evm.TU.tig00000080_pilon.1	-	-	GO:0003674|molecular_function|MF;GO:0003824|catalytic activity|MF;GO:0005575|cellular_component|CC;GO:0005622|intracellular anatomical structure|CC;GO:0005737|cytoplasm|CC;GO:0006464|cellular protein modification process|BP;GO:0006807|nitrogen compound metabolic process|BP;GO:0008150|biological_process|BP;GO:0008152|metabolic process|BP;GO:0008641|ubiquitin-like modifier activating enzyme activit…	sp|P42744|AXR1_ARATH	NEDD8-activating enzyme E1 regulatory subunit AXR1 {ECO:0000305} Auxin-resistance protein AXR1 {ECO:0000303|PubMed:8321287} Protein AUXIN-RESISTANT 1 {ECO:0000303|PubMed:21311953} OS=Arabidopsis thaliana (Mouse-ear cress) ORFNames=YUP8H12.21 {ECO:0000312|EMBL:AAB71460.1} PE=1	tr|A0A0A0LMV7|A0A0A0LMV7_CUCSA	NEDD8-activating enzyme E1 regulatory subunit {ECO:0000256|PIRNR:PIRNR039099} OS=Cucumis sativus (Cucumber) ORFNames=Csa_2G418860 {ECO:0000313|EMBL:KGN63250.1} PE=3	COG0476@1|root,KOG2016@2759|Eukaryota,37JEX@33090|Viridiplantae,3GAN3@35493|Streptophyta,4JKYA@91835|fabids	Regulatory subunit of the dimeric E1 enzyme. E1 activates RUB1 NEDD8 by first adenylating its C-terminal glycine residue with ATP, thereafter linking this residue to the side chain of the catalytic cysteine, yielding a RUB1-ECR1 thioester and free AMP. E1 finally transfers RUB1 to the catalytic cysteine of RCE1	O	XP_022140497.1	NEDD8-activating enzyme E1 regulatory subunit AXR1 [Momordica charantia]	ThiF	-	#N/A
evm.TU.tig00000080_pilon.2	-	-	-	-	-	tr|W9RNW7|W9RNW7_9ROSA	Uncharacterized protein {ECO:0000313|EMBL:EXC01251.1} OS=Morus notabilis ORFNames=L484_002813 {ECO:0000313|EMBL:EXC01251.1} PE=4	2DWY7@1|root,2S6R9@2759|Eukaryota,37VYR@33090|Viridiplantae,3GKPP@35493|Streptophyta,4JR0R@91835|fabids	-	-	XP_038902395.1	uncharacterized protein LOC120089036 [Benincasa hispida]	-	-	#N/A
evm.TU.tig00000080_pilon.3	-	-	-	-	-	tr|A0A0A0LQE9|A0A0A0LQE9_CUCSA	Uncharacterized protein {ECO:0000313|EMBL:KGN63254.1} OS=Cucumis sativus (Cucumber) ORFNames=Csa_2G418890 {ECO:0000313|EMBL:KGN63254.1} PE=4	2D0TN@1|root,2SFFC@2759|Eukaryota,37XI0@33090|Viridiplantae,3GMKD@35493|Streptophyta,4JR6W@91835|fabids	-	-	XP_022140639.1	uncharacterized protein LOC111011249 [Momordica charantia]	DUF4228	-	#N/A
evm.TU.tig00000080_pilon.4	-	-	GO:0003674|molecular_function|MF;GO:0003676|nucleic acid binding|MF;GO:0003677|DNA binding|MF;GO:0005488|binding|MF;GO:0005575|cellular_component|CC;GO:0005622|intracellular anatomical structure|CC;GO:0005634|nucleus|CC;GO:0043226|organelle|CC;GO:0043227|membrane-bounded organelle|CC;GO:0043229|intracellular organelle|CC;GO:0043231|intracellular membrane-bounded organelle|CC;GO:0097159|organic cy…	sp|P93047|HMGB3_ARATH	High mobility group B protein 3 High mobility group protein B 2 Short=AtHMGbeta2 Short=HMG beta 2 Nucleosome/chromatin assembly factor group D 03 Short=Nucleosome/chromatin assembly factor group D 3 OS=Arabidopsis thaliana (Mouse-ear cress) OrderedLocusNames=At1g20696 ORFNames=F2D10 PE=1	tr|A0A1S3C2L9|A0A1S3C2L9_CUCME	high mobility group B protein 1-like isoform X2 {ECO:0000313|RefSeq:XP_008455870.1} OS=Cucumis melo (Muskmelon) Name=LOC103495957 {ECO:0000313|RefSeq:XP_008455870.1} PE=4	COG5648@1|root,KOG0381@2759|Eukaryota,37WBP@33090|Viridiplantae,3GKNC@35493|Streptophyta,4JUMI@91835|fabids	high mobility group	K	XP_022140698.1	high mobility group B protein 3-like [Momordica charantia]	HMG_box	YABBY	#N/A
evm.TU.tig00000080_pilon.5	-	-	GO:0003674|molecular_function|MF;GO:0005215|transporter activity|MF;GO:0005216|ion channel activity|MF;GO:0005575|cellular_component|CC;GO:0015075|ion transmembrane transporter activity|MF;GO:0015267|channel activity|MF;GO:0015276|ligand-gated ion channel activity|MF;GO:0015318|inorganic molecular entity transmembrane transporter activity|MF;GO:0016020|membrane|CC;GO:0016021|integral component of…	sp|Q9SDQ4|GLR37_ARATH	Glutamate receptor 3.7 Ionotropic glutamate receptor GLR5 Ligand-gated ion channel 3.7 Precursor OS=Arabidopsis thaliana (Mouse-ear cress) ORFNames=T32F6.8 PE=2	tr|A0A1S3C2L4|A0A1S3C2L4_CUCME	Glutamate receptor {ECO:0000256|PIRNR:PIRNR037090} OS=Cucumis melo (Muskmelon) ECO:0000313|RefSeq:XP_008455868.1} PE=3	KOG1052@1|root,KOG1052@2759|Eukaryota,37N2D@33090|Viridiplantae,3G755@35493|Streptophyta,4JDAQ@91835|fabids	Glutamate-gated receptor that probably acts as non- selective cation channel	EPT	XP_022140482.1	glutamate receptor 3.7-like isoform X1 [Momordica charantia]	ANF_receptor,Lig_chan,SBP_bac_3	-	#N/A
evm.TU.chr5.1	-	-	-	-	-	tr|A0A1S3CA86|A0A1S3CA86_CUCME	HEAT repeat-containing protein 5B isoform X3 {ECO:0000313|RefSeq:XP_008459471.1} OS=Cucumis melo (Muskmelon) Name=LOC103498597 {ECO:0000313|RefSeq:XP_008459471.1} PE=4	KOG1822@1|root,KOG1822@2759|Eukaryota,37RFK@33090|Viridiplantae,3G7S4@35493|Streptophyta,4JKUC@91835|fabids	HEAT repeat-containing protein	S	XP_022134267.1	protein SWEETIE [Momordica charantia]	-	-	#N/A
evm.TU.chr5.2	-	-	GO:0005575|cellular_component|CC;GO:0005886|plasma membrane|CC;GO:0005911|cell-cell junction|CC;GO:0009506|plasmodesma|CC;GO:0016020|membrane|CC;GO:0016021|integral component of membrane|CC;GO:0030054|cell junction|CC;GO:0031224|intrinsic component of membrane|CC;GO:0031225|anchored component of membrane|CC;GO:0031226|intrinsic component of plasma membrane|CC;GO:0046658|anchored component of plas…	sp|Q9SJ54|NHL12_ARATH	NDR1/HIN1-like protein 12 {ECO:0000303|PubMed:14666423} OS=Arabidopsis thaliana (Mouse-ear cress) ORFNames=F11F19.13 {ECO:0000312|EMBL:AAD21461.1} PE=2	tr|A0A0A0L882|A0A0A0L882_CUCSA	Uncharacterized protein {ECO:0000313|EMBL:KGN56326.1} OS=Cucumis sativus (Cucumber) ORFNames=Csa_3G116630 {ECO:0000313|EMBL:KGN56326.1} PE=4	28XWY@1|root,2R4QG@2759|Eukaryota,37T2J@33090|Viridiplantae,3GHCH@35493|Streptophyta,4JGF5@91835|fabids	Late embryogenesis abundant protein	S	XP_022146145.1	NDR1/HIN1-like protein 12 [Momordica charantia]	LEA_2	-	#N/A
evm.TU.chr5.3	-	-	GO:0003674|molecular_function|MF;GO:0005488|binding|MF;GO:0005515|protein binding|MF;GO:0046983|protein dimerization activity|MF	sp|Q700E4|BH067_ARATH	Transcription factor bHLH67 Basic helix-loop-helix protein 67 Short=AtbHLH67 Short=bHLH 67 Transcription factor EN 11 bHLH transcription factor bHLH067 OS=Arabidopsis thaliana (Mouse-ear cress) ORFNames=F21F14.120 PE=2	tr|A0A0A0L6W2|A0A0A0L6W2_CUCSA	Uncharacterized protein {ECO:0000313|EMBL:KGN56327.1} OS=Cucumis sativus (Cucumber) ORFNames=Csa_3G116640 {ECO:0000313|EMBL:KGN56327.1} PE=4	28KFD@1|root,2QSKY@2759|Eukaryota,37QEX@33090|Viridiplantae,3GB51@35493|Streptophyta,4JHA6@91835|fabids	transcription factor	K	XP_022145118.1	LOW QUALITY PROTEIN: transcription factor bHLH67 [Momordica charantia]	HLH	bHLH	#N/A
evm.TU.chr5.4	-	-	GO:0000166|nucleotide binding|MF;GO:0003674|molecular_function|MF;GO:0003676|nucleic acid binding|MF;GO:0003677|DNA binding|MF;GO:0003723|RNA binding|MF;GO:0003824|catalytic activity|MF;GO:0004518|nuclease activity|MF;GO:0004519|endonuclease activity|MF;GO:0004521|endoribonuclease activity|MF;GO:0004525|ribonuclease III activity|MF;GO:0004540|ribonuclease activity|MF;GO:0005488|binding|MF;GO:0005…	sp|Q9SP32|DCL1_ARATH	Endoribonuclease Dicer homolog 1 EC=3.1.26.- Dicer-like protein 1 Short=AtDCL1 Protein ABNORMAL SUSPENSOR 1 Protein CARPEL FACTORY Protein SHORT INTEGUMENTS 1 Protein SUSPENSOR 1 OS=Arabidopsis thaliana (Mouse-ear cress) ORFNames=T25K16.4 PE=1	tr|A0A1S3AUV8|A0A1S3AUV8_CUCME	endoribonuclease Dicer homolog 1 {ECO:0000313|RefSeq:XP_008437750.1} OS=Cucumis melo (Muskmelon) Name=LOC103483092 {ECO:0000313|RefSeq:XP_008437750.1} PE=3	COG0571@1|root,KOG0701@2759|Eukaryota,37KGS@33090|Viridiplantae,3G89J@35493|Streptophyta,4JD0V@91835|fabids	Belongs to the helicase family. Dicer subfamily	A	XP_022148518.1	endoribonuclease Dicer homolog 1 [Momordica charantia]	DEAD,DND1_DSRM,Dicer_dimer,Helicase_C,PAZ,ResIII,Ribonuclease_3,dsrm	MIKC_MADS	#N/A
evm.TU.chr5.5	-	-	GO:0005575|cellular_component|CC;GO:0006810|transport|BP;GO:0006869|lipid transport|BP;GO:0008150|biological_process|BP;GO:0009987|cellular process|BP;GO:0010876|lipid localization|BP;GO:0015850|organic hydroxy compound transport|BP;GO:0015918|sterol transport|BP;GO:0016020|membrane|CC;GO:0016021|integral component of membrane|CC;GO:0031224|intrinsic component of membrane|CC;GO:0032365|intracellu…	-	-	tr|A0A1S3AUE9|A0A1S3AUE9_CUCME	protein arv1 homolog isoform X5 {ECO:0000313|RefSeq:XP_008437757.1} OS=Cucumis melo (Muskmelon) Name=LOC103483093 {ECO:0000313|RefSeq:XP_008437757.1} PE=4	COG5254@1|root,KOG3134@2759|Eukaryota,37U74@33090|Viridiplantae,3GCCS@35493|Streptophyta,4JP79@91835|fabids	Protein arv1 homolog	S	XP_022144295.1	protein arv1 homolog [Momordica charantia]	Arv1	-	#N/A
evm.TU.chr5.6	-	-	GO:0005575|cellular_component|CC;GO:0005622|intracellular anatomical structure|CC;GO:0005737|cytoplasm|CC;GO:0005783|endoplasmic reticulum|CC;GO:0005794|Golgi apparatus|CC;GO:0005938|cell cortex|CC;GO:0006629|lipid metabolic process|BP;GO:0006643|membrane lipid metabolic process|BP;GO:0006665|sphingolipid metabolic process|BP;GO:0006807|nitrogen compound metabolic process|BP;GO:0006810|transport|…	-	-	tr|A0A0A0L5K8|A0A0A0L5K8_CUCSA	Uncharacterized protein {ECO:0000313|EMBL:KGN56329.1} OS=Cucumis sativus (Cucumber) ORFNames=Csa_3G116660 {ECO:0000313|EMBL:KGN56329.1} PE=4	COG5254@1|root,KOG3134@2759|Eukaryota,37U74@33090|Viridiplantae,3GCCS@35493|Streptophyta,4JP79@91835|fabids	Protein arv1 homolog	S	XP_022144295.1	protein arv1 homolog [Momordica charantia]	Arv1	-	#N/A
evm.TU.chr5.7	-	-	-	-	-	-	-	-	-	-	-	-	-	-	#N/A
evm.TU.chr5.8	-	-	GO:0003674|molecular_function|MF;GO:0003676|nucleic acid binding|MF;GO:0003677|DNA binding|MF;GO:0005488|binding|MF;GO:0005575|cellular_component|CC;GO:0005622|intracellular anatomical structure|CC;GO:0005634|nucleus|CC;GO:0006139|nucleobase-containing compound metabolic process|BP;GO:0006351|transcription, DNA-templated|BP;GO:0006355|regulation of transcription, DNA-templated|BP;GO:0006725|cellu…	sp|F4JN35|NTL9_ARATH	Protein NTM1-like 9 {ECO:0000303|PubMed:17158162} Calmodulin-binding NAC protein {ECO:0000303|PubMed:17947243} OS=Arabidopsis thaliana (Mouse-ear cress) ORFNames=F8D20.90 {ECO:0000312|EMBL:CAA20028.1} PE=1	tr|A0A1S3BQH1|A0A1S3BQH1_CUCME	protein CUP-SHAPED COTYLEDON 3-like {ECO:0000313|RefSeq:XP_008450706.1} OS=Cucumis melo (Muskmelon) Name=LOC103492206 {ECO:0000313|RefSeq:XP_008450706.1} PE=4	2D308@1|root,2SPQG@2759|Eukaryota,3804H@33090|Viridiplantae,3GJPS@35493|Streptophyta,4JU4D@91835|fabids	NAC domain-containing protein	K	XP_022144269.1	NAC domain-containing protein 62-like [Momordica charantia]	NAM	NAC	#N/A
evm.TU.chr5.9	-	-	GO:0003674|molecular_function|MF;GO:0003824|catalytic activity|MF;GO:0005575|cellular_component|CC;GO:0006629|lipid metabolic process|BP;GO:0008150|biological_process|BP;GO:0008152|metabolic process|BP;GO:0016020|membrane|CC;GO:0016021|integral component of membrane|CC;GO:0016491|oxidoreductase activity|MF;GO:0016627|oxidoreductase activity, acting on the CH-CH group of donors|MF;GO:0031224|intri…	-	-	tr|A0A1S3AUR9|A0A1S3AUR9_CUCME	uncharacterized protein C594.04c {ECO:0000313|RefSeq:XP_008437759.1} OS=Cucumis melo (Muskmelon) Name=LOC103483096 {ECO:0000313|RefSeq:XP_008437759.1} PE=4	COG3752@1|root,KOG4650@2759|Eukaryota,37J5R@33090|Viridiplantae,3G92E@35493|Streptophyta,4JGSB@91835|fabids	Protein of unknown function (DUF1295)	S	XP_022146917.1	uncharacterized protein C594.04c [Momordica charantia]	DUF1295	bZIP	#N/A
evm.TU.chr5.10	-	-	GO:0005575|cellular_component|CC;GO:0005622|intracellular anatomical structure|CC;GO:0005737|cytoplasm|CC;GO:0005829|cytosol|CC;GO:0110165|cellular anatomical entity|CC	-	-	tr|A0A1S3AUW3|A0A1S3AUW3_CUCME	LOW QUALITY PROTEIN: transcription factor 25 {ECO:0000313|RefSeq:XP_008437758.1} OS=Cucumis melo (Muskmelon) Name=LOC103483095 {ECO:0000313|RefSeq:XP_008437758.1} PE=4	KOG2422@1|root,KOG2422@2759|Eukaryota,37M5E@33090|Viridiplantae,3G8G6@35493|Streptophyta,4JGTZ@91835|fabids	transcription factor	S	XP_022146905.1	transcription factor 25 [Momordica charantia]	Tcf25	-	#N/A
evm.TU.chr5.11	-	-	GO:0003674|molecular_function|MF;GO:0003676|nucleic acid binding|MF;GO:0003677|DNA binding|MF;GO:0003700|DNA-binding transcription factor activity|MF;GO:0005488|binding|MF;GO:0005575|cellular_component|CC;GO:0005622|intracellular anatomical structure|CC;GO:0005634|nucleus|CC;GO:0043226|organelle|CC;GO:0043227|membrane-bounded organelle|CC;GO:0043229|intracellular organelle|CC;GO:0043231|intracell…	sp|Q93WY4|WRK12_ARATH	Probable WRKY transcription factor 12 WRKY DNA-binding protein 12 OS=Arabidopsis thaliana (Mouse-ear cress) Name=WRKY12 OrderedLocusNames=At2g44745 ORFNames=F16B22.46 PE=2	tr|A0A1U6ZIF2|A0A1U6ZIF2_9ROSI	WRKY transcription factor 12 {ECO:0000313|EMBL:ALU11215.1} OS=Juglans regia (English walnut) Name=WRKY12 {ECO:0000313|EMBL:ALU11215.1} PE=2	28PFA@1|root,2QTRJ@2759|Eukaryota,37M40@33090|Viridiplantae,3GI5B@35493|Streptophyta,4JSJ3@91835|fabids	WRKY transcription factor	K	XP_022151361.1	probable WRKY transcription factor 12 isoform X1 [Momordica charantia]	WRKY	WRKY	#N/A
evm.TU.chr5.12	K00940	ko00230|Purine metabolism;ko01110|Biosynthesis of secondary metabolites;ko00240|Pyrimidine metabolism;ko01100|Metabolic pathways;ko04016|MAPK signaling pathway - plant	GO:0000166|nucleotide binding|MF;GO:0003674|molecular_function|MF;GO:0003824|catalytic activity|MF;GO:0004550|nucleoside diphosphate kinase activity|MF;GO:0005488|binding|MF;GO:0005524|ATP binding|MF;GO:0006139|nucleobase-containing compound metabolic process|BP;GO:0006163|purine nucleotide metabolic process|BP;GO:0006164|purine nucleotide biosynthetic process|BP;GO:0006183|GTP biosynthetic proce…	sp|O81372|NDK1_MESCR	Nucleoside diphosphate kinase 1 EC=2.7.4.6 Nucleoside diphosphate kinase I Short=NDK I Short=NDP kinase I Short=NDPK I OS=crystallinum) Name=NDKP1 PE=2	tr|A0A1S3AVC6|A0A1S3AVC6_CUCME	Nucleoside diphosphate kinase {ECO:0000256|RuleBase:RU004013} EC=2.7.4.6 {ECO:0000256|RuleBase:RU004013} OS=Cucumis melo (Muskmelon) Name=LOC103483100 {ECO:0000313|RefSeq:XP_008437761.1} PE=3	COG0105@1|root,KOG0888@2759|Eukaryota,37TR1@33090|Viridiplantae,3GI8D@35493|Streptophyta,4JNYD@91835|fabids	Nucleoside diphosphate kinase	F	XP_022152788.1	nucleoside diphosphate kinase [Momordica charantia]	NDK	-	#N/A
evm.TU.chr5.13	-	-	GO:0003674|molecular_function|MF;GO:0003676|nucleic acid binding|MF;GO:0003677|DNA binding|MF;GO:0003700|DNA-binding transcription factor activity|MF;GO:0005488|binding|MF;GO:0005575|cellular_component|CC;GO:0005622|intracellular anatomical structure|CC;GO:0005634|nucleus|CC;GO:0043226|organelle|CC;GO:0043227|membrane-bounded organelle|CC;GO:0043229|intracellular organelle|CC;GO:0043231|intracell…	sp|Q8L9K1|ERF99_ARATH	Ethylene-responsive transcription factor 13 Short=AtERF13 Ethylene-responsive element-binding factor 13 Short=EREBP-13 OS=Arabidopsis thaliana (Mouse-ear cress) ORFNames=T13E15.15 PE=2	tr|A0A1S3AZ89|A0A1S3AZ89_CUCME	ethylene-responsive transcription factor 13-like {ECO:0000313|RefSeq:XP_008439349.1} OS=Cucumis melo (Muskmelon) Name=LOC103484163 {ECO:0000313|RefSeq:XP_008439349.1} PE=4	2C7ZM@1|root,2STDF@2759|Eukaryota,381AF@33090|Viridiplantae,3GQWC@35493|Streptophyta	DNA-binding domain in plant proteins such as APETALA2 and EREBPs	K	XP_022151925.1	ethylene-responsive transcription factor 14-like [Momordica charantia]	AP2	ERF	#N/A
evm.TU.chr5.14	-	-	-	-	-	-	-	-	-	-	-	-	-	-	#N/A
evm.TU.chr5.15	-	-	GO:0000166|nucleotide binding|MF;GO:0003674|molecular_function|MF;GO:0003824|catalytic activity|MF;GO:0004672|protein kinase activity|MF;GO:0004674|protein serine/threonine kinase activity|MF;GO:0005488|binding|MF;GO:0005524|ATP binding|MF;GO:0005575|cellular_component|CC;GO:0005622|intracellular anatomical structure|CC;GO:0005634|nucleus|CC;GO:0005737|cytoplasm|CC;GO:0005886|plasma membrane|CC;G…	sp|Q39183|D6KL2_ARATH	Serine/threonine-protein kinase D6PKL2 EC=2.7.11.1 D6 protein kinase-like 2 Serine/threonine-protein kinase AtPK5 OS=Arabidopsis thaliana (Mouse-ear cress) ORFNames=MCA23.7 PE=1	tr|A0A0A0L6X0|A0A0A0L6X0_CUCSA	Uncharacterized protein {ECO:0000313|EMBL:KGN56337.1} OS=Cucumis sativus (Cucumber) ORFNames=Csa_3G116740 {ECO:0000313|EMBL:KGN56337.1} PE=4	KOG0610@1|root,KOG0610@2759|Eukaryota,37JZ7@33090|Viridiplantae,3G8SU@35493|Streptophyta,4JDXR@91835|fabids	Protein kinase G11A-like	T	XP_022148947.1	serine/threonine-protein kinase D6PKL1-like [Momordica charantia]	Pkinase	-	#N/A
evm.TU.chr5.16	-	-	GO:0002376|immune system process|BP;GO:0005575|cellular_component|CC;GO:0005622|intracellular anatomical structure|CC;GO:0005737|cytoplasm|CC;GO:0005783|endoplasmic reticulum|CC;GO:0006950|response to stress|BP;GO:0006952|defense response|BP;GO:0006955|immune response|BP;GO:0008150|biological_process|BP;GO:0008219|cell death|BP;GO:0009605|response to external stimulus|BP;GO:0009607|response to bi…	sp|F4HVW5|VAD1_ARATH	Protein VASCULAR ASSOCIATED DEATH 1, chloroplastic {ECO:0000303|PubMed:15269331} Precursor OS=Arabidopsis thaliana (Mouse-ear cress) ORFNames=T7I23.28 {ECO:0000312|EMBL:U89959} PE=1	tr|A0A0A0L3J6|A0A0A0L3J6_CUCSA	Uncharacterized protein {ECO:0000313|EMBL:KGN56338.1} OS=Cucumis sativus (Cucumber) ORFNames=Csa_3G116750 {ECO:0000313|EMBL:KGN56338.1} PE=4	KOG1032@1|root,KOG1032@2759|Eukaryota,37IJ8@33090|Viridiplantae,3G8QF@35493|Streptophyta,4JES6@91835|fabids	GRAM domain-containing protein	S	XP_022144568.1	protein VASCULAR ASSOCIATED DEATH 1, chloroplastic isoform X1 [Momordica charantia]	DUF4782,GRAM	-	#N/A
evm.TU.chr5.17	K16818	ko01100|Metabolic pathways;ko00592|alpha-Linolenic acid metabolism;ko01110|Biosynthesis of secondary metabolites;ko00564|Glycerophospholipid metabolism	GO:0006629|lipid metabolic process|BP;GO:0008150|biological_process|BP;GO:0008152|metabolic process|BP;GO:0044238|primary metabolic process|BP;GO:0071704|organic substance metabolic process|BP	sp|Q948R1|PLA11_ARATH	Phospholipase A(1) DAD1, chloroplastic EC=3.1.1.32 Phospholipase A1-Ibeta1 Protein DEFECTIVE IN ANTHER DEHISCENCE 1 Short=AtDAD1 Precursor OS=Arabidopsis thaliana (Mouse-ear cress) Name=DAD1 OrderedLocusNames=At2g44810 ORFNames=T13E15.18 PE=1	tr|A0A1S3AUS7|A0A1S3AUS7_CUCME	phospholipase A(1) DAD1, chloroplastic {ECO:0000313|RefSeq:XP_008437770.1} OS=Cucumis melo (Muskmelon) Name=LOC103483103 {ECO:0000313|RefSeq:XP_008437770.1} PE=4	KOG4569@1|root,KOG4569@2759|Eukaryota,37NYU@33090|Viridiplantae,3GEMA@35493|Streptophyta,4JM97@91835|fabids	Phospholipase A(1) DAD1	I	XP_038876919.1	phospholipase A(1) DAD1, chloroplastic [Benincasa hispida]	Lipase_3	-	#N/A
evm.TU.chr5.18	K00103	ko00053|Ascorbate and aldarate metabolism;ko01100|Metabolic pathways	GO:0000166|nucleotide binding|MF;GO:0003674|molecular_function|MF;GO:0003824|catalytic activity|MF;GO:0003885|D-arabinono-1,4-lactone oxidase activity|MF;GO:0005488|binding|MF;GO:0005575|cellular_component|CC;GO:0016020|membrane|CC;GO:0016491|oxidoreductase activity|MF;GO:0016614|oxidoreductase activity, acting on CH-OH group of donors|MF;GO:0016899|oxidoreductase activity, acting on the CH-OH gr…	sp|O81032|GGLO6_ARATH	Probable L-gulonolactone oxidase 6 {ECO:0000303|PubMed:20622436} Short=AtGulLO6 {ECO:0000303|PubMed:20622436} EC=1.1.3.8 {ECO:0000305} Precursor OS=Arabidopsis thaliana (Mouse-ear cress) ORFNames=F19D11.4 {ECO:0000312|EMBL:AAC33495.1} PE=3	tr|A0A1S3AUG3|A0A1S3AUG3_CUCME	probable L-gulonolactone oxidase 6 {ECO:0000313|RefSeq:XP_008437774.1} OS=Cucumis melo (Muskmelon) Name=LOC103483108 {ECO:0000313|RefSeq:XP_008437774.1} PE=4	COG0277@1|root,KOG4730@2759|Eukaryota,37HWD@33090|Viridiplantae,3GD41@35493|Streptophyta,4JE77@91835|fabids	D-arabinono-1,4-lactone oxidase	V	XP_023540226.1	probable L-gulonolactone oxidase 6 [Cucurbita pepo subsp. pepo]	ALO,FAD_binding_4	-	#N/A
evm.TU.chr5.19	-	-	GO:0003674|molecular_function|MF;GO:0005488|binding|MF;GO:0005515|protein binding|MF;GO:0005516|calmodulin binding|MF;GO:0005575|cellular_component|CC;GO:0005622|intracellular anatomical structure|CC;GO:0005634|nucleus|CC;GO:0005737|cytoplasm|CC;GO:0005856|cytoskeleton|CC;GO:0005874|microtubule|CC;GO:0008017|microtubule binding|MF;GO:0008092|cytoskeletal protein binding|MF;GO:0015630|microtubule …	sp|Q8LPG9|IQD14_ARATH	Protein IQ-DOMAIN 14 OS=Arabidopsis thaliana (Mouse-ear cress) Name=IQD14 OrderedLocusNames=At2g43680 ORFNames=F18O19.21 PE=1	tr|A0A1S4DT04|A0A1S4DT04_CUCME	protein IQ-DOMAIN 1 {ECO:0000313|RefSeq:XP_008437775.1, ECO:0000313|RefSeq:XP_016899127.1} OS=Cucumis melo (Muskmelon) ECO:0000313|RefSeq:XP_016899127.1} PE=4	28W80@1|root,2R300@2759|Eukaryota,37Q0T@33090|Viridiplantae,3GGC8@35493|Streptophyta,4JIXE@91835|fabids	iq-domain	S	XP_022148540.1	protein IQ-DOMAIN 1 [Momordica charantia]	DUF4005,IQ	-	#N/A
evm.TU.chr5.20	-	-	GO:0003674|molecular_function|MF;GO:0003676|nucleic acid binding|MF;GO:0003677|DNA binding|MF;GO:0005488|binding|MF;GO:0043167|ion binding|MF;GO:0043169|cation binding|MF;GO:0046872|metal ion binding|MF;GO:0097159|organic cyclic compound binding|MF;GO:1901363|heterocyclic compound binding|MF	sp|Q9FT92|Y5843_ARATH	Uncharacterized protein At5g08430 OS=Arabidopsis thaliana (Mouse-ear cress) OrderedLocusNames=At5g08430 ORFNames=F8L15_160 PE=1	tr|A0A1S3AVE1|A0A1S3AVE1_CUCME	uncharacterized protein At5g08430-like isoform X2 {ECO:0000313|RefSeq:XP_008437778.1} OS=Cucumis melo (Muskmelon) Name=LOC103483110 {ECO:0000313|RefSeq:XP_008437778.1} PE=4	COG5531@1|root,KOG1946@2759|Eukaryota,37JZA@33090|Viridiplantae,3GHA9@35493|Streptophyta	zinc finger CCCH domain-containing protein	K	XP_022144596.1	uncharacterized protein At5g08430-like [Momordica charantia]	Plus-3,SWIB	-	#N/A
evm.TU.chr5.21	-	-	-	-	-	tr|A0A0A0L3K9|A0A0A0L3K9_CUCSA	Uncharacterized protein {ECO:0000313|EMBL:KGN56348.1} OS=Cucumis sativus (Cucumber) ORFNames=Csa_3G116850 {ECO:0000313|EMBL:KGN56348.1} PE=4	2A963@1|root,2RYHU@2759|Eukaryota,37TQ6@33090|Viridiplantae,3GI24@35493|Streptophyta,4JPWK@91835|fabids	Domain of unknown function (DUF4228)	S	XP_022144608.1	uncharacterized protein LOC111014247 [Momordica charantia]	DUF4228	-	#N/A
evm.TU.chr5.22	K02942	ko03010|Ribosome	GO:0003674|molecular_function|MF;GO:0003735|structural constituent of ribosome|MF;GO:0005198|structural molecule activity|MF;GO:0005575|cellular_component|CC;GO:0005622|intracellular anatomical structure|CC;GO:0005840|ribosome|CC;GO:0006412|translation|BP;GO:0006414|translational elongation|BP;GO:0006518|peptide metabolic process|BP;GO:0006807|nitrogen compound metabolic process|BP;GO:0008150|bio…	sp|Q8LCW9|RLA11_ARATH	60S acidic ribosomal protein P1-1 OS=Arabidopsis thaliana (Mouse-ear cress) Name=RPP1A OrderedLocusNames=At1g01100 ORFNames=T25K16.9 PE=3	tr|A0A1S3AUG9|A0A1S3AUG9_CUCME	60S acidic ribosomal protein P1-like {ECO:0000313|RefSeq:XP_008437779.1} OS=Cucumis melo (Muskmelon) Name=LOC103483111 {ECO:0000313|RefSeq:XP_008437779.1} PE=3	COG2058@1|root,KOG1762@2759|Eukaryota,37V61@33090|Viridiplantae,3GJB1@35493|Streptophyta,4JU4B@91835|fabids	Belongs to the eukaryotic ribosomal protein P1 P2 family	J	XP_022144008.1	60S acidic ribosomal protein P1-like [Momordica charantia]	Ribosomal_60s	-	#N/A
evm.TU.chr5.23	-	-	GO:0006810|transport|BP;GO:0006886|intracellular protein transport|BP;GO:0008104|protein localization|BP;GO:0008150|biological_process|BP;GO:0009987|cellular process|BP;GO:0015031|protein transport|BP;GO:0016192|vesicle-mediated transport|BP;GO:0033036|macromolecule localization|BP;GO:0034613|cellular protein localization|BP;GO:0045184|establishment of protein localization|BP;GO:0046907|intracell…	-	-	tr|A0A0A0L2X7|A0A0A0L2X7_CUCSA	Uncharacterized protein {ECO:0000313|EMBL:KGN56350.1} OS=Cucumis sativus (Cucumber) ORFNames=Csa_3G116870 {ECO:0000313|EMBL:KGN56350.1} PE=4	KOG2079@1|root,KOG2079@2759|Eukaryota,37QG8@33090|Viridiplantae,3GER6@35493|Streptophyta,4JE2Q@91835|fabids	Vacuolar protein sorting-associated protein 8 homolog	U	XP_022144189.1	vacuolar protein sorting-associated protein 8 homolog [Momordica charantia]	ANAPC4_WD40,Clathrin,Vps8	-	#N/A
evm.TU.chr5.24	-	-	GO:0003674|molecular_function|MF;GO:0003824|catalytic activity|MF;GO:0016740|transferase activity|MF;GO:0016772|transferase activity, transferring phosphorus-containing groups|MF;GO:0016779|nucleotidyltransferase activity|MF	-	-	tr|A0A1S4DTH3|A0A1S4DTH3_CUCME	LOW QUALITY PROTEIN: uncharacterized protein LOC103483113 {ECO:0000313|RefSeq:XP_016899000.1} OS=Cucumis melo (Muskmelon) Name=LOC103483113 {ECO:0000313|RefSeq:XP_016899000.1} PE=4	COG5260@1|root,KOG1906@2759|Eukaryota,37QP1@33090|Viridiplantae,3GD6A@35493|Streptophyta,4JIR6@91835|fabids	Nucleotidyltransferase domain	L	XP_022144393.1	uncharacterized protein LOC111014060 isoform X2 [Momordica charantia]	NTP_transf_2,PAP_assoc	-	#N/A
evm.TU.chr5.25	-	-	GO:0006139|nucleobase-containing compound metabolic process|BP;GO:0006364|rRNA processing|BP;GO:0006396|RNA processing|BP;GO:0006725|cellular aromatic compound metabolic process|BP;GO:0006807|nitrogen compound metabolic process|BP;GO:0008150|biological_process|BP;GO:0008152|metabolic process|BP;GO:0009987|cellular process|BP;GO:0010467|gene expression|BP;GO:0016070|RNA metabolic process|BP;GO:001…	-	-	tr|A0A1S3AUT7|A0A1S3AUT7_CUCME	uncharacterized protein LOC103483114 isoform X1 {ECO:0000313|RefSeq:XP_008437782.1} OS=Cucumis melo (Muskmelon) Name=LOC103483114 {ECO:0000313|RefSeq:XP_008437782.1} PE=3	COG1621@1|root,KOG0228@2759|Eukaryota,37M0W@33090|Viridiplantae,3GBT7@35493|Streptophyta,4JJ27@91835|fabids	Holliday junction resolvase	G	XP_022144406.1	uncharacterized protein LOC111014097 isoform X1 [Momordica charantia]	RuvX	-	#N/A
evm.TU.chr5.26	-	-	GO:0003674|molecular_function|MF;GO:0003700|DNA-binding transcription factor activity|MF;GO:0005488|binding|MF;GO:0005575|cellular_component|CC;GO:0005622|intracellular anatomical structure|CC;GO:0005634|nucleus|CC;GO:0006139|nucleobase-containing compound metabolic process|BP;GO:0006351|transcription, DNA-templated|BP;GO:0006355|regulation of transcription, DNA-templated|BP;GO:0006725|cellular a…	sp|Q9M202|ZAT9_ARATH	Zinc finger protein ZAT9 OS=Arabidopsis thaliana (Mouse-ear cress) Name=ZAT9 OrderedLocusNames=At3g60580 ORFNames=T8B10.240 PE=2	tr|A0A0A0L5N5|A0A0A0L5N5_CUCSA	Uncharacterized protein {ECO:0000313|EMBL:KGN56354.1} OS=Cucumis sativus (Cucumber) ORFNames=Csa_3G117400 {ECO:0000313|EMBL:KGN56354.1} PE=4	KOG1721@1|root,KOG1721@2759|Eukaryota,37R9R@33090|Viridiplantae,3GG1C@35493|Streptophyta,4JF25@91835|fabids	ZINC FINGER protein	S	XP_011650633.1	zinc finger protein ZAT1 [Cucumis sativus]	zf-C2H2_6	C2H2	#N/A
evm.TU.chr5.27	-	-	GO:0000003|reproduction|BP;GO:0003006|developmental process involved in reproduction|BP;GO:0003674|molecular_function|MF;GO:0003700|DNA-binding transcription factor activity|MF;GO:0005488|binding|MF;GO:0005575|cellular_component|CC;GO:0005622|intracellular anatomical structure|CC;GO:0005634|nucleus|CC;GO:0006139|nucleobase-containing compound metabolic process|BP;GO:0006351|transcription, DNA-tem…	sp|O65499|ZAT3_ARATH	Zinc finger protein ZAT3 {ECO:0000305} Protein DUO1-ACTIVATED ZINC FINGER 2 {ECO:0000303|PubMed:21285328} OS=Arabidopsis thaliana (Mouse-ear cress) ORFNames=F23E12.160 {ECO:0000312|EMBL:CAB80245.1} PE=1	tr|A0A151QQ68|A0A151QQ68_CAJCA	Zinc finger protein 1 {ECO:0000313|EMBL:KYP32449.1} OS=Cajanus cajan (Pigeon pea) (Cajanus indicus) ORFNames=KK1_046880 {ECO:0000313|EMBL:KYP32449.1} PE=4	KOG1721@1|root,KOG1721@2759|Eukaryota,37R9R@33090|Viridiplantae,3GF8D@35493|Streptophyta,4JNC4@91835|fabids	ZINC FINGER protein	S	XP_023539436.1	zinc finger protein ZAT4 [Cucurbita pepo subsp. pepo]	zf-C2H2_6	C2H2	#N/A
evm.TU.chr5.28	-	-	GO:0000003|reproduction|BP;GO:0005575|cellular_component|CC;GO:0005576|extracellular region|CC;GO:0008150|biological_process|BP;GO:0019953|sexual reproduction|BP;GO:0022414|reproductive process|BP;GO:0044703|multi-organism reproductive process|BP;GO:0051704|multi-organism process|BP;GO:0110165|cellular anatomical entity|CC	sp|Q9SHY6|EXPB2_ARATH	Putative expansin-B2 Short=At-EXPB2 Short=AtEXPB2 Ath-ExpBeta-1.4 Beta-expansin-2 Precursor OS=Arabidopsis thaliana (Mouse-ear cress) ORFNames=F1E22.6, F1E22_12, F5I14.1 PE=3	tr|A0A0A0L8B4|A0A0A0L8B4_CUCSA	Uncharacterized protein {ECO:0000313|EMBL:KGN56356.1} OS=Cucumis sativus (Cucumber) ORFNames=Csa_3G117420 {ECO:0000313|EMBL:KGN56356.1} PE=3	28JEF@1|root,2QRTE@2759|Eukaryota,37S86@33090|Viridiplantae,3G83X@35493|Streptophyta,4JMWK@91835|fabids	Belongs to the expansin family	S	XP_022151532.1	putative expansin-B2 isoform X2 [Momordica charantia]	DPBB_1,Pollen_allerg_1	-	#N/A
evm.TU.chr5.29	K09481	ko04141|Protein processing in endoplasmic reticulum;ko04145|Phagosome;ko03060|Protein export	GO:0005575|cellular_component|CC;GO:0005622|intracellular anatomical structure|CC;GO:0005737|cytoplasm|CC;GO:0005783|endoplasmic reticulum|CC;GO:0005784|Sec61 translocon complex|CC;GO:0005789|endoplasmic reticulum membrane|CC;GO:0005791|rough endoplasmic reticulum|CC;GO:0006810|transport|BP;GO:0006886|intracellular protein transport|BP;GO:0008104|protein localization|BP;GO:0008150|biological_proc…	sp|P38389|SC61B_ARATH	Protein transport protein Sec61 subunit beta OS=Arabidopsis thaliana (Mouse-ear cress) OrderedLocusNames=At2g45070 ORFNames=T14P1.12 PE=1	tr|I3T8K1|I3T8K1_LOTJA	Protein transport protein Sec61 subunit beta {ECO:0000256|PIRNR:PIRNR006398} OS=Lotus japonicus (Lotus corniculatus var. japonicus) PE=2	KOG3457@1|root,KOG3457@2759|Eukaryota,37WFX@33090|Viridiplantae,3GK19@35493|Streptophyta,4JUFC@91835|fabids	Necessary for protein translocation in the endoplasmic reticulum	O	PPS07961.1	hypothetical protein GOBAR_AA12702 [Gossypium barbadense]	Sec61_beta	-	#N/A
evm.TU.chr5.30	K12604	ko03018|RNA degradation	GO:0005575|cellular_component|CC;GO:0006412|translation|BP;GO:0006417|regulation of translation|BP;GO:0006518|peptide metabolic process|BP;GO:0006807|nitrogen compound metabolic process|BP;GO:0008150|biological_process|BP;GO:0008152|metabolic process|BP;GO:0009058|biosynthetic process|BP;GO:0009059|macromolecule biosynthetic process|BP;GO:0009889|regulation of biosynthetic process|BP;GO:0009987|c…	-	-	tr|A0A1S3AUU2|A0A1S3AUU2_CUCME	CCR4-NOT transcription complex subunit 1 {ECO:0000313|RefSeq:XP_008437787.1} OS=Cucumis melo (Muskmelon) Name=LOC103483121 {ECO:0000313|RefSeq:XP_008437787.1} PE=4	COG5103@1|root,KOG1831@2759|Eukaryota,37KCN@33090|Viridiplantae,3GH64@35493|Streptophyta,4JD7B@91835|fabids	CCR4-NOT transcription complex subunit	K	XP_022146508.1	CCR4-NOT transcription complex subunit 1 [Momordica charantia]	CNOT1_CAF1_bind,CNOT1_HEAT,CNOT1_TTP_bind,DUF3819,Not1	-	#N/A
evm.TU.chr5.31	-	-	GO:0003674|molecular_function|MF;GO:0003824|catalytic activity|MF;GO:0004175|endopeptidase activity|MF;GO:0004222|metalloendopeptidase activity|MF;GO:0005488|binding|MF;GO:0005575|cellular_component|CC;GO:0008233|peptidase activity|MF;GO:0008237|metallopeptidase activity|MF;GO:0008270|zinc ion binding|MF;GO:0016787|hydrolase activity|MF;GO:0030312|external encapsulating structure|CC;GO:0031012|ex…	sp|Q8GWW6|4MMP_ARATH	Metalloendoproteinase 4-MMP {ECO:0000303|PubMed:10574937} Short=At4-MMP {ECO:0000303|PubMed:10574937} EC=3.4.24.- {ECO:0000305} Matrix metalloproteinase 1 {ECO:0000303|Ref.1} Short=AtMMP1 {ECO:0000303|Ref.1} Precursor OS=Arabidopsis thaliana (Mouse-ear cress) ORFNames=T14P1.15 {ECO:0000305} PE=1	tr|A0A1S3AUH8|A0A1S3AUH8_CUCME	metalloendoproteinase 4-MMP {ECO:0000313|RefSeq:XP_008437790.1} OS=Cucumis melo (Muskmelon) Name=LOC103483123 {ECO:0000313|RefSeq:XP_008437790.1} PE=3	KOG1565@1|root,KOG1565@2759|Eukaryota,37Y4V@33090|Viridiplantae,3GNE5@35493|Streptophyta,4JSZC@91835|fabids	Zinc-dependent metalloprotease	OW	XP_022150321.1	metalloendoproteinase 4-MMP [Momordica charantia]	Peptidase_M10	-	#N/A
evm.TU.chr5.32	-	-	GO:0003674|molecular_function|MF;GO:0003676|nucleic acid binding|MF;GO:0003677|DNA binding|MF;GO:0005488|binding|MF;GO:0005575|cellular_component|CC;GO:0005622|intracellular anatomical structure|CC;GO:0005634|nucleus|CC;GO:0018995|host cellular component|CC;GO:0033643|host cell part|CC;GO:0033646|host intracellular part|CC;GO:0033647|host intracellular organelle|CC;GO:0033648|host intracellular m…	sp|Q01JD1|SPL7_ORYSI	Squamosa promoter-binding-like protein 7 OS=Oryza sativa subsp. indica (Rice) Name=SPL7 ORFNames=OsI_016322, OSIGBa0122F23.9 PE=2	tr|A0A1S3AUU7|A0A1S3AUU7_CUCME	squamosa promoter-binding-like protein 7 isoform X2 {ECO:0000313|RefSeq:XP_008437792.1} OS=Cucumis melo (Muskmelon) Name=LOC103483125 {ECO:0000313|RefSeq:XP_008437792.1} PE=4	28IAU@1|root,2QQMA@2759|Eukaryota,37QN6@33090|Viridiplantae,3GG5J@35493|Streptophyta,4JHBP@91835|fabids	Squamosa promoter-binding-like protein	S	XP_022980839.1	squamosa promoter-binding-like protein 7 [Cucurbita maxima]	SBP	SBP	#N/A
evm.TU.chr5.33	-	-	GO:0005575|cellular_component|CC;GO:0016020|membrane|CC;GO:0016021|integral component of membrane|CC;GO:0031224|intrinsic component of membrane|CC;GO:0110165|cellular anatomical entity|CC	-	-	tr|A0A1S3AVF7|A0A1S3AVF7_CUCME	uncharacterized protein LOC103483126 {ECO:0000313|RefSeq:XP_008437793.1, ECO:0000313|RefSeq:XP_008437794.1, ECO:0000313|RefSeq:XP_008437795.1} OS=Cucumis melo (Muskmelon) ECO:0000313|RefSeq:XP_008437797.1, ECO:0000313|RefSeq:XP_016899128.1} PE=4	29YS8@1|root,2RXUK@2759|Eukaryota,37U89@33090|Viridiplantae,3GI50@35493|Streptophyta,4JNTF@91835|fabids	-	-	XP_022150339.1	uncharacterized protein LOC111018534 isoform X1 [Momordica charantia]	-	-	#N/A
evm.TU.chr5.34	K00025	ko00270|Cysteine and methionine metabolism;ko01100|Metabolic pathways;ko01110|Biosynthesis of secondary metabolites;ko00630|Glyoxylate and dicarboxylate metabolism;ko00710|Carbon fixation in photosynthetic organisms;ko00620|Pyruvate metabolism;ko01200|Carbon metabolism;ko00020|Citrate cycle (TCA cycle)	GO:0003674|molecular_function|MF;GO:0003824|catalytic activity|MF;GO:0005975|carbohydrate metabolic process|BP;GO:0006082|organic acid metabolic process|BP;GO:0006091|generation of precursor metabolites and energy|BP;GO:0006099|tricarboxylic acid cycle|BP;GO:0006108|malate metabolic process|BP;GO:0008150|biological_process|BP;GO:0008152|metabolic process|BP;GO:0009060|aerobic respiration|BP;GO:00…	sp|Q9FSF0|MDH_TOBAC	Malate dehydrogenase Short=NtRed-2 EC=1.1.1.37 OS=Nicotiana tabacum (Common tobacco) Name=MD1 PE=1	tr|A0A1S3AUI8|A0A1S3AUI8_CUCME	Malate dehydrogenase {ECO:0000256|RuleBase:RU003405} EC=1.1.1.37 {ECO:0000256|RuleBase:RU003405} OS=Cucumis melo (Muskmelon) Name=LOC103483128 {ECO:0000313|RefSeq:XP_008437804.1} PE=3	COG0039@1|root,KOG1496@2759|Eukaryota,37N4Q@33090|Viridiplantae,3GAE1@35493|Streptophyta,4JKQ1@91835|fabids	Malate dehydrogenase	C	XP_022144934.1	malate dehydrogenase-like isoform X2 [Momordica charantia]	Ldh_1_C,Ldh_1_N	-	#N/A
evm.TU.chr5.35	-	-	GO:0005575|cellular_component|CC;GO:0005622|intracellular anatomical structure|CC;GO:0005737|cytoplasm|CC;GO:0009507|chloroplast|CC;GO:0009536|plastid|CC;GO:0043226|organelle|CC;GO:0043227|membrane-bounded organelle|CC;GO:0043229|intracellular organelle|CC;GO:0043231|intracellular membrane-bounded organelle|CC;GO:0110165|cellular anatomical entity|CC	sp|O81908|PPR2_ARATH	Pentatricopeptide repeat-containing protein At1g02060, chloroplastic Precursor OS=Arabidopsis thaliana (Mouse-ear cress) OrderedLocusNames=At1g02060 ORFNames=T7I23.14 PE=2	tr|A0A1S3B9U6|A0A1S3B9U6_CUCME	pentatricopeptide repeat-containing protein At1g02060, chloroplastic {ECO:0000313|RefSeq:XP_008444214.1, ECO:0000313|RefSeq:XP_008444216.1} OS=Cucumis melo (Muskmelon) ECO:0000313|RefSeq:XP_008444216.1} PE=4	KOG4197@1|root,KOG4197@2759|Eukaryota,388TZ@33090|Viridiplantae,3GXHU@35493|Streptophyta,4JF2Q@91835|fabids	Pentatricopeptide repeat-containing protein	S	XP_022144015.1	pentatricopeptide repeat-containing protein At1g02060, chloroplastic-like [Momordica charantia]	Chal_sti_synt_C,Chal_sti_synt_N,PPR,PPR_1,PPR_2,PPR_3	C2H2	#N/A
evm.TU.chr5.36	-	-	GO:0003674|molecular_function|MF;GO:0003824|catalytic activity|MF;GO:0008150|biological_process|BP;GO:0008152|metabolic process|BP;GO:0009058|biosynthetic process|BP;GO:0016740|transferase activity|MF;GO:0016746|acyltransferase activity|MF;GO:0016747|acyltransferase activity, transferring groups other than amino-acyl groups|MF	sp|O23674|PKSA_ARATH	Type III polyketide synthase A {ECO:0000303|PubMed:19043200} Short=PKS-A EC=2.3.1.- {ECO:0000305|PubMed:19043200} Hydroxyalkyl alpha-pyrone synthase PKS-A {ECO:0000303|PubMed:21193570} Protein LESS ADHESIVE POLLEN 6 {ECO:0000303|PubMed:20442277} OS=Arabidopsis thaliana (Mouse-ear cress) ORFNames=T7I23.4 {ECO:0000312|EMBL:AAC24368.1} PE=1	tr|A0A1S3BAM2|A0A1S3BAM2_CUCME	type III polyketide synthase A {ECO:0000313|RefSeq:XP_008444217.1} OS=Cucumis melo (Muskmelon) Name=LOC103487618 {ECO:0000313|RefSeq:XP_008444217.1} PE=3	COG3424@1|root,2QSSY@2759|Eukaryota,37HXG@33090|Viridiplantae,3G89T@35493|Streptophyta,4JSY8@91835|fabids	Belongs to the chalcone stilbene synthases family	I	XP_022144015.1	pentatricopeptide repeat-containing protein At1g02060, chloroplastic-like [Momordica charantia]	Chal_sti_synt_C,Chal_sti_synt_N	-	#N/A
evm.TU.chr5.37	-	-	-	-	-	tr|A0A1S3AVH4|A0A1S3AVH4_CUCME	uncharacterized protein LOC103483127 isoform X2 {ECO:0000313|RefSeq:XP_008437801.1} OS=Cucumis melo (Muskmelon) Name=LOC103483127 {ECO:0000313|RefSeq:XP_008437801.1} PE=4	2CMT1@1|root,2QRTI@2759|Eukaryota,37KR8@33090|Viridiplantae,3G75D@35493|Streptophyta,4JJUC@91835|fabids	isoform X1	S	XP_022149085.1	uncharacterized protein LOC111017580 [Momordica charantia]	LCAT	-	#N/A
evm.TU.chr5.38	-	-	GO:0003674|molecular_function|MF;GO:0003824|catalytic activity|MF;GO:0004842|ubiquitin-protein transferase activity|MF;GO:0005488|binding|MF;GO:0005575|cellular_component|CC;GO:0005622|intracellular anatomical structure|CC;GO:0005634|nucleus|CC;GO:0006464|cellular protein modification process|BP;GO:0006513|protein monoubiquitination|BP;GO:0006807|nitrogen compound metabolic process|BP;GO:0008150|…	sp|Q8RXD6|BRE1A_ARATH	E3 ubiquitin-protein ligase BRE1-like 1 Short=AtBRE1 EC=2.3.2.27 {ECO:0000269|PubMed:17329563, ECO:0000269|PubMed:17329565} Protein HISTONE MONOUBIQUITINATION 1 Short=AtHUB1 Protein REDUCED DORMANCY 4 {ECO:0000303|PubMed:21799800} RING-type E3 ubiquitin transferase BRE1-like 1 {ECO:0000305} OS=Arabidopsis thaliana (Mouse-ear cress) ORFNames=T13E15.24/T13E15.23, T14P1.25/T14P1.24 PE=1	tr|A0A0A0L2Z2|A0A0A0L2Z2_CUCSA	Uncharacterized protein {ECO:0000313|EMBL:KGN56365.1} OS=Cucumis sativus (Cucumber) ORFNames=Csa_3G118000 {ECO:0000313|EMBL:KGN56365.1} PE=4	KOG0978@1|root,KOG0978@2759|Eukaryota,37PTS@33090|Viridiplantae,3G946@35493|Streptophyta,4JJPZ@91835|fabids	E3 ubiquitin-protein ligase BRE1-like	O	XP_022145595.1	E3 ubiquitin-protein ligase BRE1-like 1 [Momordica charantia]	zf-C3HC4,zf-C3HC4_2,zf-C3HC4_3	-	#N/A
evm.TU.chr5.39	-	-	-	-	-	-	-	-	-	-	-	-	-	-	#N/A
evm.TU.chr5.40	-	-	GO:0003674|molecular_function|MF;GO:0003676|nucleic acid binding|MF;GO:0003677|DNA binding|MF;GO:0003700|DNA-binding transcription factor activity|MF;GO:0005488|binding|MF;GO:0005575|cellular_component|CC;GO:0005622|intracellular anatomical structure|CC;GO:0005634|nucleus|CC;GO:0043226|organelle|CC;GO:0043227|membrane-bounded organelle|CC;GO:0043229|intracellular organelle|CC;GO:0043231|intracell…	sp|Q8LBQ7|ERF34_ARATH	Ethylene-responsive transcription factor ERF034 OS=Arabidopsis thaliana (Mouse-ear cress) ORFNames=T13E15.25, T14P1.26 PE=2	tr|A0A0A0L8C6|A0A0A0L8C6_CUCSA	Uncharacterized protein {ECO:0000313|EMBL:KGN56366.1} OS=Cucumis sativus (Cucumber) ORFNames=Csa_3G118010 {ECO:0000313|EMBL:KGN56366.1} PE=4	28PHQ@1|root,2QW5S@2759|Eukaryota,37TGX@33090|Viridiplantae,3GHGV@35493|Streptophyta,4JP98@91835|fabids	ethylene-responsive transcription factor	K	XP_022151464.1	ethylene-responsive transcription factor ERF038-like [Momordica charantia]	AP2	ERF	#N/A
evm.TU.chr5.41	-	-	-	-	-	tr|A0A0A0L3N4|A0A0A0L3N4_CUCSA	Uncharacterized protein {ECO:0000313|EMBL:KGN56368.1} OS=Cucumis sativus (Cucumber) ORFNames=Csa_3G118030 {ECO:0000313|EMBL:KGN56368.1} PE=4	2EJ8R@1|root,2SQV9@2759|Eukaryota,380KI@33090|Viridiplantae,3GKP9@35493|Streptophyta	-	-	KAA0048838.1	hypothetical protein E6C27_scaffold171G00510 [Cucumis melo var. makuwa]	-	-	#N/A
evm.TU.chr5.42	-	-	-	-	-	tr|A0A1S3AV13|A0A1S3AV13_CUCME	uncharacterized protein LOC103483134 {ECO:0000313|RefSeq:XP_008437819.1} OS=Cucumis melo (Muskmelon) Name=LOC103483134 {ECO:0000313|RefSeq:XP_008437819.1} PE=4	COG0406@1|root,KOG3734@2759|Eukaryota,37PM0@33090|Viridiplantae,3G7KU@35493|Streptophyta,4JKSF@91835|fabids	Histidine phosphatase superfamily (branch 1)	G	XP_022145524.1	uncharacterized protein LOC111014950 [Momordica charantia]	His_Phos_1	-	#N/A
evm.TU.chr5.43	-	-	-	-	-	tr|A0A1S3AUJ8|A0A1S3AUJ8_CUCME	uncharacterized protein LOC103483133 isoform X2 {ECO:0000313|RefSeq:XP_008437818.1} OS=Cucumis melo (Muskmelon) Name=LOC103483133 {ECO:0000313|RefSeq:XP_008437818.1} PE=4	COG0406@1|root,KOG3734@2759|Eukaryota,37PM0@33090|Viridiplantae,3G7KU@35493|Streptophyta,4JKSF@91835|fabids	Histidine phosphatase superfamily (branch 1)	G	XP_008437818.1	PREDICTED: uncharacterized protein LOC103483133 isoform X2 [Cucumis melo]	His_Phos_1	-	#N/A
evm.TU.chr5.44	-	-	GO:0005575|cellular_component|CC;GO:0005622|intracellular anatomical structure|CC;GO:0005634|nucleus|CC;GO:0043226|organelle|CC;GO:0043227|membrane-bounded organelle|CC;GO:0043229|intracellular organelle|CC;GO:0043231|intracellular membrane-bounded organelle|CC;GO:0110165|cellular anatomical entity|CC	-	-	tr|A0A1S4DSW0|A0A1S4DSW0_CUCME	Uncharacterized protein {ECO:0000313|RefSeq:XP_008437816.1, ECO:0000313|RefSeq:XP_016899082.1} OS=Cucumis melo (Muskmelon) ECO:0000313|RefSeq:XP_016899082.1} PE=4	KOG2773@1|root,KOG2773@2759|Eukaryota,37S62@33090|Viridiplantae,3GA3B@35493|Streptophyta,4JHNK@91835|fabids	Apoptosis antagonizing transcription factor	KU	XP_022154295.1	putative uncharacterized protein DDB_G0270496 [Momordica charantia]	AATF-Che1,TRAUB	-	#N/A
evm.TU.chr5.45	-	-	GO:0005575|cellular_component|CC;GO:0016020|membrane|CC;GO:0016021|integral component of membrane|CC;GO:0031224|intrinsic component of membrane|CC;GO:0110165|cellular anatomical entity|CC	-	-	tr|A0A1S3AUW2|A0A1S3AUW2_CUCME	uncharacterized protein LOC103483131 {ECO:0000313|RefSeq:XP_008437814.1} OS=Cucumis melo (Muskmelon) Name=LOC103483131 {ECO:0000313|RefSeq:XP_008437814.1} PE=4	2E0DF@1|root,2S7U5@2759|Eukaryota,37X2D@33090|Viridiplantae,3GKV2@35493|Streptophyta,4JR3Q@91835|fabids	-	-	XP_022145350.1	uncharacterized protein LOC111014824 [Momordica charantia]	-	-	#N/A
evm.TU.chr5.46	-	-	GO:0003674|molecular_function|MF;GO:0003676|nucleic acid binding|MF;GO:0003677|DNA binding|MF;GO:0005488|binding|MF;GO:0005575|cellular_component|CC;GO:0005622|intracellular anatomical structure|CC;GO:0005634|nucleus|CC;GO:0006139|nucleobase-containing compound metabolic process|BP;GO:0006351|transcription, DNA-templated|BP;GO:0006355|regulation of transcription, DNA-templated|BP;GO:0006725|cellu…	sp|P46602|HAT3_ARATH	Homeobox-leucine zipper protein HAT3 Homeodomain-leucine zipper protein HAT3 Short=HD-ZIP protein 3 OS=Arabidopsis thaliana (Mouse-ear cress) Name=HAT3 OrderedLocusNames=At3g60390 ORFNames=T8B10_50 PE=2	tr|A0A1S3AUW7|A0A1S3AUW7_CUCME	homeobox-leucine zipper protein HAT3-like {ECO:0000313|RefSeq:XP_008437820.1} OS=Cucumis melo (Muskmelon) Name=LOC103483135 {ECO:0000313|RefSeq:XP_008437820.1} PE=4	KOG0483@1|root,KOG0483@2759|Eukaryota,37JK7@33090|Viridiplantae,3GG5V@35493|Streptophyta,4JIZD@91835|fabids	Homeobox-leucine zipper protein	K	XP_022145200.1	homeobox-leucine zipper protein HAT3-like [Momordica charantia]	HALZ,HD-ZIP_N,Homeobox	HD-ZIP	#N/A
evm.TU.chr5.47	-	-	GO:0003674|molecular_function|MF;GO:0003755|peptidyl-prolyl cis-trans isomerase activity|MF;GO:0003824|catalytic activity|MF;GO:0016853|isomerase activity|MF;GO:0016859|cis-trans isomerase activity|MF;GO:0140096|catalytic activity, acting on a protein|MF	sp|Q0WRJ7|FK202_ARATH	Peptidyl-prolyl cis-trans isomerase FKBP20-2, chloroplastic {ECO:0000303|PubMed:15047905} Short=PPIase FKBP20-2 {ECO:0000303|PubMed:15047905} EC=5.2.1.8 {ECO:0000305} FK506-binding protein 20-2 {ECO:0000303|PubMed:15047905} Short=AtFKBP20-2 {ECO:0000303|PubMed:15047905} Immunophilin FKBP20-2 {ECO:0000303|PubMed:15047905} Rotamase Precursor OS=Arabidopsis thaliana (Mouse-ear cress) ORFNames=T8B10.…	tr|A0A0A0L5Q7|A0A0A0L5Q7_CUCSA	Peptidylprolyl isomerase {ECO:0000256|PROSITE-ProRule:PRU00277} EC=5.2.1.8 {ECO:0000256|PROSITE-ProRule:PRU00277} OS=Cucumis sativus (Cucumber) ORFNames=Csa_3G118090 {ECO:0000313|EMBL:KGN56374.1} PE=4	COG0545@1|root,2QVUR@2759|Eukaryota,37JK3@33090|Viridiplantae,3GDFV@35493|Streptophyta,4JMUW@91835|fabids	Peptidyl-prolyl cis-trans isomerase	O	XP_022153538.1	peptidyl-prolyl cis-trans isomerase FKBP20-2, chloroplastic isoform X1 [Momordica charantia]	FKBP_C	-	#N/A
evm.TU.chr5.48	-	-	GO:0003674|molecular_function|MF;GO:0005488|binding|MF;GO:0005515|protein binding|MF;GO:0005575|cellular_component|CC;GO:0005622|intracellular anatomical structure|CC;GO:0005634|nucleus|CC;GO:0007275|multicellular organism development|BP;GO:0008134|transcription factor binding|MF;GO:0008150|biological_process|BP;GO:0009791|post-embryonic development|BP;GO:0022622|root system development|BP;GO:003…	sp|O22161|ADLO1_ARATH	Protein ARABIDILLO 1 F-box only protein 5 OS=Arabidopsis thaliana (Mouse-ear cress) Name=FBX5 OrderedLocusNames=At2g44900 ORFNames=T13E15.9 PE=1	tr|A0A1S3AVH7|A0A1S3AVH7_CUCME	protein ARABIDILLO 1-like {ECO:0000313|RefSeq:XP_008437822.1} OS=Cucumis melo (Muskmelon) Name=LOC103483137 {ECO:0000313|RefSeq:XP_008437822.1} PE=4	2CMQ6@1|root,2QRCG@2759|Eukaryota,37KAF@33090|Viridiplantae,3GGTQ@35493|Streptophyta,4JEYP@91835|fabids	ARABIDILLO 1-like	S	XP_022153433.1	protein ARABIDILLO 1 [Momordica charantia]	Arm,F-box-like	-	#N/A
evm.TU.chr5.49	-	-	-	-	-	tr|A0A0A0L3P6|A0A0A0L3P6_CUCSA	Uncharacterized protein {ECO:0000313|EMBL:KGN56378.1} OS=Cucumis sativus (Cucumber) ORFNames=Csa_3G118130 {ECO:0000313|EMBL:KGN56378.1} PE=4	KOG2800@1|root,KOG2800@2759|Eukaryota,37ME3@33090|Viridiplantae,3GF2V@35493|Streptophyta,4JKH9@91835|fabids	UPF0565 protein C2orf69 homolog	S	XP_022145471.1	uncharacterized protein LOC111014908 [Momordica charantia]	UPF0565	-	#N/A
evm.TU.chr5.50	-	-	GO:0005575|cellular_component|CC;GO:0005622|intracellular anatomical structure|CC;GO:0005737|cytoplasm|CC;GO:0005739|mitochondrion|CC;GO:0043226|organelle|CC;GO:0043227|membrane-bounded organelle|CC;GO:0043229|intracellular organelle|CC;GO:0043231|intracellular membrane-bounded organelle|CC;GO:0110165|cellular anatomical entity|CC	sp|Q9LFQ4|PP383_ARATH	Pentatricopeptide repeat-containing protein At5g15010, mitochondrial Precursor OS=Arabidopsis thaliana (Mouse-ear cress) OrderedLocusNames=At5g15010 ORFNames=F2G14_130 PE=2	tr|A0A1S3AUX2|A0A1S3AUX2_CUCME	pentatricopeptide repeat-containing protein At5g15010, mitochondrial {ECO:0000313|RefSeq:XP_008437826.1, ECO:0000313|RefSeq:XP_016898996.1} OS=Cucumis melo (Muskmelon) ECO:0000313|RefSeq:XP_016898996.1} PE=4	KOG4197@1|root,KOG4197@2759|Eukaryota,37JR2@33090|Viridiplantae,3GDA0@35493|Streptophyta,4JG2A@91835|fabids	Pentatricopeptide repeat-containing protein	S	XP_022145432.1	pentatricopeptide repeat-containing protein At5g15010, mitochondrial-like [Momordica charantia]	PPR,PPR_2,PPR_3	-	#N/A
evm.TU.chr5.51	-	-	GO:0003674|molecular_function|MF;GO:0003676|nucleic acid binding|MF;GO:0003723|RNA binding|MF;GO:0005488|binding|MF;GO:0097159|organic cyclic compound binding|MF;GO:1901363|heterocyclic compound binding|MF	sp|Q9ASP6|HNRPQ_ARATH	Heterogeneous nuclear ribonucleoprotein Q {ECO:0000305} Short=hnRNP Q {ECO:0000305} Protein LHP1-INTERACTING FACTOR 2 {ECO:0000303|PubMed:21304947} OS=Arabidopsis thaliana (Mouse-ear cress) T18A10.13 {ECO:0000312|EMBL:AAB62861.1} PE=1	tr|A0A1S3AUX7|A0A1S3AUX7_CUCME	heterogeneous nuclear ribonucleoprotein R isoform X2 {ECO:0000313|RefSeq:XP_008437831.1} OS=Cucumis melo (Muskmelon) Name=LOC103483143 {ECO:0000313|RefSeq:XP_008437831.1} PE=4	KOG0117@1|root,KOG0117@2759|Eukaryota,37IR6@33090|Viridiplantae,3G761@35493|Streptophyta,4JG6F@91835|fabids	Heterogeneous nuclear ribonucleoprotein	A	XP_022147500.1	heterogeneous nuclear ribonucleoprotein Q [Momordica charantia]	RRM_1	bZIP	#N/A
evm.TU.chr5.52	-	-	GO:0003674|molecular_function|MF;GO:0004866|endopeptidase inhibitor activity|MF;GO:0004867|serine-type endopeptidase inhibitor activity|MF;GO:0006950|response to stress|BP;GO:0008150|biological_process|BP;GO:0009611|response to wounding|BP;GO:0030234|enzyme regulator activity|MF;GO:0030414|peptidase inhibitor activity|MF;GO:0050896|response to stimulus|BP;GO:0061134|peptidase regulator activity|M…	sp|P82381|ICI_LINUS	Proteinase inhibitor LUTI OS=Linum usitatissimum (Flax) (Linum humile) PE=1	tr|W9RJZ5|W9RJZ5_9ROSA	Proteinase inhibitor {ECO:0000313|EMBL:EXB81311.1} OS=Morus notabilis ORFNames=L484_005749 {ECO:0000313|EMBL:EXB81311.1} PE=4	2CIZ4@1|root,2S6W9@2759|Eukaryota	serine-type endopeptidase inhibitor activity	S	RWR87886.1	Proteinase inhibitor [Cinnamomum micranthum f. kanehirae]	potato_inhibit	-	#N/A
evm.TU.chr5.53	-	-	GO:0003674|molecular_function|MF;GO:0004866|endopeptidase inhibitor activity|MF;GO:0004867|serine-type endopeptidase inhibitor activity|MF;GO:0006950|response to stress|BP;GO:0008150|biological_process|BP;GO:0009611|response to wounding|BP;GO:0030234|enzyme regulator activity|MF;GO:0030414|peptidase inhibitor activity|MF;GO:0050896|response to stimulus|BP;GO:0061134|peptidase regulator activity|M…	sp|P24076|BGIA_MOMCH	Glu S.griseus protease inhibitor BGIA OS=Momordica charantia (Bitter gourd) (Balsam pear) PE=1	tr|Q7M1Q1|Q7M1Q1_MOMCH	Trypsin inhibitor BGIT {ECO:0000313|PIR:JC2508} OS=Momordica charantia (Bitter gourd) (Balsam pear) PE=1	2CIZ4@1|root,2S6W9@2759|Eukaryota,37WTM@33090|Viridiplantae,3GM01@35493|Streptophyta,4JVAU@91835|fabids	Inhibitor of trypsin and hageman factor-like	S	P24076.1	RecName: Full=Glu S.griseus protease inhibitor; AltName: Full=BGIA [Momordica charantia]	potato_inhibit	-	#N/A
evm.TU.chr5.54	-	-	GO:0003674|molecular_function|MF;GO:0004866|endopeptidase inhibitor activity|MF;GO:0004867|serine-type endopeptidase inhibitor activity|MF;GO:0006950|response to stress|BP;GO:0008150|biological_process|BP;GO:0009611|response to wounding|BP;GO:0030234|enzyme regulator activity|MF;GO:0030414|peptidase inhibitor activity|MF;GO:0050896|response to stimulus|BP;GO:0061134|peptidase regulator activity|M…	sp|P24076|BGIA_MOMCH	Glu S.griseus protease inhibitor BGIA OS=Momordica charantia (Bitter gourd) (Balsam pear) PE=1	tr|Q7M1Q1|Q7M1Q1_MOMCH	Trypsin inhibitor BGIT {ECO:0000313|PIR:JC2508} OS=Momordica charantia (Bitter gourd) (Balsam pear) PE=1	2CIZ4@1|root,2S6W9@2759|Eukaryota,37WTM@33090|Viridiplantae,3GM01@35493|Streptophyta,4JVAU@91835|fabids	Inhibitor of trypsin and hageman factor-like	S	BAB32588.1	inhibitor against trypsin, partial [Momordica charantia]	potato_inhibit	-	#N/A
evm.TU.chr5.55	-	-	-	-	-	tr|A0A0A0LA00|A0A0A0LA00_CUCSA	Uncharacterized protein {ECO:0000313|EMBL:KGN56901.1} OS=Cucumis sativus (Cucumber) ORFNames=Csa_3G142940 {ECO:0000313|EMBL:KGN56901.1} PE=4	2E0T2@1|root,2S86T@2759|Eukaryota,37XFG@33090|Viridiplantae,3GZ4J@35493|Streptophyta,4JVAY@91835|fabids	-	-	TYK17267.1	putative transmembrane protein [Cucumis melo var. makuwa]	-	-	#N/A
evm.TU.chr5.56	-	-	GO:0002376|immune system process|BP;GO:0003674|molecular_function|MF;GO:0005488|binding|MF;GO:0005515|protein binding|MF;GO:0005575|cellular_component|CC;GO:0005622|intracellular anatomical structure|CC;GO:0005737|cytoplasm|CC;GO:0006914|autophagy|BP;GO:0006950|response to stress|BP;GO:0006952|defense response|BP;GO:0006955|immune response|BP;GO:0006996|organelle organization|BP;GO:0007033|vacuol…	sp|Q8RY18|Y5436_ARATH	MATH domain-containing protein At5g43560 OS=Arabidopsis thaliana (Mouse-ear cress) OrderedLocusNames=At5g43560 ORFNames=K9D7.6 PE=1	tr|A0A1S3AXC8|A0A1S3AXC8_CUCME	MATH domain-containing protein At5g43560 isoform X2 {ECO:0000313|RefSeq:XP_008438566.1} OS=Cucumis melo (Muskmelon) Name=LOC103483634 {ECO:0000313|RefSeq:XP_008438566.1} PE=4	28PIK@1|root,2QW6P@2759|Eukaryota,37MRK@33090|Viridiplantae,3G8BG@35493|Streptophyta,4JN1G@91835|fabids	MATH domain-containing protein	S	XP_022154806.1	MATH domain-containing protein At5g43560-like isoform X2 [Momordica charantia]	MATH	-	#N/A
evm.TU.chr5.57	-	-	GO:0003674|molecular_function|MF;GO:0003824|catalytic activity|MF;GO:0004721|phosphoprotein phosphatase activity|MF;GO:0004722|protein serine/threonine phosphatase activity|MF;GO:0005488|binding|MF;GO:0005575|cellular_component|CC;GO:0005886|plasma membrane|CC;GO:0016020|membrane|CC;GO:0016021|integral component of membrane|CC;GO:0016787|hydrolase activity|MF;GO:0016788|hydrolase activity, acting…	sp|O23305|Y4449_ARATH	FHA domain-containing protein At4g14490 OS=Arabidopsis thaliana (Mouse-ear cress) OrderedLocusNames=At4g14490 ORFNames=dl3285c PE=1	tr|A0A1S3AWC3|A0A1S3AWC3_CUCME	FHA domain-containing protein At4g14490-like {ECO:0000313|RefSeq:XP_008438563.1} OS=Cucumis melo (Muskmelon) Name=LOC103483633 {ECO:0000313|RefSeq:XP_008438563.1} PE=4	2CXWX@1|root,2S0C5@2759|Eukaryota,37V08@33090|Viridiplantae,3GYY6@35493|Streptophyta,4JWFQ@91835|fabids	FHA domain-containing protein At4g14490-like	S	XP_022145157.1	FHA domain-containing protein At4g14490-like [Momordica charantia]	FHA	-	#N/A
evm.TU.chr5.58	-	-	GO:0002376|immune system process|BP;GO:0003674|molecular_function|MF;GO:0005488|binding|MF;GO:0005515|protein binding|MF;GO:0005575|cellular_component|CC;GO:0005622|intracellular anatomical structure|CC;GO:0005737|cytoplasm|CC;GO:0006914|autophagy|BP;GO:0006950|response to stress|BP;GO:0006952|defense response|BP;GO:0006955|immune response|BP;GO:0006996|organelle organization|BP;GO:0007033|vacuol…	sp|Q8RY18|Y5436_ARATH	MATH domain-containing protein At5g43560 OS=Arabidopsis thaliana (Mouse-ear cress) OrderedLocusNames=At5g43560 ORFNames=K9D7.6 PE=1	tr|A0A1S3AWT4|A0A1S3AWT4_CUCME	MATH domain-containing protein At5g43560 isoform X1 {ECO:0000313|RefSeq:XP_008438564.1, ECO:0000313|RefSeq:XP_008438565.1} OS=Cucumis melo (Muskmelon) ECO:0000313|RefSeq:XP_008438565.1} PE=4	28PIK@1|root,2QW6P@2759|Eukaryota,37MRK@33090|Viridiplantae,3G8BG@35493|Streptophyta,4JN1G@91835|fabids	MATH domain-containing protein	S	XP_022145167.1	MATH domain-containing protein At5g43560 [Momordica charantia]	MATH	-	#N/A
evm.TU.chr5.59	-	-	GO:0000271|polysaccharide biosynthetic process|BP;GO:0000278|mitotic cell cycle|BP;GO:0000281|mitotic cytokinesis|BP;GO:0000910|cytokinesis|BP;GO:0003674|molecular_function|MF;GO:0003824|catalytic activity|MF;GO:0005575|cellular_component|CC;GO:0005622|intracellular anatomical structure|CC;GO:0005737|cytoplasm|CC;GO:0005794|Golgi apparatus|CC;GO:0005802|trans-Golgi network|CC;GO:0005886|plasma me…	sp|Q570S7|CSLG1_ARATH	Cellulose synthase-like protein G1 Short=AtCslG1 EC=2.4.1.- OS=Arabidopsis thaliana (Mouse-ear cress) ORFNames=T19F6.17, T32A16.180 PE=2	tr|A0A0A0L580|A0A0A0L580_CUCSA	Uncharacterized protein {ECO:0000313|EMBL:KGN56893.1} OS=Cucumis sativus (Cucumber) ORFNames=Csa_3G141890 {ECO:0000313|EMBL:KGN56893.1} PE=3	COG1215@1|root,2QQE5@2759|Eukaryota,37N0P@33090|Viridiplantae,3GD2P@35493|Streptophyta,4JDS2@91835|fabids	Belongs to the glycosyltransferase 2 family	G	XP_022144630.1	cellulose synthase-like protein G1 [Momordica charantia]	Cellulose_synt	bZIP	#N/A
evm.TU.chr5.60	-	-	GO:0000166|nucleotide binding|MF;GO:0003674|molecular_function|MF;GO:0003824|catalytic activity|MF;GO:0004672|protein kinase activity|MF;GO:0005488|binding|MF;GO:0005524|ATP binding|MF;GO:0016301|kinase activity|MF;GO:0016740|transferase activity|MF;GO:0016772|transferase activity, transferring phosphorus-containing groups|MF;GO:0016773|phosphotransferase activity, alcohol group as acceptor|MF;GO…	sp|O23304|BLUS1_ARATH	Serine/threonine-protein kinase BLUS1 EC=2.7.11.1 Protein BLUE LIGHT SIGNALING 1 OS=Arabidopsis thaliana (Mouse-ear cress) Name=BLUS1 OrderedLocusNames=At4g14480 ORFNames=dl3280c PE=1	tr|A0A1S3AXC3|A0A1S3AXC3_CUCME	serine/threonine-protein kinase BLUS1 {ECO:0000313|RefSeq:XP_008438561.1} OS=Cucumis melo (Muskmelon) Name=LOC103483627 {ECO:0000313|RefSeq:XP_008438561.1} PE=4	KOG0582@1|root,KOG0582@2759|Eukaryota,37IQA@33090|Viridiplantae,3GFUD@35493|Streptophyta,4JHBA@91835|fabids	Serine threonine-protein kinase	T	XP_023526743.1	serine/threonine-protein kinase BLUS1 [Cucurbita pepo subsp. pepo]	Pkinase	-	#N/A
evm.TU.chr5.61	-	-	GO:0000003|reproduction|BP;GO:0003002|regionalization|BP;GO:0003006|developmental process involved in reproduction|BP;GO:0003674|molecular_function|MF;GO:0003676|nucleic acid binding|MF;GO:0003677|DNA binding|MF;GO:0003700|DNA-binding transcription factor activity|MF;GO:0005488|binding|MF;GO:0005575|cellular_component|CC;GO:0005622|intracellular anatomical structure|CC;GO:0005634|nucleus|CC;GO:00…	sp|Q38895|SUP_ARATH	Transcriptional regulator SUPERMAN OS=Arabidopsis thaliana (Mouse-ear cress) ORFNames=K14B15.1 PE=1	tr|A0A0A0L9Y8|A0A0A0L9Y8_CUCSA	Uncharacterized protein {ECO:0000313|EMBL:KGN56891.1} OS=Cucumis sativus (Cucumber) ORFNames=Csa_3G141870 {ECO:0000313|EMBL:KGN56891.1} PE=4	28MY2@1|root,2RXP0@2759|Eukaryota,37U4H@33090|Viridiplantae,3GI90@35493|Streptophyta,4JQDH@91835|fabids	transcriptional regulator	S	XP_022143999.1	zinc finger protein 11-like [Momordica charantia]	zf-C2H2_6	C2H2	#N/A
evm.TU.chr5.62	-	-	GO:0000003|reproduction|BP;GO:0003006|developmental process involved in reproduction|BP;GO:0003674|molecular_function|MF;GO:0003700|DNA-binding transcription factor activity|MF;GO:0005488|binding|MF;GO:0005575|cellular_component|CC;GO:0005622|intracellular anatomical structure|CC;GO:0005634|nucleus|CC;GO:0006139|nucleobase-containing compound metabolic process|BP;GO:0006351|transcription, DNA-tem…	sp|Q9LHS9|RBE_ARATH	Probable transcriptional regulator RABBIT EARS OS=Arabidopsis thaliana (Mouse-ear cress) Name=RBE OrderedLocusNames=At5g06070 ORFNames=K16F4.3 PE=2	tr|A0A1S3AZA2|A0A1S3AZA2_CUCME	zinc finger protein 7 {ECO:0000313|RefSeq:XP_008439363.1} OS=Cucumis melo (Muskmelon) Name=LOC103484178 {ECO:0000313|RefSeq:XP_008439363.1} PE=4	2E1A5@1|root,2S8N0@2759|Eukaryota,37WZZ@33090|Viridiplantae,3GJU4@35493|Streptophyta,4JQGD@91835|fabids	Transcriptional regulator	S	XP_022151484.1	zinc finger protein 8-like [Momordica charantia]	-	C2H2	#N/A
evm.TU.chr5.63	K14509	ko04016|MAPK signaling pathway - plant;ko04075|Plant hormone signal transduction	GO:0000155|phosphorelay sensor kinase activity|MF;GO:0000166|nucleotide binding|MF;GO:0003674|molecular_function|MF;GO:0003824|catalytic activity|MF;GO:0004672|protein kinase activity|MF;GO:0004673|protein histidine kinase activity|MF;GO:0005488|binding|MF;GO:0005524|ATP binding|MF;GO:0005575|cellular_component|CC;GO:0005622|intracellular anatomical structure|CC;GO:0005737|cytoplasm|CC;GO:0005783…	sp|Q0WPQ2|ETR2_ARATH	Ethylene receptor 2 Short=AtETR2 EC=2.7.11.- Protein ETHYLENE RESPONSE 2 Protein ETR2 OS=Arabidopsis thaliana (Mouse-ear cress) Name=ETR2 OrderedLocusNames=At3g23150 ORFNames=K14B15.9 PE=1	tr|Q9SSY4|Q9SSY4_CUCSA	Ethylene receptor CS-ETR2 {ECO:0000313|EMBL:BAA85819.1} OS=Cucumis sativus (Cucumber) Name=CS-ETR2 {ECO:0000313|EMBL:BAA85819.1} PE=2	COG0642@1|root,KOG0519@2759|Eukaryota,37JVJ@33090|Viridiplantae,3GCQ7@35493|Streptophyta,4JIW6@91835|fabids	May act early in the ethylene signal transduction pathway, possibly as an ethylene receptor, or as a regulator of the pathway	T	XP_022146885.1	ethylene receptor 2 [Momordica charantia]	GAF,HATPase_c,HisKA,Response_reg	-	#N/A
evm.TU.chr5.64	-	-	GO:0000217|DNA secondary structure binding|MF;GO:0003674|molecular_function|MF;GO:0003676|nucleic acid binding|MF;GO:0003677|DNA binding|MF;GO:0003680|minor groove of adenine-thymine-rich DNA binding|MF;GO:0003700|DNA-binding transcription factor activity|MF;GO:0005488|binding|MF;GO:0005575|cellular_component|CC;GO:0005622|intracellular anatomical structure|CC;GO:0005634|nucleus|CC;GO:0043226|org…	sp|Q8GWQ2|AHL20_ARATH	AT-hook motif nuclear-localized protein 20 {ECO:0000312|EMBL:FAA00291.1} OS=Arabidopsis thaliana (Mouse-ear cress) ORFNames=FCAALL.196 {ECO:0000312|EMBL:AL161539} PE=2	tr|A0A1S3AZ99|A0A1S3AZ99_CUCME	AT-hook motif nuclear-localized protein 20-like {ECO:0000313|RefSeq:XP_008439362.2} OS=Cucumis melo (Muskmelon) Name=LOC103484177 {ECO:0000313|RefSeq:XP_008439362.2} PE=4	28J02@1|root,2QRFG@2759|Eukaryota,37HQF@33090|Viridiplantae,3G8PN@35493|Streptophyta,4JRS4@91835|fabids	Transcription factor that specifically binds AT-rich DNA sequences related to the nuclear matrix attachment regions (MARs)	K	XP_022924297.1	AT-hook motif nuclear-localized protein 20-like [Cucurbita moschata]	DUF296	-	#N/A
evm.TU.chr5.65	-	-	GO:0000166|nucleotide binding|MF;GO:0003674|molecular_function|MF;GO:0003676|nucleic acid binding|MF;GO:0003824|catalytic activity|MF;GO:0005488|binding|MF;GO:0005524|ATP binding|MF;GO:0008270|zinc ion binding|MF;GO:0016787|hydrolase activity|MF;GO:0016817|hydrolase activity, acting on acid anhydrides|MF;GO:0016818|hydrolase activity, acting on acid anhydrides, in phosphorus-containing anhydrides…	sp|Q9FIY7|SM3L3_ARATH	DNA repair protein RAD5B {ECO:0000305} EC=3.6.4.- {ECO:0000305} Putative SWI/SNF-related matrix-associated actin-dependent regulator of chromatin subfamily A member 3-like 3 {ECO:0000305} Short=SMARCA3-like protein 3 {ECO:0000305} RAD5 homolog B {ECO:0000303|PubMed:18310306} Short=AtRAD5B {ECO:0000303|PubMed:18310306} OS=Arabidopsis thaliana (Mouse-ear cress) ORFNames=K9D7.2 PE=3	tr|A0A1S3AXB8|A0A1S3AXB8_CUCME	putative SWI/SNF-related matrix-associated actin-dependent regulator of chromatin subfamily A member 3-like 3 {ECO:0000313|RefSeq:XP_008438555.1} OS=Cucumis melo (Muskmelon) Name=LOC103483620 {ECO:0000313|RefSeq:XP_008438555.1} PE=4	COG0553@1|root,KOG1001@2759|Eukaryota,37IVF@33090|Viridiplantae,3GE5V@35493|Streptophyta,4JIF0@91835|fabids	SWI SNF-related matrix-associated actin-dependent regulator of chromatin subfamily A member 3-like	KL	XP_022150723.1	DNA repair protein RAD5B [Momordica charantia]	HIRAN,Helicase_C,SNF2_N,zf-C3HC4,zf-C3HC4_3	-	#N/A
evm.TU.chr5.66	K07517	ko00071|Fatty acid degradation	GO:0003674|molecular_function|MF;GO:0003824|catalytic activity|MF;GO:0016853|isomerase activity|MF	sp|O23299|ECI2_ARATH	Enoyl-CoA delta isomerase 2, peroxisomal {ECO:0000305} EC=5.3.3.8 {ECO:0000269|PubMed:18657232} Delta(3),Delta(2)-enoyl CoA isomerase 2 {ECO:0000303|PubMed:18657232} Short=AtECI2 {ECO:0000303|PubMed:18657232} Indole-3-butyric acid response 10 {ECO:0000303|PubMed:18725356} OS=Arabidopsis thaliana (Mouse-ear cress) ORFNames=dl3255c {ECO:0000312|EMBL:CAB10222.1} PE=1	tr|A0A1S3AXB9|A0A1S3AXB9_CUCME	enoyl-CoA delta isomerase 2, peroxisomal-like {ECO:0000313|RefSeq:XP_008438556.1} OS=Cucumis melo (Muskmelon) Name=LOC103483621 {ECO:0000313|RefSeq:XP_008438556.1} PE=4	28JND@1|root,2QS1J@2759|Eukaryota,37KAB@33090|Viridiplantae,3GBZ7@35493|Streptophyta,4JG2X@91835|fabids	enoyl-CoA delta isomerase 2, peroxisomal-like	I	XP_022143632.1	enoyl-CoA delta isomerase 2, peroxisomal-like [Momordica charantia]	ECH_1	-	#N/A
evm.TU.chr5.67	K07517	ko00071|Fatty acid degradation	GO:0003674|molecular_function|MF;GO:0003824|catalytic activity|MF;GO:0016853|isomerase activity|MF	sp|O23299|ECI2_ARATH	Enoyl-CoA delta isomerase 2, peroxisomal {ECO:0000305} EC=5.3.3.8 {ECO:0000269|PubMed:18657232} Delta(3),Delta(2)-enoyl CoA isomerase 2 {ECO:0000303|PubMed:18657232} Short=AtECI2 {ECO:0000303|PubMed:18657232} Indole-3-butyric acid response 10 {ECO:0000303|PubMed:18725356} OS=Arabidopsis thaliana (Mouse-ear cress) ORFNames=dl3255c {ECO:0000312|EMBL:CAB10222.1} PE=1	tr|A0A1S3AWS8|A0A1S3AWS8_CUCME	enoyl-CoA delta isomerase 2, peroxisomal-like {ECO:0000313|RefSeq:XP_008438558.1} OS=Cucumis melo (Muskmelon) Name=LOC103483623 {ECO:0000313|RefSeq:XP_008438558.1} PE=4	28JND@1|root,2QS1J@2759|Eukaryota,37KAB@33090|Viridiplantae,3GBZ7@35493|Streptophyta,4JG2X@91835|fabids	enoyl-CoA delta isomerase 2, peroxisomal-like	I	XP_022145482.1	enoyl-CoA delta isomerase 2, peroxisomal-like [Momordica charantia]	ECH_1	-	#N/A
evm.TU.chr5.68	K07517	ko00071|Fatty acid degradation	GO:0003674|molecular_function|MF;GO:0003824|catalytic activity|MF;GO:0004165|dodecenoyl-CoA delta-isomerase activity|MF;GO:0004300|enoyl-CoA hydratase activity|MF;GO:0005575|cellular_component|CC;GO:0005622|intracellular anatomical structure|CC;GO:0005737|cytoplasm|CC;GO:0005777|peroxisome|CC;GO:0006082|organic acid metabolic process|BP;GO:0006629|lipid metabolic process|BP;GO:0006631|fatty acid …	sp|O23299|ECI2_ARATH	Enoyl-CoA delta isomerase 2, peroxisomal {ECO:0000305} EC=5.3.3.8 {ECO:0000269|PubMed:18657232} Delta(3),Delta(2)-enoyl CoA isomerase 2 {ECO:0000303|PubMed:18657232} Short=AtECI2 {ECO:0000303|PubMed:18657232} Indole-3-butyric acid response 10 {ECO:0000303|PubMed:18725356} OS=Arabidopsis thaliana (Mouse-ear cress) ORFNames=dl3255c {ECO:0000312|EMBL:CAB10222.1} PE=1	tr|A0A0A0L9X4|A0A0A0L9X4_CUCSA	Uncharacterized protein {ECO:0000313|EMBL:KGN56881.1} OS=Cucumis sativus (Cucumber) ORFNames=Csa_3G141770 {ECO:0000313|EMBL:KGN56881.1} PE=4	28JND@1|root,2QS1J@2759|Eukaryota,37KAB@33090|Viridiplantae,3GBZ7@35493|Streptophyta,4JG2X@91835|fabids	enoyl-CoA delta isomerase 2, peroxisomal-like	I	XP_022143599.1	enoyl-CoA delta isomerase 2, peroxisomal-like [Momordica charantia]	ECH_1	-	#N/A
evm.TU.chr5.69	-	-	-	-	-	tr|A0A0A0L4R3|A0A0A0L4R3_CUCSA	Uncharacterized protein {ECO:0000313|EMBL:KGN56758.1} OS=Cucumis sativus (Cucumber) ORFNames=Csa_3G132600 {ECO:0000313|EMBL:KGN56758.1} PE=4	-	-	-	KGN56758.1	hypothetical protein Csa_009575 [Cucumis sativus]	-	-	#N/A
evm.TU.chr5.70	-	-	GO:0000228|nuclear chromosome|CC;GO:0000785|chromatin|CC;GO:0005575|cellular_component|CC;GO:0005622|intracellular anatomical structure|CC;GO:0005634|nucleus|CC;GO:0005694|chromosome|CC;GO:0006139|nucleobase-containing compound metabolic process|BP;GO:0006259|DNA metabolic process|BP;GO:0006281|DNA repair|BP;GO:0006302|double-strand break repair|BP;GO:0006351|transcription, DNA-templated|BP;GO:00…	sp|Q9LSW2|ARP9_ARATH	Actin-related protein 9 OS=Arabidopsis thaliana (Mouse-ear cress) Name=ARP9 OrderedLocusNames=At5g43500 ORFNames=MWF20.22 PE=2	tr|A0A0A0L4G5|A0A0A0L4G5_CUCSA	Uncharacterized protein {ECO:0000313|EMBL:KGN56880.1} OS=Cucumis sativus (Cucumber) ORFNames=Csa_3G141760 {ECO:0000313|EMBL:KGN56880.1} PE=3	COG5277@1|root,KOG0797@2759|Eukaryota,37PS6@33090|Viridiplantae,3G960@35493|Streptophyta,4JFIA@91835|fabids	Belongs to the actin family	Z	XP_022147444.1	actin-related protein 9 [Momordica charantia]	Actin	-	#N/A
evm.TU.chr5.71	-	-	GO:0005575|cellular_component|CC;GO:0016020|membrane|CC;GO:0016021|integral component of membrane|CC;GO:0031224|intrinsic component of membrane|CC;GO:0110165|cellular anatomical entity|CC	-	-	tr|A0A1S3AXB3|A0A1S3AXB3_CUCME	uncharacterized protein LOC103483616 isoform X2 {ECO:0000313|RefSeq:XP_008438551.1} OS=Cucumis melo (Muskmelon) Name=LOC103483616 {ECO:0000313|RefSeq:XP_008438551.1} PE=4	2C0HV@1|root,2S0F8@2759|Eukaryota,37UQV@33090|Viridiplantae,3GIK5@35493|Streptophyta,4JPR8@91835|fabids	HR-like lesion-inducing	S	XP_023538935.1	uncharacterized protein LOC111799718 [Cucurbita pepo subsp. pepo]	HR_lesion	-	#N/A
evm.TU.chr5.72	-	-	GO:0003674|molecular_function|MF;GO:0003824|catalytic activity|MF;GO:0005488|binding|MF;GO:0016491|oxidoreductase activity|MF;GO:0043167|ion binding|MF;GO:0043169|cation binding|MF;GO:0046872|metal ion binding|MF	sp|Q84MB3|ACCH1_ARATH	1-aminocyclopropane-1-carboxylate oxidase homolog 1 OS=Arabidopsis thaliana (Mouse-ear cress) OrderedLocusNames=At1g06620 ORFNames=F12K11.24, F12K11.6 PE=2	tr|A0A1S3AWN0|A0A1S3AWN0_CUCME	1-aminocyclopropane-1-carboxylate oxidase homolog 1-like {ECO:0000313|RefSeq:XP_008438549.2} OS=Cucumis melo (Muskmelon) Name=LOC103483615 {ECO:0000313|RefSeq:XP_008438549.2} PE=3	COG3491@1|root,KOG0143@2759|Eukaryota,37PC4@33090|Viridiplantae,3GH2V@35493|Streptophyta,4JDJ0@91835|fabids	Belongs to the iron ascorbate-dependent oxidoreductase family	Q	XP_022151804.1	1-aminocyclopropane-1-carboxylate oxidase homolog 1-like [Momordica charantia]	2OG-FeII_Oxy,DIOX_N	-	#N/A
evm.TU.chr5.73	-	-	GO:0003674|molecular_function|MF;GO:0003824|catalytic activity|MF;GO:0005488|binding|MF;GO:0016491|oxidoreductase activity|MF;GO:0043167|ion binding|MF;GO:0043169|cation binding|MF;GO:0046872|metal ion binding|MF	sp|Q84MB3|ACCH1_ARATH	1-aminocyclopropane-1-carboxylate oxidase homolog 1 OS=Arabidopsis thaliana (Mouse-ear cress) OrderedLocusNames=At1g06620 ORFNames=F12K11.24, F12K11.6 PE=2	tr|A0A1S3AWN0|A0A1S3AWN0_CUCME	1-aminocyclopropane-1-carboxylate oxidase homolog 1-like {ECO:0000313|RefSeq:XP_008438549.2} OS=Cucumis melo (Muskmelon) Name=LOC103483615 {ECO:0000313|RefSeq:XP_008438549.2} PE=3	COG3491@1|root,KOG0143@2759|Eukaryota,37PC4@33090|Viridiplantae,3GH2V@35493|Streptophyta,4JDJ0@91835|fabids	Belongs to the iron ascorbate-dependent oxidoreductase family	Q	XP_022151816.1	1-aminocyclopropane-1-carboxylate oxidase homolog 1-like [Momordica charantia]	2OG-FeII_Oxy,DIOX_N	-	#N/A
evm.TU.chr5.74	-	-	GO:0003674|molecular_function|MF;GO:0003824|catalytic activity|MF;GO:0005488|binding|MF;GO:0016491|oxidoreductase activity|MF;GO:0043167|ion binding|MF;GO:0043169|cation binding|MF;GO:0046872|metal ion binding|MF	sp|Q84MB3|ACCH1_ARATH	1-aminocyclopropane-1-carboxylate oxidase homolog 1 OS=Arabidopsis thaliana (Mouse-ear cress) OrderedLocusNames=At1g06620 ORFNames=F12K11.24, F12K11.6 PE=2	tr|A0A1S3AWR9|A0A1S3AWR9_CUCME	1-aminocyclopropane-1-carboxylate oxidase homolog 1-like {ECO:0000313|RefSeq:XP_008438548.1} OS=Cucumis melo (Muskmelon) Name=LOC103483614 {ECO:0000313|RefSeq:XP_008438548.1} PE=3	COG3491@1|root,KOG0143@2759|Eukaryota,37PC4@33090|Viridiplantae,3GH2V@35493|Streptophyta,4JDJ0@91835|fabids	Belongs to the iron ascorbate-dependent oxidoreductase family	Q	XP_022147718.1	1-aminocyclopropane-1-carboxylate oxidase homolog 1-like [Momordica charantia]	2OG-FeII_Oxy,DIOX_N	-	#N/A
evm.TU.chr5.75	-	-	GO:0003674|molecular_function|MF;GO:0003824|catalytic activity|MF;GO:0005488|binding|MF;GO:0016491|oxidoreductase activity|MF;GO:0043167|ion binding|MF;GO:0043169|cation binding|MF;GO:0046872|metal ion binding|MF	sp|Q84MB3|ACCH1_ARATH	1-aminocyclopropane-1-carboxylate oxidase homolog 1 OS=Arabidopsis thaliana (Mouse-ear cress) OrderedLocusNames=At1g06620 ORFNames=F12K11.24, F12K11.6 PE=2	tr|A0A1S3AWR9|A0A1S3AWR9_CUCME	1-aminocyclopropane-1-carboxylate oxidase homolog 1-like {ECO:0000313|RefSeq:XP_008438548.1} OS=Cucumis melo (Muskmelon) Name=LOC103483614 {ECO:0000313|RefSeq:XP_008438548.1} PE=3	COG3491@1|root,KOG0143@2759|Eukaryota,37PC4@33090|Viridiplantae,3GH2V@35493|Streptophyta,4JDJ0@91835|fabids	Belongs to the iron ascorbate-dependent oxidoreductase family	Q	XP_022147708.1	1-aminocyclopropane-1-carboxylate oxidase homolog 1-like [Momordica charantia]	2OG-FeII_Oxy,DIOX_N	D	#N/A
evm.TU.chr5.76	-	-	GO:0003674|molecular_function|MF;GO:0003824|catalytic activity|MF;GO:0005488|binding|MF;GO:0016491|oxidoreductase activity|MF;GO:0043167|ion binding|MF;GO:0043169|cation binding|MF;GO:0046872|metal ion binding|MF;GO:0051213|dioxygenase activity|MF	sp|Q84MB3|ACCH1_ARATH	1-aminocyclopropane-1-carboxylate oxidase homolog 1 OS=Arabidopsis thaliana (Mouse-ear cress) OrderedLocusNames=At1g06620 ORFNames=F12K11.24, F12K11.6 PE=2	tr|A0A0A0L4G1|A0A0A0L4G1_CUCSA	Uncharacterized protein {ECO:0000313|EMBL:KGN56875.1} OS=Cucumis sativus (Cucumber) ORFNames=Csa_3G135720 {ECO:0000313|EMBL:KGN56875.1} PE=3	COG3491@1|root,KOG0143@2759|Eukaryota,37PC4@33090|Viridiplantae,3GH2V@35493|Streptophyta,4JDJ0@91835|fabids	Belongs to the iron ascorbate-dependent oxidoreductase family	Q	XP_022147675.1	1-aminocyclopropane-1-carboxylate oxidase homolog 1-like [Momordica charantia]	2OG-FeII_Oxy,DIOX_N	D	#N/A
evm.TU.chr5.77	-	-	-	-	-	-	-	-	-	-	-	-	-	-	#N/A
evm.TU.chr5.78	-	-	GO:0003674|molecular_function|MF;GO:0003824|catalytic activity|MF;GO:0005488|binding|MF;GO:0016491|oxidoreductase activity|MF;GO:0043167|ion binding|MF;GO:0043169|cation binding|MF;GO:0046872|metal ion binding|MF	sp|Q84MB3|ACCH1_ARATH	1-aminocyclopropane-1-carboxylate oxidase homolog 1 OS=Arabidopsis thaliana (Mouse-ear cress) OrderedLocusNames=At1g06620 ORFNames=F12K11.24, F12K11.6 PE=2	tr|A0A1S3AXA9|A0A1S3AXA9_CUCME	1-aminocyclopropane-1-carboxylate oxidase homolog 1-like {ECO:0000313|RefSeq:XP_008438545.1} OS=Cucumis melo (Muskmelon) Name=LOC103483611 {ECO:0000313|RefSeq:XP_008438545.1} PE=3	COG3491@1|root,KOG0143@2759|Eukaryota,37PC4@33090|Viridiplantae,3GH2V@35493|Streptophyta,4JDJ0@91835|fabids	Belongs to the iron ascorbate-dependent oxidoreductase family	Q	XP_022147652.1	1-aminocyclopropane-1-carboxylate oxidase homolog 1-like [Momordica charantia]	2OG-FeII_Oxy,DIOX_N	D	#N/A
evm.TU.chr5.79	-	-	GO:0003674|molecular_function|MF;GO:0003824|catalytic activity|MF;GO:0005488|binding|MF;GO:0016491|oxidoreductase activity|MF;GO:0043167|ion binding|MF;GO:0043169|cation binding|MF;GO:0046872|metal ion binding|MF	sp|Q84MB3|ACCH1_ARATH	1-aminocyclopropane-1-carboxylate oxidase homolog 1 OS=Arabidopsis thaliana (Mouse-ear cress) OrderedLocusNames=At1g06620 ORFNames=F12K11.24, F12K11.6 PE=2	tr|A0A1S3AWA2|A0A1S3AWA2_CUCME	LOW QUALITY PROTEIN: 1-aminocyclopropane-1-carboxylate oxidase homolog 1-like {ECO:0000313|RefSeq:XP_008438542.2} OS=Cucumis melo (Muskmelon) Name=LOC103483608 {ECO:0000313|RefSeq:XP_008438542.2} PE=3	COG3491@1|root,KOG0143@2759|Eukaryota,37PC4@33090|Viridiplantae,3GH2V@35493|Streptophyta,4JDJ0@91835|fabids	Belongs to the iron ascorbate-dependent oxidoreductase family	Q	XP_022147664.1	1-aminocyclopropane-1-carboxylate oxidase homolog 1-like [Momordica charantia]	2OG-FeII_Oxy,DIOX_N	-	#N/A
evm.TU.chr5.80	-	-	GO:0005575|cellular_component|CC;GO:0005886|plasma membrane|CC;GO:0016020|membrane|CC;GO:0016021|integral component of membrane|CC;GO:0031224|intrinsic component of membrane|CC;GO:0071944|cell periphery|CC;GO:0110165|cellular anatomical entity|CC	sp|Q8L7R5|CSPLG_ARATH	CASP-like protein 5B3 Short=AtCASPL5B3 OS=Arabidopsis thaliana (Mouse-ear cress) OrderedLocusNames=At3g23200 ORFNames=K14B15.11 PE=2	tr|A0A1S3AXA2|A0A1S3AXA2_CUCME	CASP-like protein {ECO:0000256|RuleBase:RU361233} OS=Cucumis melo (Muskmelon) Name=LOC103483607 {ECO:0000313|RefSeq:XP_008438541.1} PE=3	2CXKV@1|root,2RYAJ@2759|Eukaryota,37TS7@33090|Viridiplantae,3GIQD@35493|Streptophyta,4JTX6@91835|fabids	Belongs to the Casparian strip membrane proteins (CASP) family	S	XP_022147696.1	CASP-like protein 5B3 [Momordica charantia]	DUF588	-	#N/A
evm.TU.chr5.81	-	-	GO:0003674|molecular_function|MF;GO:0005488|binding|MF;GO:0005515|protein binding|MF;GO:0046983|protein dimerization activity|MF	sp|Q8L467|BH104_ARATH	Transcription factor bHLH104 Basic helix-loop-helix protein 104 Short=AtbHLH104 Short=bHLH 104 Transcription factor EN 136 bHLH transcription factor bHLH104 OS=Arabidopsis thaliana (Mouse-ear cress) ORFNames=dl3245w, FCAALL.201 PE=1	tr|A0A1S3AXA4|A0A1S3AXA4_CUCME	transcription factor bHLH104-like {ECO:0000313|RefSeq:XP_008438540.1} OS=Cucumis melo (Muskmelon) Name=LOC103483605 {ECO:0000313|RefSeq:XP_008438540.1} PE=4	28K2Z@1|root,2RXAH@2759|Eukaryota,37RZT@33090|Viridiplantae,3GHPE@35493|Streptophyta,4JNTU@91835|fabids	Transcription factor	K	XP_022147685.1	transcription factor bHLH104-like [Momordica charantia]	HLH	bHLH	#N/A
evm.TU.chr5.82	-	-	-	-	-	-	-	-	-	-	-	-	-	-	#N/A
evm.TU.chr5.83	-	-	GO:0003674|molecular_function|MF;GO:0003824|catalytic activity|MF;GO:0005575|cellular_component|CC;GO:0005622|intracellular anatomical structure|CC;GO:0005737|cytoplasm|CC;GO:0005739|mitochondrion|CC;GO:0005759|mitochondrial matrix|CC;GO:0009055|electron transfer activity|MF;GO:0016491|oxidoreductase activity|MF;GO:0031974|membrane-enclosed lumen|CC;GO:0043226|organelle|CC;GO:0043227|membrane-bou…	sp|Q9LSW8|ETFB_ARATH	Electron transfer flavoprotein subunit beta, mitochondrial Short=Beta-ETF Precursor OS=Arabidopsis thaliana (Mouse-ear cress) Name=ETFB OrderedLocusNames=At5g43430 ORFNames=MWF20.14 PE=1	tr|A0A0A0L547|A0A0A0L547_CUCSA	Uncharacterized protein {ECO:0000313|EMBL:KGN56868.1} OS=Cucumis sativus (Cucumber) ORFNames=Csa_3G135650 {ECO:0000313|EMBL:KGN56868.1} PE=4	COG2086@1|root,KOG3180@2759|Eukaryota,37KN8@33090|Viridiplantae,3G78M@35493|Streptophyta,4JNCA@91835|fabids	Electron transfer flavoprotein subunit beta	C	XP_022154485.1	electron transfer flavoprotein subunit beta, mitochondrial isoform X1 [Momordica charantia]	ETF	-	#N/A
evm.TU.chr5.84	-	-	GO:0005575|cellular_component|CC;GO:0016020|membrane|CC;GO:0016021|integral component of membrane|CC;GO:0031224|intrinsic component of membrane|CC;GO:0110165|cellular anatomical entity|CC	sp|Q9LSW9|ATL16_ARATH	RING-H2 finger protein ATL16 EC=2.3.2.27 {ECO:0000305} RING-type E3 ubiquitin transferase ATL16 {ECO:0000305} OS=Arabidopsis thaliana (Mouse-ear cress) Name=ATL16 OrderedLocusNames=At5g43420 ORFNames=MWF20.13 PE=2	tr|A0A1S3AWQ9|A0A1S3AWQ9_CUCME	RING-H2 finger protein ATL16 {ECO:0000313|RefSeq:XP_008438538.1} OS=Cucumis melo (Muskmelon) Name=LOC103483603 {ECO:0000313|RefSeq:XP_008438538.1} PE=4	KOG0800@1|root,KOG0800@2759|Eukaryota,37I71@33090|Viridiplantae,3GDCH@35493|Streptophyta,4JD7U@91835|fabids	RING-H2 finger protein	O	XP_038877360.1	RING-H2 finger protein ATL16 [Benincasa hispida]	zf-RING_2	-	#N/A
evm.TU.chr5.85	-	-	GO:0003674|molecular_function|MF;GO:0003676|nucleic acid binding|MF;GO:0003677|DNA binding|MF;GO:0003700|DNA-binding transcription factor activity|MF;GO:0005488|binding|MF;GO:0005575|cellular_component|CC;GO:0005622|intracellular anatomical structure|CC;GO:0005634|nucleus|CC;GO:0043226|organelle|CC;GO:0043227|membrane-bounded organelle|CC;GO:0043229|intracellular organelle|CC;GO:0043231|intracell…	sp|Q9LTC6|ERF95_ARATH	Ethylene-responsive transcription factor ERF095 OS=Arabidopsis thaliana (Mouse-ear cress) Name=ERF095 OrderedLocusNames=At3g23220 ORFNames=K14B15.13 PE=1	tr|A0A0A0L9V5|A0A0A0L9V5_CUCSA	Uncharacterized protein {ECO:0000313|EMBL:KGN56866.1} OS=Cucumis sativus (Cucumber) ORFNames=Csa_3G135630 {ECO:0000313|EMBL:KGN56866.1} PE=4	2C7ZM@1|root,2S124@2759|Eukaryota,37VAH@33090|Viridiplantae,3GJFN@35493|Streptophyta,4JVST@91835|fabids	DNA-binding domain in plant proteins such as APETALA2 and EREBPs	K	XP_022153350.1	ethylene-responsive transcription factor ERF096-like [Momordica charantia]	AP2	ERF	#N/A
evm.TU.chr5.86	-	-	GO:0003674|molecular_function|MF;GO:0003676|nucleic acid binding|MF;GO:0003677|DNA binding|MF;GO:0003700|DNA-binding transcription factor activity|MF;GO:0005488|binding|MF;GO:0005575|cellular_component|CC;GO:0005622|intracellular anatomical structure|CC;GO:0005634|nucleus|CC;GO:0043226|organelle|CC;GO:0043227|membrane-bounded organelle|CC;GO:0043229|intracellular organelle|CC;GO:0043231|intracell…	sp|Q9LTC5|ERF98_ARATH	Ethylene-responsive transcription factor ERF098 OS=Arabidopsis thaliana (Mouse-ear cress) Name=ERF098 OrderedLocusNames=At3g23230 ORFNames=K14B15.14 PE=1	tr|A0A1S3AX97|A0A1S3AX97_CUCME	ethylene-responsive transcription factor ERF098-like {ECO:0000313|RefSeq:XP_008438535.1} OS=Cucumis melo (Muskmelon) Name=LOC103483600 {ECO:0000313|RefSeq:XP_008438535.1} PE=4	2C7ZM@1|root,2S2Z5@2759|Eukaryota,37V7U@33090|Viridiplantae,3GIKU@35493|Streptophyta,4JQ8Q@91835|fabids	ethylene-responsive transcription factor	K	XP_023526049.1	ethylene-responsive transcription factor ERF098-like [Cucurbita pepo subsp. pepo]	AP2	ERF	#N/A
evm.TU.chr5.87	K14516	ko04075|Plant hormone signal transduction;ko04016|MAPK signaling pathway - plant	GO:0003674|molecular_function|MF;GO:0003676|nucleic acid binding|MF;GO:0003677|DNA binding|MF;GO:0003700|DNA-binding transcription factor activity|MF;GO:0005488|binding|MF;GO:0005575|cellular_component|CC;GO:0005622|intracellular anatomical structure|CC;GO:0005634|nucleus|CC;GO:0043226|organelle|CC;GO:0043227|membrane-bounded organelle|CC;GO:0043229|intracellular organelle|CC;GO:0043231|intracell…	sp|Q8LDC8|ERF92_ARATH	Ethylene-responsive transcription factor 1B Short=AtERF1B Ethylene-responsive element-binding factor 1B Short=EREBP-1B OS=Arabidopsis thaliana (Mouse-ear cress) ORFNames=K14B15.15 PE=1	tr|A0A1S4DSE7|A0A1S4DSE7_CUCME	ethylene-responsive transcription factor 1B {ECO:0000313|RefSeq:XP_016898922.1} OS=Cucumis melo (Muskmelon) Name=LOC103483599 {ECO:0000313|RefSeq:XP_016898922.1} PE=4	290FS@1|root,2RBAX@2759|Eukaryota,37TAK@33090|Viridiplantae,3GFW9@35493|Streptophyta,4JFMV@91835|fabids	ethylene-responsive transcription factor	K	XP_022150897.1	ethylene-responsive transcription factor 1B [Momordica charantia]	AP2	ERF	#N/A
evm.TU.chr5.88	-	-	-	-	-	-	-	-	-	-	-	-	-	-	#N/A
evm.TU.chr5.89	K06269	ko03015|mRNA surveillance pathway	GO:0003674|molecular_function|MF;GO:0003824|catalytic activity|MF;GO:0004721|phosphoprotein phosphatase activity|MF;GO:0004722|protein serine/threonine phosphatase activity|MF;GO:0005488|binding|MF;GO:0005575|cellular_component|CC;GO:0005622|intracellular anatomical structure|CC;GO:0005634|nucleus|CC;GO:0005737|cytoplasm|CC;GO:0016787|hydrolase activity|MF;GO:0016788|hydrolase activity, acting on…	sp|P48484|PP14_ARATH	Serine/threonine-protein phosphatase PP1 isozyme 4 EC=3.1.3.16 OS=Arabidopsis thaliana (Mouse-ear cress) Name=TOPP4 OrderedLocusNames=At2g39840 ORFNames=T5I7.14 PE=1	tr|A0A0A0L541|A0A0A0L541_CUCSA	Serine/threonine-protein phosphatase {ECO:0000256|RuleBase:RU004273} EC=3.1.3.16 {ECO:0000256|RuleBase:RU004273} OS=Cucumis sativus (Cucumber) ORFNames=Csa_3G135110 {ECO:0000313|EMBL:KGN56863.1} PE=3	COG0639@1|root,KOG0374@2759|Eukaryota,37IYN@33090|Viridiplantae,3G8UW@35493|Streptophyta,4JGJP@91835|fabids	serine threonine-protein phosphatase	T	XP_022154765.1	serine/threonine-protein phosphatase PP1 isozyme 3-like isoform X2 [Momordica charantia]	Metallophos,STPPase_N	FAR1	#N/A
evm.TU.chr5.90	-	-	GO:0003674|molecular_function|MF;GO:0005215|transporter activity|MF;GO:0005315|inorganic phosphate transmembrane transporter activity|MF;GO:0005575|cellular_component|CC;GO:0006810|transport|BP;GO:0006811|ion transport|BP;GO:0006817|phosphate ion transport|BP;GO:0006820|anion transport|BP;GO:0008150|biological_process|BP;GO:0015291|secondary active transmembrane transporter activity|MF;GO:0015318…	sp|O48639|PHT13_ARATH	Probable inorganic phosphate transporter 1-3 Short=AtPht1 H(+)/Pi cotransporter OS=Arabidopsis thaliana (Mouse-ear cress) ORFNames=MWF20.5 PE=2	tr|A0A1S3AX92|A0A1S3AX92_CUCME	probable inorganic phosphate transporter 1-3 {ECO:0000313|RefSeq:XP_008438529.1, ECO:0000313|RefSeq:XP_008438530.1} OS=Cucumis melo (Muskmelon) ECO:0000313|RefSeq:XP_008438530.1} PE=4	KOG0252@1|root,KOG0252@2759|Eukaryota,37I5U@33090|Viridiplantae,3GERK@35493|Streptophyta,4JKYY@91835|fabids	Inorganic phosphate transporter	P	XP_023528292.1	probable inorganic phosphate transporter 1-3 [Cucurbita pepo subsp. pepo]	Sugar_tr	WRKY	#N/A
evm.TU.chr5.91	-	-	GO:0003674|molecular_function|MF;GO:0005215|transporter activity|MF;GO:0005315|inorganic phosphate transmembrane transporter activity|MF;GO:0005575|cellular_component|CC;GO:0006810|transport|BP;GO:0006811|ion transport|BP;GO:0006817|phosphate ion transport|BP;GO:0006820|anion transport|BP;GO:0008150|biological_process|BP;GO:0015291|secondary active transmembrane transporter activity|MF;GO:0015318…	sp|Q96303|PHT14_ARATH	Inorganic phosphate transporter 1-4 Short=AtPht1 H(+)/Pi cotransporter OS=Arabidopsis thaliana (Mouse-ear cress) ORFNames=T7F6.11 PE=1	tr|A0A0A0L4E7|A0A0A0L4E7_CUCSA	Uncharacterized protein {ECO:0000313|EMBL:KGN56860.1} OS=Cucumis sativus (Cucumber) ORFNames=Csa_3G135080 {ECO:0000313|EMBL:KGN56860.1} PE=4	KOG0252@1|root,KOG0252@2759|Eukaryota,37I5U@33090|Viridiplantae,3GGJT@35493|Streptophyta,4JHWH@91835|fabids	Inorganic phosphate transporter	P	XP_022146415.1	inorganic phosphate transporter 1-4-like [Momordica charantia]	Sugar_tr	WRKY	#N/A
evm.TU.chr5.92	-	-	GO:0000166|nucleotide binding|MF;GO:0003674|molecular_function|MF;GO:0003824|catalytic activity|MF;GO:0004672|protein kinase activity|MF;GO:0004674|protein serine/threonine kinase activity|MF;GO:0005488|binding|MF;GO:0005524|ATP binding|MF;GO:0016301|kinase activity|MF;GO:0016740|transferase activity|MF;GO:0016772|transferase activity, transferring phosphorus-containing groups|MF;GO:0016773|phosp…	sp|Q9SPK4|PPCK1_ARATH	Phosphoenolpyruvate carboxylase kinase 1 Short=AtPPCK1 EC=2.7.11.1 OS=Arabidopsis thaliana (Mouse-ear cress) Name=PPCK1 OrderedLocusNames=At1g08650 ORFNames=F22O13.13 PE=1	tr|A0A1S3AWP8|A0A1S3AWP8_CUCME	phosphoenolpyruvate carboxylase kinase 1-like {ECO:0000313|RefSeq:XP_008438527.1} OS=Cucumis melo (Muskmelon) Name=LOC103483595 {ECO:0000313|RefSeq:XP_008438527.1} PE=3	KOG0032@1|root,KOG0032@2759|Eukaryota,37NMC@33090|Viridiplantae,3GD5A@35493|Streptophyta,4JNBG@91835|fabids	Belongs to the protein kinase superfamily	T	XP_022146428.1	phosphoenolpyruvate carboxylase kinase 1-like [Momordica charantia]	Pkinase	-	#N/A
evm.TU.chr5.93	-	-	GO:0003674|molecular_function|MF;GO:0003779|actin binding|MF;GO:0005488|binding|MF;GO:0005515|protein binding|MF;GO:0005575|cellular_component|CC;GO:0005622|intracellular anatomical structure|CC;GO:0005856|cytoskeleton|CC;GO:0006996|organelle organization|BP;GO:0007010|cytoskeleton organization|BP;GO:0007015|actin filament organization|BP;GO:0008092|cytoskeletal protein binding|MF;GO:0008150|biol…	sp|Q8SAG3|ADF_VITVI	Actin-depolymerizing factor Short=ADF OS=Vitis vinifera (Grape) PE=2	tr|W9SE02|W9SE02_9ROSA	Actin-depolymerizing factor {ECO:0000313|EMBL:EXC01786.1} OS=Morus notabilis ORFNames=L484_021423 {ECO:0000313|EMBL:EXC01786.1} PE=3	KOG1735@1|root,KOG1735@2759|Eukaryota,37TRM@33090|Viridiplantae,3GI28@35493|Streptophyta,4JP8H@91835|fabids	Belongs to the actin-binding proteins ADF family	Z	XP_022146448.1	actin-depolymerizing factor-like isoform X2 [Momordica charantia]	Cofilin_ADF	-	#N/A
evm.TU.chr5.94	-	-	-	-	-	-	-	-	-	-	-	-	-	-	#N/A
evm.TU.chr5.95	-	-	-	-	-	-	-	-	-	-	-	-	-	-	#N/A
evm.TU.chr5.96	-	-	GO:0003674|molecular_function|MF;GO:0003676|nucleic acid binding|MF;GO:0003677|DNA binding|MF;GO:0005488|binding|MF;GO:0005575|cellular_component|CC;GO:0005622|intracellular anatomical structure|CC;GO:0005634|nucleus|CC;GO:0043226|organelle|CC;GO:0043227|membrane-bounded organelle|CC;GO:0043229|intracellular organelle|CC;GO:0043231|intracellular membrane-bounded organelle|CC;GO:0097159|organic cy…	sp|Q9LTC4|MYB15_ARATH	Transcription factor MYB15 {ECO:0000305} Myb-related protein 15 {ECO:0000305} Short=AtMYB15 {ECO:0000312|EMBL:CAA74603.1} Myb-related protein Y19 {ECO:0000305} Short=AtY19 {ECO:0000303|PubMed:8980549} OS=Arabidopsis thaliana (Mouse-ear cress) OrderedLocusNames=At3g23250 {ECO:0000312|Araport:AT3G23250} PE=1	tr|A0A0S2I8B4|A0A0S2I8B4_CITLA	Myb-related transcription factor {ECO:0000313|EMBL:ALO18749.1} OS=Citrullus lanatus (Watermelon) (Citrullus vulgaris) PE=4	COG5147@1|root,KOG0048@2759|Eukaryota	RNA polymerase II transcription regulator recruiting activity	ADK	XP_022151591.1	transcription factor MYB30-like [Momordica charantia]	Myb_DNA-binding	MYB	#N/A
evm.TU.chr5.97	-	-	-	-	-	tr|A0A1S3AW79|A0A1S3AW79_CUCME	uncharacterized protein LOC103483588 {ECO:0000313|RefSeq:XP_008438516.1} OS=Cucumis melo (Muskmelon) Name=LOC103483588 {ECO:0000313|RefSeq:XP_008438516.1} PE=4	2C30D@1|root,2S2SU@2759|Eukaryota,37VXF@33090|Viridiplantae,3GK31@35493|Streptophyta,4JQT6@91835|fabids	Cotton fibre expressed protein	S	XP_022151028.1	uncharacterized protein LOC111019043 [Momordica charantia]	DUF761	-	#N/A
evm.TU.chr5.98	-	-	GO:0003674|molecular_function|MF;GO:0003824|catalytic activity|MF;GO:0016874|ligase activity|MF	sp|Q9LW62|CKL10_ARATH	Casein kinase 1-like protein 10 {ECO:0000305} EC=2.7.11.1 {ECO:0000305} Protein CASEIN KINASE I-LIKE 10 {ECO:0000303|PubMed:16126836} OS=Arabidopsis thaliana (Mouse-ear cress) ORFNames=MLM24.7 {ECO:0000312|EMBL:BAB02278.1} PE=2	tr|A0A1S3AX75|A0A1S3AX75_CUCME	putative E3 ubiquitin-protein ligase XBAT35 isoform X2 {ECO:0000313|RefSeq:XP_008438514.1} OS=Cucumis melo (Muskmelon) Name=LOC103483586 {ECO:0000313|RefSeq:XP_008438514.1} PE=4	2CMFQ@1|root,2QQ81@2759|Eukaryota,37R4G@33090|Viridiplantae,3G9V0@35493|Streptophyta,4JM9M@91835|fabids	E3 ubiquitin-protein ligase	O	XP_022149826.1	putative E3 ubiquitin-protein ligase XBAT34 [Momordica charantia]	Ank,Ank_2,Ank_4,zf-C3HC4_3	-	#N/A
evm.TU.chr5.99	-	-	-	-	-	tr|A0A0A0L892|A0A0A0L892_CUCSA	Uncharacterized protein {ECO:0000313|EMBL:KGN56847.1} OS=Cucumis sativus (Cucumber) ORFNames=Csa_3G134950 {ECO:0000313|EMBL:KGN56847.1} PE=4	-	-	-	KGN56847.1	hypothetical protein Csa_010766 [Cucumis sativus]	-	-	#N/A
evm.TU.chr5.100	K12471	ko04144|Endocytosis	GO:0003674|molecular_function|MF;GO:0005488|binding|MF;GO:0005515|protein binding|MF;GO:0005543|phospholipid binding|MF;GO:0005575|cellular_component|CC;GO:0005622|intracellular anatomical structure|CC;GO:0005737|cytoplasm|CC;GO:0005768|endosome|CC;GO:0005886|plasma membrane|CC;GO:0006810|transport|BP;GO:0006897|endocytosis|BP;GO:0008150|biological_process|BP;GO:0008289|lipid binding|MF;GO:000998…	sp|Q67YI9|EPN2_ARATH	Clathrin interactor EPSIN 2 EPSIN-related 2 OS=Arabidopsis thaliana (Mouse-ear cress) ORFNames=F14B2.10, F14B2.11 PE=1	tr|A0A0A0L9S7|A0A0A0L9S7_CUCSA	Uncharacterized protein {ECO:0000313|EMBL:KGN56846.1} OS=Cucumis sativus (Cucumber) ORFNames=Csa_3G134940 {ECO:0000313|EMBL:KGN56846.1} PE=4	KOG2056@1|root,KOG2056@2759|Eukaryota,37RC4@33090|Viridiplantae,3G9P4@35493|Streptophyta,4JKYI@91835|fabids	ENTH domain	F	XP_022153183.1	epsin-3 [Momordica charantia]	ENTH	-	#N/A
evm.TU.chr5.101	K02875	ko03010|Ribosome	GO:0003674|molecular_function|MF;GO:0003676|nucleic acid binding|MF;GO:0003723|RNA binding|MF;GO:0003735|structural constituent of ribosome|MF;GO:0005198|structural molecule activity|MF;GO:0005488|binding|MF;GO:0005575|cellular_component|CC;GO:0005622|intracellular anatomical structure|CC;GO:0005737|cytoplasm|CC;GO:0005829|cytosol|CC;GO:0005840|ribosome|CC;GO:0006412|translation|BP;GO:0006518|pep…	sp|Q9T043|RL142_ARATH	60S ribosomal protein L14-2 OS=Arabidopsis thaliana (Mouse-ear cress) Name=RPL14B OrderedLocusNames=At4g27090 ORFNames=T24A18.40 PE=1	tr|A0A0A0L725|A0A0A0L725_CUCSA	Csf-1 protein {ECO:0000313|EMBL:KGN56844.1} OS=Cucumis sativus (Cucumber) ORFNames=Csa_3G134920 {ECO:0000313|EMBL:KGN56844.1} PE=4	COG2163@1|root,KOG3421@2759|Eukaryota,37TPZ@33090|Viridiplantae,3GHYC@35493|Streptophyta,4JPFT@91835|fabids	60S ribosomal protein	J	XP_022153191.1	60S ribosomal protein L14-2-like [Momordica charantia]	Ribosomal_L14e	-	#N/A
evm.TU.chr5.102	K02875	ko03010|Ribosome	GO:0003674|molecular_function|MF;GO:0003676|nucleic acid binding|MF;GO:0003723|RNA binding|MF;GO:0003735|structural constituent of ribosome|MF;GO:0005198|structural molecule activity|MF;GO:0005488|binding|MF;GO:0005575|cellular_component|CC;GO:0005622|intracellular anatomical structure|CC;GO:0005737|cytoplasm|CC;GO:0005829|cytosol|CC;GO:0005840|ribosome|CC;GO:0006412|translation|BP;GO:0006518|pep…	sp|Q9T043|RL142_ARATH	60S ribosomal protein L14-2 OS=Arabidopsis thaliana (Mouse-ear cress) Name=RPL14B OrderedLocusNames=At4g27090 ORFNames=T24A18.40 PE=1	tr|A0A0A0L4D3|A0A0A0L4D3_CUCSA	Uncharacterized protein {ECO:0000313|EMBL:KGN56845.1} OS=Cucumis sativus (Cucumber) ORFNames=Csa_3G134930 {ECO:0000313|EMBL:KGN56845.1} PE=4	COG2163@1|root,KOG3421@2759|Eukaryota,37TPZ@33090|Viridiplantae,3GHYC@35493|Streptophyta,4JPFT@91835|fabids	60S ribosomal protein	J	XP_022143563.1	60S ribosomal protein L14-2-like [Momordica charantia]	Ribosomal_L14e	-	#N/A
evm.TU.chr5.103	K16904	ko01100|Metabolic pathways;ko00240|Pyrimidine metabolism	GO:0000287|magnesium ion binding|MF;GO:0003674|molecular_function|MF;GO:0003824|catalytic activity|MF;GO:0005488|binding|MF;GO:0005575|cellular_component|CC;GO:0005622|intracellular anatomical structure|CC;GO:0005737|cytoplasm|CC;GO:0005829|cytosol|CC;GO:0006139|nucleobase-containing compound metabolic process|BP;GO:0006220|pyrimidine nucleotide metabolic process|BP;GO:0006244|pyrimidine nucleoti…	-	-	tr|A0A0A0L514|A0A0A0L514_CUCSA	Uncharacterized protein {ECO:0000313|EMBL:KGN56843.1} OS=Cucumis sativus (Cucumber) ORFNames=Csa_3G134910 {ECO:0000313|EMBL:KGN56843.1} PE=4	COG1694@1|root,2S28B@2759|Eukaryota,37VIZ@33090|Viridiplantae,3GJCV@35493|Streptophyta,4JU6M@91835|fabids	dCTP pyrophosphatase 1-like	S	XP_022151675.1	dCTP pyrophosphatase 1-like [Momordica charantia]	MazG,MazG-like	-	#N/A
evm.TU.chr5.104	-	-	GO:0003674|molecular_function|MF;GO:0005215|transporter activity|MF;GO:0005319|lipid transporter activity|MF;GO:0005575|cellular_component|CC;GO:0005622|intracellular anatomical structure|CC;GO:0005737|cytoplasm|CC;GO:0110165|cellular anatomical entity|CC;GO:0120013|lipid transfer activity|MF	sp|O22797|GLTP1_ARATH	Glycolipid transfer protein 1 {ECO:0000303|PubMed:16309699} OS=Arabidopsis thaliana (Mouse-ear cress) ORFNames=F4P9.24 {ECO:0000312|EMBL:AAB80664.1} PE=2	tr|A0A1S3AX59|A0A1S3AX59_CUCME	glycolipid transfer protein 1 {ECO:0000313|RefSeq:XP_008438498.1} OS=Cucumis melo (Muskmelon) Name=LOC103483577 {ECO:0000313|RefSeq:XP_008438498.1} PE=4	KOG3221@1|root,KOG3221@2759|Eukaryota,37Q6M@33090|Viridiplantae,3GEW5@35493|Streptophyta,4JF5R@91835|fabids	Pleckstrin homology domain-containing family A member	G	XP_022146866.1	glycolipid transfer protein 1 [Momordica charantia]	GLTP	-	#N/A
evm.TU.chr5.105	-	-	GO:0000003|reproduction|BP;GO:0000902|cell morphogenesis|BP;GO:0000904|cell morphogenesis involved in differentiation|BP;GO:0003006|developmental process involved in reproduction|BP;GO:0005575|cellular_component|CC;GO:0005886|plasma membrane|CC;GO:0008150|biological_process|BP;GO:0009653|anatomical structure morphogenesis|BP;GO:0009826|unidimensional cell growth|BP;GO:0009856|pollination|BP;GO:00…	sp|F4J424|RIC5_ARATH	CRIB domain-containing protein RIC5 ROP-interactive CRIB motif-containing protein 5 Target of ROP protein RIC5 OS=Arabidopsis thaliana (Mouse-ear cress) Name=RIC5 OrderedLocusNames=At3g23380 ORFNames=MLM24.11 PE=1	tr|A0A0A0L9S1|A0A0A0L9S1_CUCSA	Uncharacterized protein {ECO:0000313|EMBL:KGN56841.1} OS=Cucumis sativus (Cucumber) ORFNames=Csa_3G134890 {ECO:0000313|EMBL:KGN56841.1} PE=4	2BYYC@1|root,2S3JH@2759|Eukaryota,37WMK@33090|Viridiplantae,3GK2P@35493|Streptophyta,4JQI9@91835|fabids	CRIB domain-containing protein	S	XP_022146855.1	CRIB domain-containing protein RIC7-like [Momordica charantia]	PBD	-	#N/A
evm.TU.chr5.106	-	-	GO:0000302|response to reactive oxygen species|BP;GO:0002376|immune system process|BP;GO:0005575|cellular_component|CC;GO:0005622|intracellular anatomical structure|CC;GO:0005634|nucleus|CC;GO:0005737|cytoplasm|CC;GO:0005829|cytosol|CC;GO:0005886|plasma membrane|CC;GO:0006950|response to stress|BP;GO:0006952|defense response|BP;GO:0006955|immune response|BP;GO:0006979|response to oxidative stress…	sp|Q9LW57|PAP6_ARATH	Plastid-lipid-associated protein 6, chloroplastic {ECO:0000303|PubMed:16850419} Fibrillin-4 {ECO:0000303|PubMed:16461379} Fibrillin-6 {ECO:0000303|PubMed:18455927} Harpin-binding protein 1 {ECO:0000303|Ref.1} Short=HrBP1 {ECO:0000303|Ref.1} Plastoglobulin 30.4 {ECO:0000303|PubMed:16414959} Short=AtPGL30.4 {ECO:0000303|PubMed:16414959} Precursor OS=Arabidopsis thaliana (Mouse-ear cress) ORFNames=M…	tr|A0A1S3AX61|A0A1S3AX61_CUCME	probable plastid-lipid-associated protein 6, chloroplastic {ECO:0000313|RefSeq:XP_008438497.1} OS=Cucumis melo (Muskmelon) Name=LOC103483576 {ECO:0000313|RefSeq:XP_008438497.1} PE=4	2C4WE@1|root,2QVEU@2759|Eukaryota,37HER@33090|Viridiplantae,3GEC8@35493|Streptophyta,4JJHA@91835|fabids	plastid-lipid-associated protein 6	S	XP_022146842.1	plastid-lipid-associated protein 6, chloroplastic [Momordica charantia]	PAP_fibrillin	-	#N/A
evm.TU.chr5.107	-	-	GO:0005575|cellular_component|CC;GO:0005618|cell wall|CC;GO:0030312|external encapsulating structure|CC;GO:0071944|cell periphery|CC;GO:0110165|cellular anatomical entity|CC	sp|F4JUQ2|KCAI_ARATH	KIN14B-interacting protein At4g14310 OS=Arabidopsis thaliana (Mouse-ear cress) ORFNames=dl3195c {ECO:0000312|EMBL:CAB10210.1} PE=1	tr|A0A0A0L718|A0A0A0L718_CUCSA	Uncharacterized protein {ECO:0000313|EMBL:KGN56839.1} OS=Cucumis sativus (Cucumber) ORFNames=Csa_3G134870 {ECO:0000313|EMBL:KGN56839.1} PE=4	2BWJ9@1|root,2QUEI@2759|Eukaryota,37MVZ@33090|Viridiplantae,3GBR8@35493|Streptophyta,4JIMD@91835|fabids	Transducin WD40 repeat-like superfamily protein	S	XP_022150788.1	KIN14B-interacting protein At4g14310 [Momordica charantia]	-	-	#N/A
evm.TU.chr5.108	-	-	GO:0000166|nucleotide binding|MF;GO:0003674|molecular_function|MF;GO:0003824|catalytic activity|MF;GO:0005488|binding|MF;GO:0005575|cellular_component|CC;GO:0016020|membrane|CC;GO:0016491|oxidoreductase activity|MF;GO:0016614|oxidoreductase activity, acting on CH-OH group of donors|MF;GO:0016899|oxidoreductase activity, acting on the CH-OH group of donors, oxygen as acceptor|MF;GO:0036094|small m…	sp|B5WWZ8|FAO1_LOTJA	Long-chain-alcohol oxidase FAO1 EC=1.1.3.20 Long-chain fatty alcohol oxidase 1 OS=Lotus japonicus (Lotus corniculatus var. japonicus) Name=FAO1 PE=1	tr|A0A1S3AW60|A0A1S3AW60_CUCME	Long-chain-alcohol oxidase {ECO:0000256|PIRNR:PIRNR028937} EC=1.1.3.20 {ECO:0000256|PIRNR:PIRNR028937} OS=Cucumis melo (Muskmelon) Name=LOC103483573 {ECO:0000313|RefSeq:XP_008438494.1} PE=3	COG2303@1|root,2QSD8@2759|Eukaryota,37MRU@33090|Viridiplantae,3GCAQ@35493|Streptophyta,4JEDT@91835|fabids	Long-chain fatty alcohol oxidase involved in the omega- oxidation pathway of lipid degradation	C	XP_022148629.1	long-chain-alcohol oxidase FAO1 [Momordica charantia]	GMC_oxred_C,GMC_oxred_N	-	#N/A
evm.TU.chr5.109	-	-	GO:0005575|cellular_component|CC;GO:0016020|membrane|CC;GO:0016021|integral component of membrane|CC;GO:0031224|intrinsic component of membrane|CC;GO:0110165|cellular anatomical entity|CC	sp|Q8S403|PHO1_ARATH	Phosphate transporter PHO1 {ECO:0000303|PubMed:11971143} Protein PHO1 {ECO:0000303|PubMed:11971143} Short=AtPHO1 {ECO:0000303|PubMed:11971143} OS=Arabidopsis thaliana (Mouse-ear cress) ORFNames=MLM24.26 {ECO:0000312|EMBL:BAB02287.1} PE=1	tr|A0A1S3AX54|A0A1S3AX54_CUCME	phosphate transporter PHO1 {ECO:0000313|RefSeq:XP_008438492.1} OS=Cucumis melo (Muskmelon) Name=LOC103483572 {ECO:0000313|RefSeq:XP_008438492.1} PE=4	COG5409@1|root,KOG1162@2759|Eukaryota,37NVA@33090|Viridiplantae,3G7DP@35493|Streptophyta,4JK3T@91835|fabids	phosphate transporter	U	XP_022143909.1	phosphate transporter PHO1, partial [Momordica charantia]	EXS,SPX	-	#N/A
evm.TU.chr5.110	-	-	-	-	-	tr|A0A0A0L4C1|A0A0A0L4C1_CUCSA	Uncharacterized protein {ECO:0000313|EMBL:KGN56835.1} OS=Cucumis sativus (Cucumber) ORFNames=Csa_3G134830 {ECO:0000313|EMBL:KGN56835.1} PE=4	2CPR4@1|root,2S43B@2759|Eukaryota,37WEV@33090|Viridiplantae,3GKJV@35493|Streptophyta,4JUKY@91835|fabids	-	-	XP_022924296.1	uncharacterized protein LOC111431827 [Cucurbita moschata]	-	-	#N/A
evm.TU.chr5.111	-	-	-	-	-	-	-	-	-	-	-	-	-	-	#N/A
evm.TU.chr5.112	-	-	GO:0003674|molecular_function|MF;GO:0005488|binding|MF;GO:0005515|protein binding|MF;GO:0005516|calmodulin binding|MF;GO:0005575|cellular_component|CC;GO:0005886|plasma membrane|CC;GO:0016020|membrane|CC;GO:0071944|cell periphery|CC;GO:0110165|cellular anatomical entity|CC	sp|Q66GN3|NPGR2_ARATH	Protein NPGR2 {ECO:0000303|PubMed:12928497} NO POLLEN GERMINATION RELATED 2 {ECO:0000303|PubMed:12928497} OS=Arabidopsis thaliana (Mouse-ear cress) ORFNames=T5F17.50 {ECO:0000312|EMBL:CAB81448.1} PE=1	tr|A0A0A0L712|A0A0A0L712_CUCSA	Uncharacterized protein {ECO:0000313|EMBL:KGN56834.1} OS=Cucumis sativus (Cucumber) ORFNames=Csa_3G134820 {ECO:0000313|EMBL:KGN56834.1} PE=4	KOG4162@1|root,KOG4162@2759|Eukaryota,37I4H@33090|Viridiplantae,3G9HY@35493|Streptophyta,4JHXS@91835|fabids	Tetratricopeptide repeat protein	T	XP_022145857.1	protein NPGR2-like isoform X1 [Momordica charantia]	TPR_16,TPR_19,TPR_8	-	#N/A
evm.TU.chr5.113	K02902	ko03010|Ribosome	GO:0003674|molecular_function|MF;GO:0003735|structural constituent of ribosome|MF;GO:0005198|structural molecule activity|MF;GO:0005575|cellular_component|CC;GO:0005622|intracellular anatomical structure|CC;GO:0005840|ribosome|CC;GO:0006412|translation|BP;GO:0006518|peptide metabolic process|BP;GO:0006807|nitrogen compound metabolic process|BP;GO:0008150|biological_process|BP;GO:0008152|metabolic…	sp|P82245|RK28_SPIOL	50S ribosomal protein L28, chloroplastic {ECO:0000303|PubMed:10874046} CL28 Chloroplastic large ribosomal subunit protein bL28c {ECO:0000303|PubMed:28007896} Precursor OS=Spinacia oleracea (Spinach) Name=RPL28 ORFNames=SOVF_085320 PE=1	tr|A0A1S3AWK5|A0A1S3AWK5_CUCME	50S ribosomal protein L28, chloroplastic {ECO:0000313|RefSeq:XP_008438484.1} OS=Cucumis melo (Muskmelon) Name=LOC103483567 {ECO:0000313|RefSeq:XP_008438484.1} PE=3	COG0227@1|root,2S1B9@2759|Eukaryota,37VFT@33090|Viridiplantae,3GJCM@35493|Streptophyta,4JQ5F@91835|fabids	50S ribosomal protein L28	J	XP_022145908.1	50S ribosomal protein L28, chloroplastic [Momordica charantia]	Ribosomal_L28	-	#N/A
evm.TU.chr5.114	-	-	GO:0006139|nucleobase-containing compound metabolic process|BP;GO:0006725|cellular aromatic compound metabolic process|BP;GO:0006807|nitrogen compound metabolic process|BP;GO:0008150|biological_process|BP;GO:0008152|metabolic process|BP;GO:0009451|RNA modification|BP;GO:0009987|cellular process|BP;GO:0016070|RNA metabolic process|BP;GO:0016553|base conversion or substitution editing|BP;GO:0016554…	sp|O22793|MORF2_ARATH	Multiple organellar RNA editing factor 2, chloroplastic {ECO:0000305} Protein DIFFERENTIATION AND GREENING-like 1 {ECO:0000303|PubMed:12678554} Short=Protein DAG-like 1 {ECO:0000305} RNA editing-interacting protein 2 {ECO:0000303|PubMed:23818871} Precursor OS=Arabidopsis thaliana (Mouse-ear cress) OrderedLocusNames=At2g33430 {ECO:0000312|Araport:AT2G33430} PE=1	tr|A0A1S3AW51|A0A1S3AW51_CUCME	multiple organellar RNA editing factor 2, chloroplastic {ECO:0000313|RefSeq:XP_008438483.1} OS=Cucumis melo (Muskmelon) Name=LOC103483566 {ECO:0000313|RefSeq:XP_008438483.1} PE=4	28HJJ@1|root,2QPXC@2759|Eukaryota,37KKH@33090|Viridiplantae,3GA50@35493|Streptophyta,4JK28@91835|fabids	DAG protein	S	XP_022149612.1	multiple organellar RNA editing factor 2, chloroplastic-like [Momordica charantia]	-	-	#N/A
evm.TU.chr5.115	K01725	ko01100|Metabolic pathways;ko00910|Nitrogen metabolism	GO:0003674|molecular_function|MF;GO:0003676|nucleic acid binding|MF;GO:0003677|DNA binding|MF;GO:0003824|catalytic activity|MF;GO:0005488|binding|MF;GO:0006082|organic acid metabolic process|BP;GO:0006807|nitrogen compound metabolic process|BP;GO:0008150|biological_process|BP;GO:0008152|metabolic process|BP;GO:0008824|cyanate hydratase activity|MF;GO:0009439|cyanate metabolic process|BP;GO:000998…	sp|A5BJL8|CYNS_VITVI	Cyanate hydratase {ECO:0000255|HAMAP-Rule:MF_03139} Short=Cyanase {ECO:0000255|HAMAP-Rule:MF_03139} EC=4.2.1.104 {ECO:0000255|HAMAP-Rule:MF_03139} Cyanate hydrolase {ECO:0000255|HAMAP-Rule:MF_03139} Cyanate lyase {ECO:0000255|HAMAP-Rule:MF_03139} OS=Vitis vinifera (Grape) Name=CYN {ECO:0000255|HAMAP-Rule:MF_03139} ORFNames=VITISV_023919 PE=3	tr|A0A1S3AX45|A0A1S3AX45_CUCME	Cyanate hydratase {ECO:0000256|HAMAP-Rule:MF_03139} Short=Cyanase {ECO:0000256|HAMAP-Rule:MF_03139} EC=4.2.1.104 {ECO:0000256|HAMAP-Rule:MF_03139} Cyanate hydrolase {ECO:0000256|HAMAP-Rule:MF_03139} Cyanate lyase {ECO:0000256|HAMAP-Rule:MF_03139} OS=Cucumis melo (Muskmelon) Synonyms=CYN {ECO:0000256|HAMAP-Rule:MF_03139} PE=3	COG1513@1|root,2RY7W@2759|Eukaryota,37RAJ@33090|Viridiplantae,3GH4Y@35493|Streptophyta,4JP3K@91835|fabids	Catalyzes the reaction of cyanate with bicarbonate to produce ammonia and carbon dioxide	E	XP_022153411.1	cyanate hydratase [Momordica charantia]	Cyanate_lyase	-	#N/A
evm.TU.chr5.116	-	-	GO:0003674|molecular_function|MF;GO:0005215|transporter activity|MF;GO:0005575|cellular_component|CC;GO:0016020|membrane|CC;GO:0016021|integral component of membrane|CC;GO:0022857|transmembrane transporter activity|MF;GO:0031224|intrinsic component of membrane|CC;GO:0110165|cellular anatomical entity|CC	sp|Q9FNL7|PTR3_ARATH	Protein NRT1/ PTR FAMILY 5.2 Short=AtNPF5.2 Peptide transporter PTR3-A Short=AtPTR3 OS=Arabidopsis thaliana (Mouse-ear cress) ORFNames=MCL19.10 PE=2	tr|A0A1S4DSL3|A0A1S4DSL3_CUCME	LOW QUALITY PROTEIN: protein NRT1/ PTR FAMILY 5.2-like {ECO:0000313|RefSeq:XP_016898953.1} OS=Cucumis melo (Muskmelon) Name=LOC107990387 {ECO:0000313|RefSeq:XP_016898953.1} PE=4	COG3104@1|root,KOG1237@2759|Eukaryota,37N6S@33090|Viridiplantae,3G9VY@35493|Streptophyta,4JEKM@91835|fabids	Protein NRT1 PTR FAMILY 5.2-like	E	XP_022153400.1	protein NRT1/ PTR FAMILY 5.2-like [Momordica charantia]	PTR2	G2-lik	#N/A
evm.TU.chr5.117	-	-	GO:0003674|molecular_function|MF;GO:0005215|transporter activity|MF;GO:0005575|cellular_component|CC;GO:0016020|membrane|CC;GO:0016021|integral component of membrane|CC;GO:0022857|transmembrane transporter activity|MF;GO:0031224|intrinsic component of membrane|CC;GO:0110165|cellular anatomical entity|CC	sp|Q9FNL7|PTR3_ARATH	Protein NRT1/ PTR FAMILY 5.2 Short=AtNPF5.2 Peptide transporter PTR3-A Short=AtPTR3 OS=Arabidopsis thaliana (Mouse-ear cress) ORFNames=MCL19.10 PE=2	tr|A0A1S3AW47|A0A1S3AW47_CUCME	protein NRT1/ PTR FAMILY 5.2-like {ECO:0000313|RefSeq:XP_008438477.1} OS=Cucumis melo (Muskmelon) Name=LOC103483562 {ECO:0000313|RefSeq:XP_008438477.1} PE=4	COG3104@1|root,KOG1237@2759|Eukaryota,37N6S@33090|Viridiplantae,3G9VY@35493|Streptophyta,4JEKM@91835|fabids	Protein NRT1 PTR FAMILY 5.2-like	E	XP_022144832.1	protein NRT1/ PTR FAMILY 5.2-like [Momordica charantia]	PTR2	G2-lik	#N/A
evm.TU.chr5.118	-	-	GO:0003674|molecular_function|MF;GO:0005215|transporter activity|MF;GO:0005575|cellular_component|CC;GO:0016020|membrane|CC;GO:0016021|integral component of membrane|CC;GO:0022857|transmembrane transporter activity|MF;GO:0031224|intrinsic component of membrane|CC;GO:0110165|cellular anatomical entity|CC	sp|Q9FNL7|PTR3_ARATH	Protein NRT1/ PTR FAMILY 5.2 Short=AtNPF5.2 Peptide transporter PTR3-A Short=AtPTR3 OS=Arabidopsis thaliana (Mouse-ear cress) ORFNames=MCL19.10 PE=2	tr|A0A1S3AW47|A0A1S3AW47_CUCME	protein NRT1/ PTR FAMILY 5.2-like {ECO:0000313|RefSeq:XP_008438477.1} OS=Cucumis melo (Muskmelon) Name=LOC103483562 {ECO:0000313|RefSeq:XP_008438477.1} PE=4	COG3104@1|root,KOG1237@2759|Eukaryota,37N6S@33090|Viridiplantae,3G9VY@35493|Streptophyta,4JEKM@91835|fabids	Protein NRT1 PTR FAMILY 5.2-like	E	XP_022143759.1	protein NRT1/ PTR FAMILY 5.2-like [Momordica charantia]	PTR2	G2-lik	#N/A
evm.TU.chr5.119	-	-	-	-	-	tr|A0A1S3AX37|A0A1S3AX37_CUCME	uncharacterized protein LOC103483561 {ECO:0000313|RefSeq:XP_008438476.1} OS=Cucumis melo (Muskmelon) Name=LOC103483561 {ECO:0000313|RefSeq:XP_008438476.1} PE=4	28Q4K@1|root,2QWTE@2759|Eukaryota,37PNX@33090|Viridiplantae,3G8QK@35493|Streptophyta,4JGYK@91835|fabids	Plant family of unknown function (DUF810)	S	XP_008438476.1	PREDICTED: uncharacterized protein LOC103483561 [Cucumis melo]	DUF810	-	#N/A
evm.TU.chr5.120	-	-	GO:0008150|biological_process|BP;GO:0009314|response to radiation|BP;GO:0009416|response to light stimulus|BP;GO:0009628|response to abiotic stimulus|BP;GO:0009642|response to light intensity|BP;GO:0050896|response to stimulus|BP	-	-	tr|A0A1S3AX40|A0A1S3AX40_CUCME	uncharacterized protein LOC103483558 isoform X2 {ECO:0000313|RefSeq:XP_008438475.1} OS=Cucumis melo (Muskmelon) Name=LOC103483558 {ECO:0000313|RefSeq:XP_008438475.1} PE=4	2E8VM@1|root,2SFAF@2759|Eukaryota,37XG4@33090|Viridiplantae,3GM0U@35493|Streptophyta,4JQV7@91835|fabids	-	-	XP_008438475.1	PREDICTED: uncharacterized protein LOC103483558 isoform X2 [Cucumis melo]	-	-	#N/A
evm.TU.chr5.121	K05758	ko04144|Endocytosis	GO:0003674|molecular_function|MF;GO:0003779|actin binding|MF;GO:0005198|structural molecule activity|MF;GO:0005200|structural constituent of cytoskeleton|MF;GO:0005488|binding|MF;GO:0005515|protein binding|MF;GO:0005575|cellular_component|CC;GO:0005622|intracellular anatomical structure|CC;GO:0005737|cytoplasm|CC;GO:0005856|cytoskeleton|CC;GO:0005885|Arp2/3 protein complex|CC;GO:0006996|organelle…	sp|F4IVU1|ARC2B_ARATH	Actin-related protein 2/3 complex subunit 2B Actin-related protein C2B Arp2/3 complex 34 kDa subunit Short=p34-ARC OS=Arabidopsis thaliana (Mouse-ear cress) Name=ARPC2B OrderedLocusNames=At2g33385 ORFNames=F4P9.42 PE=2	tr|A0A0A0L4Y8|A0A0A0L4Y8_CUCSA	Arp2/3 complex 34 kDa subunit {ECO:0000256|RuleBase:RU364015} OS=Cucumis sativus (Cucumber) ORFNames=Csa_3G134720 {ECO:0000313|EMBL:KGN56823.1} PE=3	COG4690@1|root,KOG2826@2759|Eukaryota,37P3S@33090|Viridiplantae,3GCNN@35493|Streptophyta,4JGEJ@91835|fabids	Functions as actin-binding component of the Arp2 3 complex which is involved in regulation of actin polymerization and together with an activating nucleation-promoting factor (NPF) mediates the formation of branched actin networks	Z	XP_022154858.1	actin-related protein 2/3 complex subunit 2B isoform X3 [Momordica charantia]	P34-Arc	-	#N/A
evm.TU.chr5.122	-	-	GO:0003674|molecular_function|MF;GO:0003824|catalytic activity|MF;GO:0005575|cellular_component|CC;GO:0005622|intracellular anatomical structure|CC;GO:0005737|cytoplasm|CC;GO:0006091|generation of precursor metabolites and energy|BP;GO:0008150|biological_process|BP;GO:0008152|metabolic process|BP;GO:0009055|electron transfer activity|MF;GO:0009314|response to radiation|BP;GO:0009416|response to l…	sp|Q9SL05|PGR5_ARATH	Protein PROTON GRADIENT REGULATION 5, chloroplastic Precursor OS=Arabidopsis thaliana (Mouse-ear cress) Name=PGR5 OrderedLocusNames=At2g05620 ORFNames=T20G20.3 PE=1	tr|A0A0A0L870|A0A0A0L870_CUCSA	Uncharacterized protein {ECO:0000313|EMBL:KGN56822.1} OS=Cucumis sativus (Cucumber) ORFNames=Csa_3G134710 {ECO:0000313|EMBL:KGN56822.1} PE=4	2E0ET@1|root,2S7VD@2759|Eukaryota,37VQ6@33090|Viridiplantae,3GJBE@35493|Streptophyta,4JTUN@91835|fabids	Protein PROTON GRADIENT REGULATION 5	S	XP_022145785.1	protein PROTON GRADIENT REGULATION 5, chloroplastic-like isoform X1 [Momordica charantia]	-	-	#N/A
evm.TU.chr5.123	-	-	GO:0003674|molecular_function|MF;GO:0003824|catalytic activity|MF;GO:0003993|acid phosphatase activity|MF;GO:0016787|hydrolase activity|MF;GO:0016788|hydrolase activity, acting on ester bonds|MF;GO:0016791|phosphatase activity|MF;GO:0042578|phosphoric ester hydrolase activity|MF	sp|P27061|PPA1_SOLLC	Acid phosphatase 1 EC=3.1.3.2 Apase-1(1) Precursor OS=Solanum lycopersicum (Tomato) (Lycopersicon esculentum) Name=APS1 Synonyms=APS-1(1) PE=2	tr|A0A1S4DSE3|A0A1S4DSE3_CUCME	acid phosphatase 1-like {ECO:0000313|RefSeq:XP_016898904.1} OS=Cucumis melo (Muskmelon) Name=LOC103483555 {ECO:0000313|RefSeq:XP_016898904.1} PE=4	2C7MT@1|root,2QRRR@2759|Eukaryota,37JRQ@33090|Viridiplantae,3GA3D@35493|Streptophyta,4JGB6@91835|fabids	acid phosphatase	S	XP_022146789.1	acid phosphatase 1-like [Momordica charantia]	Acid_phosphat_B	-	#N/A
evm.TU.chr5.124	-	-	-	-	-	tr|A0A0A0L4A7|A0A0A0L4A7_CUCSA	Uncharacterized protein {ECO:0000313|EMBL:KGN56820.1} OS=Cucumis sativus (Cucumber) ORFNames=Csa_3G134690 {ECO:0000313|EMBL:KGN56820.1} PE=4	28JZ0@1|root,2QSDE@2759|Eukaryota,37PCK@33090|Viridiplantae,3GATV@35493|Streptophyta,4JKTY@91835|fabids	Domain of unknown function (DUF3527)	S	XP_022146763.1	uncharacterized protein LOC111015891 [Momordica charantia]	DUF3527	-	#N/A
evm.TU.chr5.125	-	-	GO:0003674|molecular_function|MF;GO:0003676|nucleic acid binding|MF;GO:0005488|binding|MF;GO:0097159|organic cyclic compound binding|MF;GO:1901363|heterocyclic compound binding|MF	-	-	tr|A0A0B5D4E9|A0A0B5D4E9_COFCA	Putative gag protein {ECO:0000313|EMBL:AJE29373.1} OS=Coffea canephora (Robusta coffee) PE=4	COG2801@1|root,KOG0017@2759|Eukaryota,380K5@33090|Viridiplantae,3GQCS@35493|Streptophyta	Retrotransposon gag protein	L	XP_022159327.1	uncharacterized protein LOC111025738 [Momordica charantia]	Retrotrans_gag	-	#N/A
evm.TU.chr5.126	-	-	-	-	-	tr|A0A1Q3CA58|A0A1Q3CA58_CEPFO	Uncharacterized protein {ECO:0000313|EMBL:GAV77012.1} OS=Cephalotus follicularis (Albany pitcher plant) ORFNames=CFOL_v3_20484 {ECO:0000313|EMBL:GAV77012.1} PE=4	COG2801@1|root,KOG0017@2759|Eukaryota,37TRV@33090|Viridiplantae,3GJ4K@35493|Streptophyta	transposition, RNA-mediated	L	XP_022152110.1	uncharacterized protein LOC111019899 [Momordica charantia]	RVT_3,Retrotrans_gag	-	#N/A
evm.TU.chr5.127	-	-	GO:0005575|cellular_component|CC;GO:0005622|intracellular anatomical structure|CC;GO:0005737|cytoplasm|CC;GO:0009507|chloroplast|CC;GO:0009536|plastid|CC;GO:0043226|organelle|CC;GO:0043227|membrane-bounded organelle|CC;GO:0043229|intracellular organelle|CC;GO:0043231|intracellular membrane-bounded organelle|CC;GO:0110165|cellular anatomical entity|CC	sp|Q9LEX8|Y3093_ARATH	Uncharacterized protein At3g60930, chloroplastic {ECO:0000305} Precursor OS=Arabidopsis thaliana (Mouse-ear cress) ORFNames=T27I15_20 {ECO:0000312|EMBL:CAB94129.1} PE=1	tr|V4T6X6|V4T6X6_9ROSI	Uncharacterized protein {ECO:0000313|EMBL:ESR56038.1} OS=Citrus clementina ORFNames=CICLE_v10019154mg {ECO:0000313|EMBL:ESR56038.1} PE=4	KOG2469@1|root,KOG2469@2759|Eukaryota,37QAK@33090|Viridiplantae,3GE6Q@35493|Streptophyta,4JKMP@91835|fabids	Cytosolic purine	F	XP_022159063.1	uncharacterized protein LOC111025502, partial [Momordica charantia]	5_nucleotid	-	#N/A
evm.TU.chr5.128	K10599	ko04120|Ubiquitin mediated proteolysis;ko03040|Spliceosome	GO:0000375|RNA splicing, via transesterification reactions|BP;GO:0000377|RNA splicing, via transesterification reactions with bulged adenosine as nucleophile|BP;GO:0000398|mRNA splicing, via spliceosome|BP;GO:0000974|Prp19 complex|CC;GO:0003674|molecular_function|MF;GO:0003824|catalytic activity|MF;GO:0004842|ubiquitin-protein transferase activity|MF;GO:0005575|cellular_component|CC;GO:0006139|nu…	sp|Q9AV81|PRP19_ORYSJ	Pre-mRNA-processing factor 19 {ECO:0000305} EC=2.3.2.27 {ECO:0000269|PubMed:19825583} Plant U-box protein 72 Short=OsPUB72 RING-type E3 ubiquitin transferase PRP19 {ECO:0000305} U-box domain-containing protein 72 OS=Oryza sativa subsp. japonica (Rice) ORFNames=OsJ_31829, OSJNBa0006L06.5 PE=2	tr|A0A1S3AWF5|A0A1S3AWF5_CUCME	pre-mRNA-processing factor 19 {ECO:0000313|RefSeq:XP_008438467.1} OS=Cucumis melo (Muskmelon) Name=LOC103483553 {ECO:0000313|RefSeq:XP_008438467.1} PE=4	KOG0289@1|root,KOG0289@2759|Eukaryota,37QEM@33090|Viridiplantae,3GCEA@35493|Streptophyta,4JGGE@91835|fabids	U-box domain-containing protein	L	XP_022157967.1	pre-mRNA-processing factor 19-like [Momordica charantia]	Prp19,U-box,WD40	-	#N/A
evm.TU.chr5.129	-	-	GO:0005575|cellular_component|CC;GO:0016020|membrane|CC;GO:0016021|integral component of membrane|CC;GO:0031224|intrinsic component of membrane|CC;GO:0110165|cellular anatomical entity|CC	-	-	tr|A0A0A0L4Y1|A0A0A0L4Y1_CUCSA	Uncharacterized protein {ECO:0000313|EMBL:KGN56818.1} OS=Cucumis sativus (Cucumber) ORFNames=Csa_3G134670 {ECO:0000313|EMBL:KGN56818.1} PE=4	COG5142@1|root,KOG2372@2759|Eukaryota,37MFC@33090|Viridiplantae,3GF27@35493|Streptophyta,4JHEJ@91835|fabids	Oxidation resistance protein	L	XP_022157946.1	oxidation resistance protein 1 [Momordica charantia]	TLD	-	#N/A
evm.TU.chr5.130	-	-	GO:0005575|cellular_component|CC;GO:0016020|membrane|CC;GO:0016021|integral component of membrane|CC;GO:0031224|intrinsic component of membrane|CC;GO:0110165|cellular anatomical entity|CC	sp|Q6NM73|CRRS3_ARATH	Cysteine-rich repeat secretory protein 3 Plasmodesmata-located protein 2 Short=PDLP2 Precursor OS=Arabidopsis thaliana (Mouse-ear cress) Name=CRRSP3 OrderedLocusNames=At1g04520 ORFNames=F19P19.1 PE=1	tr|A0A1S3AW38|A0A1S3AW38_CUCME	cysteine-rich repeat secretory protein 3-like {ECO:0000313|RefSeq:XP_008438465.1} OS=Cucumis melo (Muskmelon) Name=LOC103483551 {ECO:0000313|RefSeq:XP_008438465.1} PE=4	28NBH@1|root,2QUWZ@2759|Eukaryota,37PXU@33090|Viridiplantae,3GFWQ@35493|Streptophyta,4JDGK@91835|fabids	Cysteine-rich repeat secretory protein	S	XP_022157970.1	cysteine-rich repeat secretory protein 3-like [Momordica charantia]	Stress-antifung	-	#N/A
evm.TU.chr5.131	-	-	GO:0003674|molecular_function|MF;GO:0005488|binding|MF;GO:0008270|zinc ion binding|MF;GO:0043167|ion binding|MF;GO:0043169|cation binding|MF;GO:0046872|metal ion binding|MF;GO:0046914|transition metal ion binding|MF	sp|Q9SMZ2|PP347_ARATH	Pentatricopeptide repeat-containing protein At4g33170 OS=Arabidopsis thaliana (Mouse-ear cress) Name=PCMP-H53 OrderedLocusNames=At4g33170 ORFNames=F4I10.100 PE=3	tr|A0A1S3AX28|A0A1S3AX28_CUCME	pentatricopeptide repeat-containing protein At4g33170-like {ECO:0000313|RefSeq:XP_008438463.1} OS=Cucumis melo (Muskmelon) Name=LOC103483548 {ECO:0000313|RefSeq:XP_008438463.1} PE=4	KOG4197@1|root,KOG4197@2759|Eukaryota,37RG5@33090|Viridiplantae,3GC0C@35493|Streptophyta,4JJ5I@91835|fabids	Pentatricopeptide repeat-containing protein	S	XP_022157968.1	pentatricopeptide repeat-containing protein At4g33170-like [Momordica charantia]	DYW_deaminase,PPR,PPR_2	bHLH	#N/A
evm.TU.chr5.132	-	-	-	-	-	tr|A0A1S3AWF0|A0A1S3AWF0_CUCME	uncharacterized protein LOC103483547 {ECO:0000313|RefSeq:XP_008438462.1} OS=Cucumis melo (Muskmelon) Name=LOC103483547 {ECO:0000313|RefSeq:XP_008438462.1} PE=4	2CEXX@1|root,2QS0J@2759|Eukaryota,37SRW@33090|Viridiplantae,3GH0I@35493|Streptophyta,4JGHD@91835|fabids	-	-	XP_022157969.1	uncharacterized protein LOC111024566 [Momordica charantia]	-	-	#N/A
evm.TU.chr5.133	-	-	-	-	-	tr|A0A0A0L861|A0A0A0L861_CUCSA	Uncharacterized protein {ECO:0000313|EMBL:KGN56812.1} OS=Cucumis sativus (Cucumber) ORFNames=Csa_3G134610 {ECO:0000313|EMBL:KGN56812.1} PE=4	2DJYI@1|root,2S61N@2759|Eukaryota,37WFB@33090|Viridiplantae,3GK4D@35493|Streptophyta,4JQVW@91835|fabids	-	-	XP_022157963.1	uncharacterized protein LOC111024560 [Momordica charantia]	-	-	#N/A
evm.TU.chr5.134	-	-	GO:0005575|cellular_component|CC;GO:0005622|intracellular anatomical structure|CC;GO:0006139|nucleobase-containing compound metabolic process|BP;GO:0006725|cellular aromatic compound metabolic process|BP;GO:0006807|nitrogen compound metabolic process|BP;GO:0008150|biological_process|BP;GO:0008152|metabolic process|BP;GO:0009451|RNA modification|BP;GO:0009987|cellular process|BP;GO:0016070|RNA met…	sp|Q9SIT7|PP151_ARATH	Pentatricopeptide repeat-containing protein At2g13600 OS=Arabidopsis thaliana (Mouse-ear cress) Name=PCMP-E76 OrderedLocusNames=At2g13600 ORFNames=T10F5.14 PE=3	tr|A0A0A0L9N2|A0A0A0L9N2_CUCSA	Uncharacterized protein {ECO:0000313|EMBL:KGN56811.1} OS=Cucumis sativus (Cucumber) ORFNames=Csa_3G134600 {ECO:0000313|EMBL:KGN56811.1} PE=4	KOG4197@1|root,KOG4197@2759|Eukaryota,37J6D@33090|Viridiplantae,3GHPD@35493|Streptophyta,4JHHH@91835|fabids	Pentatricopeptide repeat-containing protein At4g02750-like	S	XP_022157962.1	pentatricopeptide repeat-containing protein At4g02750-like [Momordica charantia]	PPR,PPR_2	-	#N/A
evm.TU.chr5.135	-	-	GO:0003674|molecular_function|MF;GO:0003676|nucleic acid binding|MF;GO:0003723|RNA binding|MF;GO:0005488|binding|MF;GO:0097159|organic cyclic compound binding|MF;GO:1901363|heterocyclic compound binding|MF	sp|P82277|RRP2_SPIOL	30S ribosomal protein 2, chloroplastic {ECO:0000303|PubMed:10874039} Chloroplastic small ribosomal subunit protein cS22 {ECO:0000303|PubMed:28007896} Plastid-specific 30S ribosomal protein 2 Short=PSRP-2 Precursor OS=Spinacia oleracea (Spinach) Name=PSRP2 ORFNames=SOVF_116380 PE=1	tr|A0A1S4DSH7|A0A1S4DSH7_CUCME	LOW QUALITY PROTEIN: putative G3BP-like protein {ECO:0000313|RefSeq:XP_016898952.1} OS=Cucumis melo (Muskmelon) Name=LOC103483544 {ECO:0000313|RefSeq:XP_016898952.1} PE=4	KOG0116@1|root,KOG0116@2759|Eukaryota,37NXP@33090|Viridiplantae,3G7G2@35493|Streptophyta,4JHTS@91835|fabids	G3BP-like protein	A	XP_016898952.1	PREDICTED: LOW QUALITY PROTEIN: putative G3BP-like protein [Cucumis melo]	NTF2,RRM_1	-	#N/A
evm.TU.chr5.136	-	-	GO:0006139|nucleobase-containing compound metabolic process|BP;GO:0006396|RNA processing|BP;GO:0006725|cellular aromatic compound metabolic process|BP;GO:0006807|nitrogen compound metabolic process|BP;GO:0008150|biological_process|BP;GO:0008152|metabolic process|BP;GO:0009987|cellular process|BP;GO:0010467|gene expression|BP;GO:0016070|RNA metabolic process|BP;GO:0034641|cellular nitrogen compoun…	-	-	tr|A0A0A0L4X1|A0A0A0L4X1_CUCSA	Uncharacterized protein {ECO:0000313|EMBL:KGN56808.1} OS=Cucumis sativus (Cucumber) ORFNames=Csa_3G134570 {ECO:0000313|EMBL:KGN56808.1} PE=4	28PAW@1|root,2QTTN@2759|Eukaryota,37QWP@33090|Viridiplantae,3GAFJ@35493|Streptophyta,4JMUQ@91835|fabids	-	-	XP_022157972.1	uncharacterized protein LOC111024569 [Momordica charantia]	TPR_8	-	#N/A
evm.TU.chr5.137	-	-	GO:0003674|molecular_function|MF;GO:0005215|transporter activity|MF;GO:0005575|cellular_component|CC;GO:0006810|transport|BP;GO:0006857|oligopeptide transport|BP;GO:0008150|biological_process|BP;GO:0015833|peptide transport|BP;GO:0016020|membrane|CC;GO:0016021|integral component of membrane|CC;GO:0022857|transmembrane transporter activity|MF;GO:0031224|intrinsic component of membrane|CC;GO:004288…	sp|Q9SX20|PTR18_ARATH	Protein NRT1/ PTR FAMILY 3.1 Short=AtNPF3.1 OS=Arabidopsis thaliana (Mouse-ear cress) ORFNames=F24J5.19 PE=2	tr|A0A1S3BD88|A0A1S3BD88_CUCME	protein NRT1/ PTR FAMILY 3.1 {ECO:0000313|RefSeq:XP_008445656.1} OS=Cucumis melo (Muskmelon) Name=LOC103488612 {ECO:0000313|RefSeq:XP_008445656.1} PE=4	COG3104@1|root,KOG1237@2759|Eukaryota,37P9U@33090|Viridiplantae,3GF3N@35493|Streptophyta,4JGVF@91835|fabids	Protein NRT1 PTR FAMILY	E	XP_022135586.1	protein NRT1/ PTR FAMILY 3.1 [Momordica charantia]	PTR2	-	#N/A
evm.TU.chr5.138	-	-	GO:0003674|molecular_function|MF;GO:0005215|transporter activity|MF;GO:0005575|cellular_component|CC;GO:0005886|plasma membrane|CC;GO:0008324|cation transmembrane transporter activity|MF;GO:0015075|ion transmembrane transporter activity|MF;GO:0015078|proton transmembrane transporter activity|MF;GO:0015291|secondary active transmembrane transporter activity|MF;GO:0015293|symporter activity|MF;GO:0…	sp|Q9SX20|PTR18_ARATH	Protein NRT1/ PTR FAMILY 3.1 Short=AtNPF3.1 OS=Arabidopsis thaliana (Mouse-ear cress) ORFNames=F24J5.19 PE=2	tr|A0A061EAX9|A0A061EAX9_THECC	Major facilitator superfamily protein {ECO:0000313|EMBL:EOY02086.1} OS=Theobroma cacao (Cacao) (Cocoa) ORFNames=TCM_011823 {ECO:0000313|EMBL:EOY02086.1} PE=4	COG3104@1|root,KOG1237@2759|Eukaryota,37P9U@33090|Viridiplantae,3GF3N@35493|Streptophyta	Protein NRT1 PTR FAMILY	E	XP_023550855.1	protein NRT1/ PTR FAMILY 3.1 [Cucurbita pepo subsp. pepo]	PTR2	-	#N/A
evm.TU.chr5.139	K14484	ko04075|Plant hormone signal transduction	GO:0005575|cellular_component|CC;GO:0005622|intracellular anatomical structure|CC;GO:0005634|nucleus|CC;GO:0006139|nucleobase-containing compound metabolic process|BP;GO:0006351|transcription, DNA-templated|BP;GO:0006355|regulation of transcription, DNA-templated|BP;GO:0006725|cellular aromatic compound metabolic process|BP;GO:0006807|nitrogen compound metabolic process|BP;GO:0007154|cell communi…	sp|Q38831|IAA13_ARATH	Auxin-responsive protein IAA13 Indoleacetic acid-induced protein 13 OS=Arabidopsis thaliana (Mouse-ear cress) Name=IAA13 OrderedLocusNames=At2g33310 ORFNames=F4P9.8 PE=1	tr|A0A1S3AWI1|A0A1S3AWI1_CUCME	Auxin-responsive protein {ECO:0000256|RuleBase:RU004549} OS=Cucumis melo (Muskmelon) Name=LOC103483540 {ECO:0000313|RefSeq:XP_008438452.1} PE=3	28JYJ@1|root,2R8MA@2759|Eukaryota,37MX5@33090|Viridiplantae,3GHF2@35493|Streptophyta,4JRSI@91835|fabids	Aux IAA proteins are short-lived transcriptional factors that function as repressors of early auxin response genes at low auxin concentrations	K	XP_022157980.1	auxin-responsive protein IAA13-like isoform X2 [Momordica charantia]	AUX_IAA	-	#N/A
evm.TU.chr5.140	-	-	GO:0000166|nucleotide binding|MF;GO:0003674|molecular_function|MF;GO:0003676|nucleic acid binding|MF;GO:0003677|DNA binding|MF;GO:0003690|double-stranded DNA binding|MF;GO:0005488|binding|MF;GO:0005524|ATP binding|MF;GO:0006139|nucleobase-containing compound metabolic process|BP;GO:0006259|DNA metabolic process|BP;GO:0006281|DNA repair|BP;GO:0006298|mismatch repair|BP;GO:0006725|cellular aromatic…	sp|Q84LK0|MSH1_ARATH	DNA mismatch repair protein MSH1, mitochondrial Short=AtMSH1 MutS protein homolog 1 Protein CHLOROPLAST MUTATOR Precursor OS=Arabidopsis thaliana (Mouse-ear cress) ORFNames=K7M2.9 PE=1	tr|A0A1S3AX18|A0A1S3AX18_CUCME	DNA mismatch repair protein MSH1, mitochondrial isoform X2 {ECO:0000313|RefSeq:XP_008438449.1} OS=Cucumis melo (Muskmelon) Name=LOC103483539 {ECO:0000313|RefSeq:XP_008438449.1} PE=4	COG0249@1|root,KOG0217@2759|Eukaryota,37N15@33090|Viridiplantae,3GD13@35493|Streptophyta,4JNJ9@91835|fabids	DNA mismatch repair protein	L	XP_022157978.1	DNA mismatch repair protein MSH1, mitochondrial [Momordica charantia]	GIY-YIG,MutS_I,MutS_V	-	#N/A
evm.TU.chr5.141	-	-	GO:0003674|molecular_function|MF;GO:0003824|catalytic activity|MF;GO:0016787|hydrolase activity|MF	-	-	tr|A0A0A0L6Y4|A0A0A0L6Y4_CUCSA	Uncharacterized protein {ECO:0000313|EMBL:KGN56804.1} OS=Cucumis sativus (Cucumber) ORFNames=Csa_3G134530 {ECO:0000313|EMBL:KGN56804.1} PE=4	2C5FR@1|root,2RY22@2759|Eukaryota,37U2G@33090|Viridiplantae,3GICM@35493|Streptophyta,4JP9I@91835|fabids	Universal stress protein family	S	XP_004134033.1	uncharacterized protein LOC101222608 [Cucumis sativus]	Usp	-	#N/A
evm.TU.chr5.142	K11420	ko00310|Lysine degradation	GO:0003674|molecular_function|MF;GO:0003824|catalytic activity|MF;GO:0005488|binding|MF;GO:0005575|cellular_component|CC;GO:0005622|intracellular anatomical structure|CC;GO:0005634|nucleus|CC;GO:0005694|chromosome|CC;GO:0008168|methyltransferase activity|MF;GO:0008170|N-methyltransferase activity|MF;GO:0008270|zinc ion binding|MF;GO:0008276|protein methyltransferase activity|MF;GO:0008757|S-adeno…	sp|Q9T0G7|SUVH9_ARATH	Histone-lysine N-methyltransferase family member SUVH9 Histone H3-K9 methyltransferase 9 Short=H3-K9-HMTase 9 Protein SET DOMAIN GROUP 22 Suppressor of variegation 3-9 homolog protein 9 Short=Su(var)3-9 homolog protein 9 OS=Arabidopsis thaliana (Mouse-ear cress) ORFNames=T6G15.10 PE=1	tr|A0A1S3AWH6|A0A1S3AWH6_CUCME	histone-lysine N-methyltransferase family member SUVH9 {ECO:0000313|RefSeq:XP_008438443.1, ECO:0000313|RefSeq:XP_008438444.1, ECO:0000313|RefSeq:XP_008438445.1} OS=Cucumis melo (Muskmelon) ECO:0000313|RefSeq:XP_008438446.1, ECO:0000313|RefSeq:XP_008438447.1} PE=4	COG2940@1|root,KOG1082@2759|Eukaryota,37P59@33090|Viridiplantae,3GDZ1@35493|Streptophyta,4JMMZ@91835|fabids	Histone-lysine n-methyltransferase	B	XP_022157966.1	histone-lysine N-methyltransferase family member SUVH9-like [Momordica charantia]	Pre-SET,SAD_SRA,SET	-	#N/A
evm.TU.chr5.143	-	-	GO:0003674|molecular_function|MF;GO:0003676|nucleic acid binding|MF;GO:0003677|DNA binding|MF;GO:0005488|binding|MF;GO:0005575|cellular_component|CC;GO:0016020|membrane|CC;GO:0016021|integral component of membrane|CC;GO:0031224|intrinsic component of membrane|CC;GO:0097159|organic cyclic compound binding|MF;GO:0110165|cellular anatomical entity|CC;GO:1901363|heterocyclic compound binding|MF	sp|Q10MB4|MYB2_ORYSJ	Transcription factor MYB2 {ECO:0000305} Myb-related protein 2 {ECO:0000305} Short=OsMYB2 {ECO:0000303|PubMed:22301384} OS=Oryza sativa subsp. japonica (Rice) LOC_Os03g20090 {ECO:0000312|EMBL:ABF95617.1} PE=2	tr|A0A1S3AW20|A0A1S3AW20_CUCME	transcription factor MYB24-like {ECO:0000313|RefSeq:XP_008438441.1} OS=Cucumis melo (Muskmelon) Name=LOC103483536 {ECO:0000313|RefSeq:XP_008438441.1} PE=4	COG5147@1|root,KOG0048@2759|Eukaryota,37T91@33090|Viridiplantae,3GD93@35493|Streptophyta,4JFDA@91835|fabids	transcription factor	K	XP_022157976.1	transcription factor MYB57-like isoform X1 [Momordica charantia]	Myb_DNA-binding	MYB	#N/A
evm.TU.chr5.144	-	-	GO:0005575|cellular_component|CC;GO:0016020|membrane|CC;GO:0016021|integral component of membrane|CC;GO:0031224|intrinsic component of membrane|CC;GO:0110165|cellular anatomical entity|CC	sp|O22780|FBT9_ARATH	Probable folate-biopterin transporter 9, chloroplastic Precursor OS=Arabidopsis thaliana (Mouse-ear cress) OrderedLocusNames=At2g33280 ORFNames=F4P9.5 PE=3	tr|A0A1S3AX05|A0A1S3AX05_CUCME	probable folate-biopterin transporter 9, chloroplastic {ECO:0000313|RefSeq:XP_008438439.1} OS=Cucumis melo (Muskmelon) Name=LOC103483535 {ECO:0000313|RefSeq:XP_008438439.1} PE=4	2BXCW@1|root,2QSTI@2759|Eukaryota,37IK0@33090|Viridiplantae,3G98I@35493|Streptophyta,4JD9E@91835|fabids	Folate-Biopterin Transporter	S	XP_022157951.1	probable folate-biopterin transporter 9, chloroplastic [Momordica charantia]	BT1	-	#N/A
evm.TU.chr5.145	-	-	GO:0003674|molecular_function|MF;GO:0003824|catalytic activity|MF;GO:0016787|hydrolase activity|MF	sp|Q8RYE9|GPPL3_ARATH	Haloacid dehalogenase-like hydrolase domain-containing protein At2g33255 EC=3.1.3.- OS=Arabidopsis thaliana (Mouse-ear cress) OrderedLocusNames=At2g33255 ORFNames=F25I18.1, F4P9.2 PE=1	tr|A0A0A0L845|A0A0A0L845_CUCSA	Uncharacterized protein {ECO:0000313|EMBL:KGN56797.1} OS=Cucumis sativus (Cucumber) ORFNames=Csa_3G133970 {ECO:0000313|EMBL:KGN56797.1} PE=4	COG0546@1|root,2QR7R@2759|Eukaryota,37IYW@33090|Viridiplantae,3GADW@35493|Streptophyta,4JG0G@91835|fabids	HAD-hyrolase-like	S	XP_022157990.1	haloacid dehalogenase-like hydrolase domain-containing protein At2g33255 [Momordica charantia]	HAD_2,Hydrolase_like	-	#N/A
evm.TU.chr5.146	-	-	GO:0003674|molecular_function|MF;GO:0005215|transporter activity|MF;GO:0005575|cellular_component|CC;GO:0005886|plasma membrane|CC;GO:0005887|integral component of plasma membrane|CC;GO:0006810|transport|BP;GO:0006811|ion transport|BP;GO:0006812|cation transport|BP;GO:0008150|biological_process|BP;GO:0008324|cation transmembrane transporter activity|MF;GO:0008519|ammonium transmembrane transporte…	sp|P54144|AMT11_ARATH	Ammonium transporter 1 member 1 Short=AtAMT1 OS=Arabidopsis thaliana (Mouse-ear cress) Name=AMT1-1 OrderedLocusNames=At4g13510 ORFNames=T6G15.60 PE=1	tr|A0A0A0L9L2|A0A0A0L9L2_CUCSA	Ammonium transporter {ECO:0000256|RuleBase:RU362002} OS=Cucumis sativus (Cucumber) ORFNames=Csa_3G133960 {ECO:0000313|EMBL:KGN56796.1} PE=3	COG0004@1|root,KOG0682@2759|Eukaryota,37HQP@33090|Viridiplantae,3G7FW@35493|Streptophyta,4JDBH@91835|fabids	Ammonium transporter	P	XP_004134393.1	ammonium transporter 1 member 1 [Cucumis sativus]	Ammonium_transp	GRAS	#N/A
evm.TU.chr5.147	K01177	ko01100|Metabolic pathways;ko00500|Starch and sucrose metabolism	GO:0000272|polysaccharide catabolic process|BP;GO:0003674|molecular_function|MF;GO:0003824|catalytic activity|MF;GO:0004553|hydrolase activity, hydrolyzing O-glycosyl compounds|MF;GO:0005975|carbohydrate metabolic process|BP;GO:0005976|polysaccharide metabolic process|BP;GO:0008150|biological_process|BP;GO:0008152|metabolic process|BP;GO:0009056|catabolic process|BP;GO:0009057|macromolecule catab…	sp|Q9LIR6|BAM1_ARATH	Beta-amylase 1, chloroplastic EC=3.2.1.2 1,4-alpha-D-glucan maltohydrolase Beta-amylase 7 Thioredoxin-regulated beta-amylase Short=TR-BAMY Precursor OS=Arabidopsis thaliana (Mouse-ear cress) ORFNames=F14O13.12 PE=1	tr|A0A1S3AWG6|A0A1S3AWG6_CUCME	Beta-amylase {ECO:0000256|RuleBase:RU000509} EC=3.2.1.2 {ECO:0000256|RuleBase:RU000509} OS=Cucumis melo (Muskmelon) Name=LOC103483532 {ECO:0000313|RefSeq:XP_008438436.1} PE=3	2CJU3@1|root,2QTBX@2759|Eukaryota,37IM6@33090|Viridiplantae,3GEIS@35493|Streptophyta,4JMDT@91835|fabids	Beta-amylase	G	XP_022157949.1	beta-amylase 1, chloroplastic-like [Momordica charantia]	Glyco_hydro_14	BES1	#N/A
evm.TU.chr5.148	-	-	-	-	-	tr|A0A1S2Y1F7|A0A1S2Y1F7_CICAR	late embryogenesis abundant protein D-7 {ECO:0000313|RefSeq:XP_004497781.1} OS=Cicer arietinum (Chickpea) (Garbanzo) Name=LOC101500434 {ECO:0000313|RefSeq:XP_004497781.1} PE=4	KOG4744@1|root,KOG4744@2759|Eukaryota,37WPX@33090|Viridiplantae,3GM16@35493|Streptophyta,4JQUX@91835|fabids	Late embryogenesis abundant protein	S	XP_022157950.1	late embryogenesis abundant protein 1 [Momordica charantia]	-	-	#N/A
evm.TU.chr5.149	-	-	GO:0000166|nucleotide binding|MF;GO:0003674|molecular_function|MF;GO:0003774|cytoskeletal motor activity|MF;GO:0003779|actin binding|MF;GO:0005488|binding|MF;GO:0005515|protein binding|MF;GO:0005524|ATP binding|MF;GO:0005575|cellular_component|CC;GO:0005622|intracellular anatomical structure|CC;GO:0005856|cytoskeleton|CC;GO:0008092|cytoskeletal protein binding|MF;GO:0015629|actin cytoskeleton|CC;…	sp|F4I460|MYO8_ARATH	Myosin-8 Myosin XI B Short=AtXIB OS=Arabidopsis thaliana (Mouse-ear cress) ORFNames=F20D22.7 PE=3	tr|A0A1S4DSC6|A0A1S4DSC6_CUCME	myosin-6 isoform X2 {ECO:0000313|RefSeq:XP_016898891.1} OS=Cucumis melo (Muskmelon) Name=LOC103483531 {ECO:0000313|RefSeq:XP_016898891.1} PE=3	COG5022@1|root,KOG0160@2759|Eukaryota,37PXZ@33090|Viridiplantae,3GEND@35493|Streptophyta,4JT6K@91835|fabids	Belongs to the TRAFAC class myosin-kinesin ATPase superfamily. Myosin family	Z	XP_022157948.1	myosin-7-like [Momordica charantia]	DIL,IQ,Myosin_N,Myosin_head	-	#N/A
evm.TU.chr5.150	K01765	ko01100|Metabolic pathways;ko00562|Inositol phosphate metabolism	GO:0005575|cellular_component|CC;GO:0005622|intracellular anatomical structure|CC;GO:0005634|nucleus|CC;GO:0005737|cytoplasm|CC;GO:0005829|cytosol|CC;GO:0005886|plasma membrane|CC;GO:0005911|cell-cell junction|CC;GO:0006082|organic acid metabolic process|BP;GO:0006629|lipid metabolic process|BP;GO:0006631|fatty acid metabolic process|BP;GO:0006633|fatty acid biosynthetic process|BP;GO:0006950|res…	-	-	tr|A5BYB2|A5BYB2_VITVI	Putative uncharacterized protein {ECO:0000313|EMBL:CAN72837.1} OS=Vitis vinifera (Grape) ORFNames=VITISV_031500 {ECO:0000313|EMBL:CAN72837.1} PE=4	KOG1075@1|root,KOG1075@2759|Eukaryota,37Q53@33090|Viridiplantae,3GHAQ@35493|Streptophyta,4JSM9@91835|fabids	ribonuclease H protein At1g65750	L	XP_038903695.1	uncharacterized protein LOC120090219 [Benincasa hispida]	DUF4283,RVT_1,RVT_3,zf-RVT	-	#N/A
evm.TU.chr5.151	-	-	GO:0000166|nucleotide binding|MF;GO:0003674|molecular_function|MF;GO:0003774|cytoskeletal motor activity|MF;GO:0003779|actin binding|MF;GO:0005488|binding|MF;GO:0005515|protein binding|MF;GO:0005524|ATP binding|MF;GO:0005575|cellular_component|CC;GO:0005622|intracellular anatomical structure|CC;GO:0005856|cytoskeleton|CC;GO:0008092|cytoskeletal protein binding|MF;GO:0015629|actin cytoskeleton|CC;…	sp|F4I5Q6|MYO7_ARATH	Myosin-7 Myosin XI A Short=AtXIA OS=Arabidopsis thaliana (Mouse-ear cress) ORFNames=T1G11.15 PE=3	tr|A0A1S4DSC6|A0A1S4DSC6_CUCME	myosin-6 isoform X2 {ECO:0000313|RefSeq:XP_016898891.1} OS=Cucumis melo (Muskmelon) Name=LOC103483531 {ECO:0000313|RefSeq:XP_016898891.1} PE=3	COG5022@1|root,KOG0160@2759|Eukaryota,37PXZ@33090|Viridiplantae,3GEND@35493|Streptophyta,4JT6K@91835|fabids	Belongs to the TRAFAC class myosin-kinesin ATPase superfamily. Myosin family	Z	XP_022157948.1	myosin-7-like [Momordica charantia]	DIL,IQ,Myosin_N,Myosin_head	-	#N/A
evm.TU.chr5.152	-	-	-	-	-	-	-	-	-	-	-	-	-	-	#N/A
evm.TU.chr5.153	-	-	GO:0000166|nucleotide binding|MF;GO:0003674|molecular_function|MF;GO:0003774|cytoskeletal motor activity|MF;GO:0003779|actin binding|MF;GO:0005488|binding|MF;GO:0005515|protein binding|MF;GO:0005524|ATP binding|MF;GO:0005575|cellular_component|CC;GO:0005622|intracellular anatomical structure|CC;GO:0005856|cytoskeleton|CC;GO:0006996|organelle organization|BP;GO:0007010|cytoskeleton organization|BP…	sp|F4I460|MYO8_ARATH	Myosin-8 Myosin XI B Short=AtXIB OS=Arabidopsis thaliana (Mouse-ear cress) ORFNames=F20D22.7 PE=3	tr|A0A1S3AW14|A0A1S3AW14_CUCME	myosin-6 isoform X1 {ECO:0000313|RefSeq:XP_008438435.1} OS=Cucumis melo (Muskmelon) Name=LOC103483531 {ECO:0000313|RefSeq:XP_008438435.1} PE=3	COG5022@1|root,KOG0160@2759|Eukaryota,37PXZ@33090|Viridiplantae,3GEND@35493|Streptophyta,4JT6K@91835|fabids	Belongs to the TRAFAC class myosin-kinesin ATPase superfamily. Myosin family	Z	XP_022157948.1	myosin-7-like [Momordica charantia]	DIL,IQ,Myosin_N,Myosin_head	-	#N/A
evm.TU.chr5.154	K11816	ko01100|Metabolic pathways;ko00380|Tryptophan metabolism	GO:0000166|nucleotide binding|MF;GO:0003674|molecular_function|MF;GO:0003824|catalytic activity|MF;GO:0004497|monooxygenase activity|MF;GO:0004499|N,N-dimethylaniline monooxygenase activity|MF;GO:0005488|binding|MF;GO:0016491|oxidoreductase activity|MF;GO:0016705|oxidoreductase activity, acting on paired donors, with incorporation or reduction of molecular oxygen|MF;GO:0016709|oxidoreductase acti…	sp|O23024|YUC3_ARATH	Probable indole-3-pyruvate monooxygenase YUCCA3 EC=1.14.13.168 Flavin-containing monooxygenase YUCCA3 OS=Arabidopsis thaliana (Mouse-ear cress) ORFNames=T1G11.14 PE=2	tr|A0A1S3AX04|A0A1S3AX04_CUCME	Flavin-containing monooxygenase {ECO:0000256|RuleBase:RU361177} EC=1.-.-.- {ECO:0000256|RuleBase:RU361177} OS=Cucumis melo (Muskmelon) Name=LOC103483530 {ECO:0000313|RefSeq:XP_008438433.1} PE=3	COG2072@1|root,KOG1399@2759|Eukaryota,37NQK@33090|Viridiplantae,3GGVD@35493|Streptophyta,4JIXA@91835|fabids	Monooxygenase	Q	XP_022157985.1	probable indole-3-pyruvate monooxygenase YUCCA3 [Momordica charantia]	FMO-like,Pyr_redox_3	-	#N/A
evm.TU.chr5.155	K18010	ko00860|Porphyrin and chlorophyll metabolism;ko01110|Biosynthesis of secondary metabolites;ko01100|Metabolic pathways	GO:0003674|molecular_function|MF;GO:0003824|catalytic activity|MF;GO:0005575|cellular_component|CC;GO:0005622|intracellular anatomical structure|CC;GO:0005737|cytoplasm|CC;GO:0006725|cellular aromatic compound metabolic process|BP;GO:0006778|porphyrin-containing compound metabolic process|BP;GO:0006807|nitrogen compound metabolic process|BP;GO:0008150|biological_process|BP;GO:0008152|metabolic pr…	sp|Q8GS60|HCAR_ARATH	7-hydroxymethyl chlorophyll a reductase, chloroplastic EC=1.17.7.2 Precursor OS=Arabidopsis thaliana (Mouse-ear cress) ORFNames=T1G11.13 PE=1	tr|A0A0A0L475|A0A0A0L475_CUCSA	Uncharacterized protein {ECO:0000313|EMBL:KGN56790.1} OS=Cucumis sativus (Cucumber) ORFNames=Csa_3G133900 {ECO:0000313|EMBL:KGN56790.1} PE=4	COG1035@1|root,2QR65@2759|Eukaryota,37K6P@33090|Viridiplantae,3GAIA@35493|Streptophyta,4JE4M@91835|fabids	7-hydroxymethyl chlorophyll a reductase	C	XP_022157982.1	7-hydroxymethyl chlorophyll a reductase, chloroplastic isoform X1 [Momordica charantia]	FrhB_FdhB_C,FrhB_FdhB_N	-	#N/A
evm.TU.chr5.156	K00799	ko01100|Metabolic pathways;ko00480|Glutathione metabolism	GO:0003674|molecular_function|MF;GO:0003824|catalytic activity|MF;GO:0016740|transferase activity|MF	sp|Q9FQA3|GST23_MAIZE	Glutathione transferase GST 23 EC=2.5.1.18 Glutathione transferase GST 36 OS=Zea mays (Maize) PE=2	tr|A0A1S3AWG1|A0A1S3AWG1_CUCME	probable glutathione S-transferase {ECO:0000313|RefSeq:XP_008438431.1} OS=Cucumis melo (Muskmelon) Name=LOC103483526 {ECO:0000313|RefSeq:XP_008438431.1} PE=4	KOG0406@1|root,KOG0406@2759|Eukaryota	glutathione transferase activity	O	XP_022157953.1	glutathione transferase GST 23-like [Momordica charantia]	GST_C,GST_C_2,GST_N,GST_N_3	-	#N/A
evm.TU.chr5.157	K00799	ko01100|Metabolic pathways;ko00480|Glutathione metabolism	GO:0003674|molecular_function|MF;GO:0003824|catalytic activity|MF;GO:0016740|transferase activity|MF	sp|Q9FQA3|GST23_MAIZE	Glutathione transferase GST 23 EC=2.5.1.18 Glutathione transferase GST 36 OS=Zea mays (Maize) PE=2	tr|A0A199VGH1|A0A199VGH1_ANACO	Glutathione transferase GST 23 {ECO:0000313|EMBL:OAY76199.1} OS=Ananas comosus (Pineapple) (Ananas ananas) ORFNames=ACMD2_04565 {ECO:0000313|EMBL:OAY76199.1} PE=3	KOG0406@1|root,KOG0406@2759|Eukaryota,37J10@33090|Viridiplantae,3GECC@35493|Streptophyta	Belongs to the GST superfamily	O	KAE8650318.1	hypothetical protein Csa_009572 [Cucumis sativus]	GST_C,GST_C_2,GST_N	-	#N/A
evm.TU.chr5.158	K00799	ko00480|Glutathione metabolism;ko01100|Metabolic pathways	GO:0003674|molecular_function|MF;GO:0003824|catalytic activity|MF;GO:0016740|transferase activity|MF	sp|Q9FQA3|GST23_MAIZE	Glutathione transferase GST 23 EC=2.5.1.18 Glutathione transferase GST 36 OS=Zea mays (Maize) PE=2	tr|A0A1S3AWZ9|A0A1S3AWZ9_CUCME	probable glutathione S-transferase {ECO:0000313|RefSeq:XP_008438427.1} OS=Cucumis melo (Muskmelon) Name=LOC107990281 {ECO:0000313|RefSeq:XP_008438427.1} PE=3	KOG0406@1|root,KOG0406@2759|Eukaryota,37SZ8@33090|Viridiplantae,3GGNK@35493|Streptophyta,4JRGJ@91835|fabids	glutathione	O	XP_022157954.1	glutathione transferase GST 23-like [Momordica charantia]	GST_C,GST_C_2,GST_N	-	#N/A
evm.TU.chr5.159	K00799	ko01100|Metabolic pathways;ko00480|Glutathione metabolism	GO:0003674|molecular_function|MF;GO:0003824|catalytic activity|MF;GO:0016740|transferase activity|MF	sp|Q03663|GSTX2_TOBAC	Probable glutathione S-transferase EC=2.5.1.18 Auxin-induced protein PGNT35/PCNT111 OS=Nicotiana tabacum (Common tobacco) PE=2	tr|Q8H9E5|Q8H9E5_CUCMA	Glutathione S-transferase {ECO:0000313|EMBL:BAC21263.1} OS=Cucurbita maxima (Pumpkin) (Winter squash) Name=Pugc {ECO:0000313|EMBL:BAC21263.1} PE=2	KOG0406@1|root,KOG0406@2759|Eukaryota,37SZ8@33090|Viridiplantae,3GGNK@35493|Streptophyta,4JKET@91835|fabids	Belongs to the GST superfamily	O	XP_022974487.1	probable glutathione S-transferase [Cucurbita maxima]	GST_C,GST_C_2,GST_N	-	#N/A
evm.TU.chr5.160	-	-	-	-	-	tr|A0A0A0L471|A0A0A0L471_CUCSA	Uncharacterized protein {ECO:0000313|EMBL:KGN56785.1} OS=Cucumis sativus (Cucumber) ORFNames=Csa_3G133360 {ECO:0000313|EMBL:KGN56785.1} PE=4	2C7QR@1|root,2QWJK@2759|Eukaryota,37R5I@33090|Viridiplantae,3GET8@35493|Streptophyta,4JJ5A@91835|fabids	-	-	XP_022157958.1	uncharacterized protein LOC111024557 isoform X1 [Momordica charantia]	F-box,F-box-like	-	#N/A
evm.TU.chr5.161	-	-	GO:0003674|molecular_function|MF;GO:0005488|binding|MF;GO:0005575|cellular_component|CC;GO:0005622|intracellular anatomical structure|CC;GO:0005634|nucleus|CC;GO:0006325|chromatin organization|BP;GO:0006996|organelle organization|BP;GO:0008150|biological_process|BP;GO:0009987|cellular process|BP;GO:0016043|cellular component organization|BP;GO:0043167|ion binding|MF;GO:0043169|cation binding|MF;G…	sp|Q9LIQ6|ING1_ARATH	PHD finger protein ING1 Protein INHIBITOR OF GROWTH 1 Short=Protein AtING1 OS=Arabidopsis thaliana (Mouse-ear cress) Name=ING1 OrderedLocusNames=At3g24010 ORFNames=F14O13.20 PE=1	tr|A0A1S3AWY6|A0A1S3AWY6_CUCME	PHD finger protein ING {ECO:0000256|RuleBase:RU361213} OS=Cucumis melo (Muskmelon) ECO:0000313|RefSeq:XP_008438420.1} PE=3	COG5034@1|root,KOG1973@2759|Eukaryota,37QVR@33090|Viridiplantae,3GAXE@35493|Streptophyta,4JGQQ@91835|fabids	Phd finger protein	B	XP_022157961.1	PHD finger protein ING1 [Momordica charantia]	ING	-	#N/A
evm.TU.chr5.162	-	-	GO:0005575|cellular_component|CC;GO:0016020|membrane|CC;GO:0016021|integral component of membrane|CC;GO:0031224|intrinsic component of membrane|CC;GO:0110165|cellular anatomical entity|CC	-	-	tr|A0A1S3AWY1|A0A1S3AWY1_CUCME	probable serine incorporator isoform X2 {ECO:0000313|RefSeq:XP_008438413.1} OS=Cucumis melo (Muskmelon) Name=LOC103483517 {ECO:0000313|RefSeq:XP_008438413.1} PE=4	KOG2592@1|root,KOG2592@2759|Eukaryota,37PYP@33090|Viridiplantae,3GFWM@35493|Streptophyta,4JHAP@91835|fabids	Serine incorporator	S	XP_022157955.1	serine incorporator 3 isoform X1 [Momordica charantia]	Dirigent,Serinc	-	#N/A
evm.TU.chr5.163	-	-	GO:0003674|molecular_function|MF;GO:0003824|catalytic activity|MF;GO:0005575|cellular_component|CC;GO:0005576|extracellular region|CC;GO:0006082|organic acid metabolic process|BP;GO:0006629|lipid metabolic process|BP;GO:0008150|biological_process|BP;GO:0008152|metabolic process|BP;GO:0008610|lipid biosynthetic process|BP;GO:0009058|biosynthetic process|BP;GO:0009694|jasmonic acid metabolic proces…	sp|Q9T0H8|DIR18_ARATH	Dirigent protein 18 Short=AtDIR18 Precursor OS=Arabidopsis thaliana (Mouse-ear cress) Name=DIR18 OrderedLocusNames=At4g13580 ORFNames=T6G15.130 PE=2	tr|A0A0A0L467|A0A0A0L467_CUCSA	Dirigent protein {ECO:0000256|RuleBase:RU363099} OS=Cucumis sativus (Cucumber) ORFNames=Csa_3G133310 {ECO:0000313|EMBL:KGN56780.1} PE=3	28KSW@1|root,2QT90@2759|Eukaryota,37P7A@33090|Viridiplantae,3GB84@35493|Streptophyta,4JHRR@91835|fabids	Dirigent proteins impart stereoselectivity on the phenoxy radical-coupling reaction, yielding optically active lignans from two molecules of coniferyl alcohol in the biosynthesis of lignans, flavonolignans, and alkaloids and thus plays a central role in plant secondary metabolism	S	XP_022157989.1	dirigent protein 18 [Momordica charantia]	Dirigent	-	#N/A
evm.TU.chr5.164	K00878	ko01100|Metabolic pathways;ko00730|Thiamine metabolism	GO:0003674|molecular_function|MF;GO:0003824|catalytic activity|MF;GO:0004417|hydroxyethylthiazole kinase activity|MF;GO:0006066|alcohol metabolic process|BP;GO:0006139|nucleobase-containing compound metabolic process|BP;GO:0006725|cellular aromatic compound metabolic process|BP;GO:0006766|vitamin metabolic process|BP;GO:0006767|water-soluble vitamin metabolic process|BP;GO:0006772|thiamine metabo…	sp|Q9LIQ4|THIM_ARATH	Hydroxyethylthiazole kinase EC=2.7.1.50 4-methyl-5-beta-hydroxyethylthiazole kinase Short=TH kinase Short=Thz kinase OS=Arabidopsis thaliana (Mouse-ear cress) Name=THIM OrderedLocusNames=At3g24030 ORFNames=F14O13 PE=1	tr|A0A0A0L6V8|A0A0A0L6V8_CUCSA	Uncharacterized protein {ECO:0000313|EMBL:KGN56779.1} OS=Cucumis sativus (Cucumber) ORFNames=Csa_3G133300 {ECO:0000313|EMBL:KGN56779.1} PE=3	COG2145@1|root,2QS2M@2759|Eukaryota,37RX2@33090|Viridiplantae,3G87J@35493|Streptophyta,4JJ2D@91835|fabids	Hydroxyethylthiazole	H	XP_022157987.1	hydroxyethylthiazole kinase [Momordica charantia]	HK	-	#N/A
evm.TU.chr5.165	-	-	GO:0005575|cellular_component|CC;GO:0005622|intracellular anatomical structure|CC;GO:0005737|cytoplasm|CC;GO:0005794|Golgi apparatus|CC;GO:0012505|endomembrane system|CC;GO:0016020|membrane|CC;GO:0016021|integral component of membrane|CC;GO:0031224|intrinsic component of membrane|CC;GO:0043226|organelle|CC;GO:0043227|membrane-bounded organelle|CC;GO:0043229|intracellular organelle|CC;GO:0043231|i…	sp|Q9FLD7|GT14A_ARATH	Beta-glucuronosyltransferase GlcAT14A {ECO:0000305} EC=2.4.1.- {ECO:0000305} GT14 family glucuronic acid transferase 1 {ECO:0000305} Short=AtGlcAT14A {ECO:0000303|PubMed:24128328} OS=Arabidopsis thaliana (Mouse-ear cress) ORFNames=MYH19.19 {ECO:0000312|EMBL:BAB10223.1} PE=2	tr|A0A0A0L4T5|A0A0A0L4T5_CUCSA	Uncharacterized protein {ECO:0000313|EMBL:KGN56778.1} OS=Cucumis sativus (Cucumber) ORFNames=Csa_3G133290 {ECO:0000313|EMBL:KGN56778.1} PE=4	KOG0799@1|root,KOG0799@2759|Eukaryota,37QV2@33090|Viridiplantae,3GFG0@35493|Streptophyta,4JM3F@91835|fabids	Xylosyltransferase 1-like	G	XP_022157947.1	beta-glucuronosyltransferase GlcAT14A, partial [Momordica charantia]	Branch	-	#N/A
evm.TU.chr5.166	-	-	GO:0005575|cellular_component|CC;GO:0016020|membrane|CC;GO:0016021|integral component of membrane|CC;GO:0031224|intrinsic component of membrane|CC;GO:0110165|cellular anatomical entity|CC	sp|Q9T0H9|PA71H_ARATH	Protein PAM71-homolog, chloroplastic {ECO:0000303|PubMed:27020959} GDT1-like protein 2 {ECO:0000305} PHOTOSYNTHESIS AFFECTED MUTANT71-homolog {ECO:0000303|PubMed:27020959} Precursor OS=Arabidopsis thaliana (Mouse-ear cress) ORFNames=T6G15.140 {ECO:0000312|EMBL:CAB41117.1} PE=1	tr|A0A1S3AWY0|A0A1S3AWY0_CUCME	GDT1-like protein 2, chloroplastic {ECO:0000313|RefSeq:XP_008438406.1} OS=Cucumis melo (Muskmelon) Name=LOC103483513 {ECO:0000313|RefSeq:XP_008438406.1} PE=4	COG2119@1|root,KOG2881@2759|Eukaryota,37S20@33090|Viridiplantae,3G7D7@35493|Streptophyta,4JD4W@91835|fabids	GDT1-like protein 2	L	XP_022157986.1	protein PAM71-homolog, chloroplastic [Momordica charantia]	UPF0016	-	#N/A
evm.TU.chr5.167	-	-	GO:0000166|nucleotide binding|MF;GO:0003674|molecular_function|MF;GO:0003824|catalytic activity|MF;GO:0004672|protein kinase activity|MF;GO:0005488|binding|MF;GO:0005524|ATP binding|MF;GO:0005575|cellular_component|CC;GO:0016020|membrane|CC;GO:0016021|integral component of membrane|CC;GO:0016301|kinase activity|MF;GO:0016740|transferase activity|MF;GO:0016772|transferase activity, transferring ph…	sp|O49318|Y2317_ARATH	Probable leucine-rich repeat receptor-like protein kinase At2g33170 EC=2.7.11.1 Precursor OS=Arabidopsis thaliana (Mouse-ear cress) OrderedLocusNames=At2g33170 ORFNames=F25I18.9 PE=2	tr|A0A1S3AW99|A0A1S3AW99_CUCME	probable leucine-rich repeat receptor-like protein kinase At5g63930 {ECO:0000313|RefSeq:XP_008438405.1} OS=Cucumis melo (Muskmelon) Name=LOC103483512 {ECO:0000313|RefSeq:XP_008438405.1} PE=3	COG4886@1|root,2QPT1@2759|Eukaryota,37MBX@33090|Viridiplantae,3G74G@35493|Streptophyta,4JS6I@91835|fabids	Belongs to the protein kinase superfamily. Ser Thr protein kinase family	T	XP_022146982.1	probable leucine-rich repeat receptor-like protein kinase At2g33170 [Momordica charantia]	LRRNT_2,LRR_1,LRR_8,Pkinase	Trihelix	#N/A
evm.TU.chr5.168	-	-	GO:0000003|reproduction|BP;GO:0005575|cellular_component|CC;GO:0005576|extracellular region|CC;GO:0007154|cell communication|BP;GO:0008037|cell recognition|BP;GO:0008150|biological_process|BP;GO:0009856|pollination|BP;GO:0009875|pollen-pistil interaction|BP;GO:0009987|cellular process|BP;GO:0022414|reproductive process|BP;GO:0032501|multicellular organismal process|BP;GO:0044706|multi-multicellul…	sp|F4JLQ5|SPH2_ARATH	S-protein homolog 2 {ECO:0000303|PubMed:10344198} Precursor OS=Arabidopsis thaliana (Mouse-ear cress) ORFNames=FCAALL {ECO:0000305} PE=3	tr|A0A1S3AWX7|A0A1S3AWX7_CUCME	uncharacterized protein LOC103483511 isoform X1 {ECO:0000313|RefSeq:XP_008438400.1} OS=Cucumis melo (Muskmelon) Name=LOC103483511 {ECO:0000313|RefSeq:XP_008438400.1} PE=4	28J9B@1|root,2QRN1@2759|Eukaryota,37QJ8@33090|Viridiplantae,3GA89@35493|Streptophyta,4JMHP@91835|fabids	Domain of unknown function (DUF4487)	S	XP_022146998.1	uncharacterized protein LOC111016053 isoform X1 [Momordica charantia]	DUF4487	-	#N/A
evm.TU.chr5.169	-	-	-	-	-	-	-	-	-	-	XP_022146906.1	glycine-rich cell wall structural protein [Momordica charantia]	-	-	#N/A
evm.TU.chr5.170	K01519	ko00230|Purine metabolism;ko01100|Metabolic pathways	GO:0000166|nucleotide binding|MF;GO:0003674|molecular_function|MF;GO:0003824|catalytic activity|MF;GO:0004551|nucleotide diphosphatase activity|MF;GO:0005488|binding|MF;GO:0005575|cellular_component|CC;GO:0005622|intracellular anatomical structure|CC;GO:0005737|cytoplasm|CC;GO:0006139|nucleobase-containing compound metabolic process|BP;GO:0006725|cellular aromatic compound metabolic process|BP;GO…	sp|F6HS55|ITPA_VITVI	Inosine triphosphate pyrophosphatase {ECO:0000255|HAMAP-Rule:MF_03148} Short=ITPase {ECO:0000255|HAMAP-Rule:MF_03148} Short=Inosine triphosphatase {ECO:0000255|HAMAP-Rule:MF_03148} EC=3.6.1.9 {ECO:0000255|HAMAP-Rule:MF_03148} Non-canonical purine NTP pyrophosphatase {ECO:0000255|HAMAP-Rule:MF_03148} Non-standard purine NTP pyrophosphatase {ECO:0000255|HAMAP-Rule:MF_03148} Nucleoside-triphosphate …	tr|A0A1S3AVY1|A0A1S3AVY1_CUCME	Inosine triphosphate pyrophosphatase {ECO:0000256|HAMAP-Rule:MF_03148} Short=ITPase {ECO:0000256|HAMAP-Rule:MF_03148} Short=Inosine triphosphatase {ECO:0000256|HAMAP-Rule:MF_03148} EC=3.6.1.9 {ECO:0000256|HAMAP-Rule:MF_03148} Non-canonical purine NTP pyrophosphatase {ECO:0000256|HAMAP-Rule:MF_03148} Non-standard purine NTP pyrophosphatase {ECO:0000256|HAMAP-Rule:MF_03148} Nucleoside-triphosphate …	COG0127@1|root,KOG3222@2759|Eukaryota,37PRW@33090|Viridiplantae,3GACP@35493|Streptophyta,4JFQ1@91835|fabids	Pyrophosphatase that hydrolyzes non-canonical purine nucleotides such as inosine triphosphate (ITP), deoxyinosine triphosphate (dITP) or xanthosine 5'-triphosphate (XTP) to their respective monophosphate derivatives. The enzyme does not distinguish between the deoxy- and ribose forms. Probably excludes non-canonical purines from RNA and DNA precursor pools, thus preventing their incorporation int…	F	XP_022147079.1	inosine triphosphate pyrophosphatase [Momordica charantia]	Ham1p_like	-	#N/A
evm.TU.chr5.171	K01728	ko01100|Metabolic pathways;ko00040|Pentose and glucuronate interconversions	GO:0000272|polysaccharide catabolic process|BP;GO:0003674|molecular_function|MF;GO:0003824|catalytic activity|MF;GO:0005488|binding|MF;GO:0005975|carbohydrate metabolic process|BP;GO:0005976|polysaccharide metabolic process|BP;GO:0008150|biological_process|BP;GO:0008152|metabolic process|BP;GO:0009056|catabolic process|BP;GO:0009057|macromolecule catabolic process|BP;GO:0010393|galacturonan metab…	sp|Q944R1|PLY15_ARATH	Probable pectate lyase 15 EC=4.2.2.2 Pectate lyase A11 Precursor OS=Arabidopsis thaliana (Mouse-ear cress) OrderedLocusNames=At4g13710 ORFNames=F18A5.100 PE=2	tr|A0A1S3AWX2|A0A1S3AWX2_CUCME	Pectate lyase {ECO:0000256|RuleBase:RU361123} EC=4.2.2.2 {ECO:0000256|RuleBase:RU361123} OS=Cucumis melo (Muskmelon) Name=LOC103483506 {ECO:0000313|RefSeq:XP_008438392.1} PE=3	COG3866@1|root,2QQ5F@2759|Eukaryota,37HIU@33090|Viridiplantae,3G7PT@35493|Streptophyta,4JHW8@91835|fabids	Pectate lyase	G	XP_022147150.1	probable pectate lyase 8 [Momordica charantia]	Pec_lyase_C	HD-ZIP	#N/A
evm.TU.chr5.172	-	-	GO:0003674|molecular_function|MF;GO:0003824|catalytic activity|MF;GO:0003993|acid phosphatase activity|MF;GO:0005488|binding|MF;GO:0016787|hydrolase activity|MF;GO:0016788|hydrolase activity, acting on ester bonds|MF;GO:0016791|phosphatase activity|MF;GO:0042578|phosphoric ester hydrolase activity|MF;GO:0043167|ion binding|MF;GO:0043169|cation binding|MF;GO:0046872|metal ion binding|MF	sp|Q6TPH1|PPA23_ARATH	Purple acid phosphatase 23 EC=3.1.3.2 Precursor OS=Arabidopsis thaliana (Mouse-ear cress) ORFNames=F18A5.90 PE=1	tr|A0A1S3AW88|A0A1S3AW88_CUCME	Purple acid phosphatase {ECO:0000256|RuleBase:RU361203} EC=3.1.3.2 {ECO:0000256|RuleBase:RU361203} OS=Cucumis melo (Muskmelon) Name=LOC103483505 {ECO:0000313|RefSeq:XP_008438391.1} PE=3	COG1409@1|root,KOG1378@2759|Eukaryota,37JFP@33090|Viridiplantae,3GBJW@35493|Streptophyta,4JNBR@91835|fabids	Purple acid phosphatase	G	XP_022146891.1	purple acid phosphatase 23 [Momordica charantia]	Metallophos,Metallophos_C,Pur_ac_phosph_N	SRS	#N/A
evm.TU.chr5.173	-	-	GO:0000166|nucleotide binding|MF;GO:0003674|molecular_function|MF;GO:0003824|catalytic activity|MF;GO:0004672|protein kinase activity|MF;GO:0005488|binding|MF;GO:0005524|ATP binding|MF;GO:0016301|kinase activity|MF;GO:0016740|transferase activity|MF;GO:0016772|transferase activity, transferring phosphorus-containing groups|MF;GO:0016773|phosphotransferase activity, alcohol group as acceptor|MF;GO…	sp|Q56WD9|THIK2_ARATH	3-ketoacyl-CoA thiolase 2, peroxisomal EC=2.3.1.16 Acetyl-CoA acyltransferase 2 Beta-ketothiolase 2 Peroxisomal 3-oxoacyl-CoA thiolase 2 Peroxisome defective protein 1 Precursor OS=Arabidopsis thaliana (Mouse-ear cress) ORFNames=F25I18.11 PE=1	tr|A0A1S3AWW1|A0A1S3AWW1_CUCME	uncharacterized protein LOC103483503 {ECO:0000313|RefSeq:XP_008438388.1, ECO:0000313|RefSeq:XP_016899129.1} OS=Cucumis melo (Muskmelon) ECO:0000313|RefSeq:XP_016899129.1} PE=4	COG0515@1|root,KOG0192@2759|Eukaryota,37HID@33090|Viridiplantae,3G7DX@35493|Streptophyta,4JFM9@91835|fabids	PB1 domain	T	XP_022146898.1	uncharacterized protein LOC111015985 [Momordica charantia]	PB1,Pkinase_Tyr	NF-YC	#N/A
evm.TU.chr5.174	-	-	GO:0003674|molecular_function|MF;GO:0003676|nucleic acid binding|MF;GO:0003677|DNA binding|MF;GO:0003700|DNA-binding transcription factor activity|MF;GO:0005488|binding|MF;GO:0005575|cellular_component|CC;GO:0005622|intracellular anatomical structure|CC;GO:0005634|nucleus|CC;GO:0043226|organelle|CC;GO:0043227|membrane-bounded organelle|CC;GO:0043229|intracellular organelle|CC;GO:0043231|intracell…	sp|Q9CA27|EF118_ARATH	Ethylene-responsive transcription factor ERF118 OS=Arabidopsis thaliana (Mouse-ear cress) Name=ERF118 OrderedLocusNames=At1g68550 ORFNames=T26J14.12 PE=2	tr|A0A1S3BD92|A0A1S3BD92_CUCME	ethylene-responsive transcription factor ERF118 {ECO:0000313|RefSeq:XP_008445662.1} OS=Cucumis melo (Muskmelon) Name=LOC103488620 {ECO:0000313|RefSeq:XP_008445662.1} PE=4	28PHQ@1|root,2RZ0C@2759|Eukaryota,37U65@33090|Viridiplantae,3G8VJ@35493|Streptophyta,4JRN7@91835|fabids	ethylene-responsive transcription factor	K	XP_022980438.1	ethylene-responsive transcription factor ERF118-like [Cucurbita maxima]	AP2	ERF	#N/A
evm.TU.chr5.175	K01687	ko00770|Pantothenate and CoA biosynthesis;ko01230|Biosynthesis of amino acids;ko01210|2-Oxocarboxylic acid metabolism;ko01110|Biosynthesis of secondary metabolites;ko00290|Valine, leucine and isoleucine biosynthesis;ko01100|Metabolic pathways	GO:0003674|molecular_function|MF;GO:0003824|catalytic activity|MF;GO:0004842|ubiquitin-protein transferase activity|MF;GO:0005575|cellular_component|CC;GO:0005622|intracellular anatomical structure|CC;GO:0005634|nucleus|CC;GO:0005737|cytoplasm|CC;GO:0006508|proteolysis|BP;GO:0006511|ubiquitin-dependent protein catabolic process|BP;GO:0006807|nitrogen compound metabolic process|BP;GO:0006950|respo…	sp|Q9LIR4|ILVD_ARATH	Dihydroxy-acid dehydratase, chloroplastic {ECO:0000255|HAMAP-Rule:MF_00012} Short=AtDHAD {ECO:0000305} Short=DAD {ECO:0000255|HAMAP-Rule:MF_00012} EC=4.2.1.9 {ECO:0000255|HAMAP-Rule:MF_00012} Precursor OS=Arabidopsis thaliana (Mouse-ear cress) ORFNames=F14O13.13 {ECO:0000303|PubMed:10907853} PE=1	tr|A0A0A0L453|A0A0A0L453_CUCSA	Uncharacterized protein {ECO:0000313|EMBL:KGN56760.1} OS=Cucumis sativus (Cucumber) ORFNames=Csa_3G133110 {ECO:0000313|EMBL:KGN56760.1} PE=4	KOG0800@1|root,KOG0800@2759|Eukaryota,37IKX@33090|Viridiplantae,3GGWM@35493|Streptophyta,4JMC6@91835|fabids	RING-like zinc finger	O	XP_022146969.1	uncharacterized protein LOC111016035 isoform X1 [Momordica charantia]	zf-RING_2	-	#N/A
evm.TU.chr5.176	-	-	GO:0005575|cellular_component|CC;GO:0005622|intracellular anatomical structure|CC;GO:0005737|cytoplasm|CC;GO:0110165|cellular anatomical entity|CC	-	-	tr|A0A1S3AWW2|A0A1S3AWW2_CUCME	ankyrin repeat domain-containing protein 13C {ECO:0000313|RefSeq:XP_008438382.1, ECO:0000313|RefSeq:XP_008438383.1} OS=Cucumis melo (Muskmelon) ECO:0000313|RefSeq:XP_008438383.1} PE=4	KOG0522@1|root,KOG0522@2759|Eukaryota,37PEP@33090|Viridiplantae,3GBCU@35493|Streptophyta,4JDKK@91835|fabids	Ankyrin repeat domain-containing protein	CH	XP_022146977.1	ankyrin repeat domain-containing protein 13C [Momordica charantia]	Ank_2,Ank_5,GPCR_chapero_1	-	#N/A
evm.TU.chr5.177	-	-	GO:0005975|carbohydrate metabolic process|BP;GO:0006082|organic acid metabolic process|BP;GO:0006109|regulation of carbohydrate metabolic process|BP;GO:0006790|sulfur compound metabolic process|BP;GO:0006807|nitrogen compound metabolic process|BP;GO:0006950|response to stress|BP;GO:0006996|organelle organization|BP;GO:0007154|cell communication|BP;GO:0008150|biological_process|BP;GO:0008152|metab…	sp|Q8L730|SDI2_ARATH	Protein SULFUR DEFICIENCY-INDUCED 2 {ECO:0000305} OS=Arabidopsis thaliana (Mouse-ear cress) ORFNames=F13M7.24 {ECO:0000312|EMBL:AAF40459.1} PE=2	tr|A0A1S3AW78|A0A1S3AW78_CUCME	protein SULFUR DEFICIENCY-INDUCED 1 {ECO:0000313|RefSeq:XP_008438381.1} OS=Cucumis melo (Muskmelon) Name=LOC103483498 {ECO:0000313|RefSeq:XP_008438381.1} PE=4	28KBX@1|root,2QSSW@2759|Eukaryota,37HNM@33090|Viridiplantae,3G8K0@35493|Streptophyta,4JN03@91835|fabids	Tetratricopeptide repeat	S	XP_022146883.1	protein SULFUR DEFICIENCY-INDUCED 2 [Momordica charantia]	TPR_1,TPR_2,TPR_8	-	#N/A
evm.TU.chr5.178	-	-	GO:0005575|cellular_component|CC;GO:0006810|transport|BP;GO:0008150|biological_process|BP;GO:0009987|cellular process|BP;GO:0016020|membrane|CC;GO:0016021|integral component of membrane|CC;GO:0016192|vesicle-mediated transport|BP;GO:0031224|intrinsic component of membrane|CC;GO:0051179|localization|BP;GO:0051234|establishment of localization|BP;GO:0110165|cellular anatomical entity|CC	sp|O48850|VA725_ARATH	Vesicle-associated membrane protein 725 {ECO:0000303|PubMed:11115874} Short=AtVAMP725 {ECO:0000303|PubMed:11115874} OS=Arabidopsis thaliana (Mouse-ear cress) ORFNames=F24L7.19 {ECO:0000312|EMBL:AAC04496.1} PE=2	tr|A0A1R3G4Q0|A0A1R3G4Q0_9ROSI	Synaptobrevin {ECO:0000313|EMBL:OMO53054.1} OS=Corchorus capsularis ORFNames=CCACVL1_28905 {ECO:0000313|EMBL:OMO53054.1} PE=3	COG5143@1|root,KOG0859@2759|Eukaryota,37IQZ@33090|Viridiplantae,3GAY2@35493|Streptophyta,4JJ3V@91835|fabids	Belongs to the synaptobrevin family	U	XP_022146889.1	putative vesicle-associated membrane protein 726 [Momordica charantia]	Longin,Synaptobrevin	bHLH	#N/A
evm.TU.chr5.179	-	-	GO:0000166|nucleotide binding|MF;GO:0003674|molecular_function|MF;GO:0005488|binding|MF;GO:0005524|ATP binding|MF;GO:0017076|purine nucleotide binding|MF;GO:0030554|adenyl nucleotide binding|MF;GO:0032553|ribonucleotide binding|MF;GO:0032555|purine ribonucleotide binding|MF;GO:0032559|adenyl ribonucleotide binding|MF;GO:0035639|purine ribonucleoside triphosphate binding|MF;GO:0036094|small molecu…	sp|Q9C587|RFC1_ARATH	Replication factor C subunit 1 Short=AtRFC1 Activator 1 large subunit Activator 1 subunit 1 OS=Arabidopsis thaliana (Mouse-ear cress) Name=RFC1 OrderedLocusNames=At5g22010 ORFNames=T6G21 PE=2	tr|A0A1S4DTS5|A0A1S4DTS5_CUCME	chromosome transmission fidelity protein 18 homolog {ECO:0000313|RefSeq:XP_008438378.1, ECO:0000313|RefSeq:XP_016899100.1} OS=Cucumis melo (Muskmelon) ECO:0000313|RefSeq:XP_016899100.1} PE=4	KOG1969@1|root,KOG1969@2759|Eukaryota,37KA9@33090|Viridiplantae,3GEPE@35493|Streptophyta,4JIWA@91835|fabids	chromosome transmission fidelity	DL	XP_022146986.1	chromosome transmission fidelity protein 18 homolog [Momordica charantia]	AAA	HSF	#N/A
evm.TU.chr5.180	-	-	GO:0000271|polysaccharide biosynthetic process|BP;GO:0003674|molecular_function|MF;GO:0003824|catalytic activity|MF;GO:0005575|cellular_component|CC;GO:0005975|carbohydrate metabolic process|BP;GO:0005976|polysaccharide metabolic process|BP;GO:0006073|cellular glucan metabolic process|BP;GO:0008150|biological_process|BP;GO:0008152|metabolic process|BP;GO:0008194|UDP-glycosyltransferase activity|M…	sp|O49323|CSLD1_ARATH	Cellulose synthase-like protein D1 Short=AtCslD1 EC=2.4.1.- OS=Arabidopsis thaliana (Mouse-ear cress) Name=CSLD1 OrderedLocusNames=At2g33100 ORFNames=F25I18.16 PE=2	tr|A0A1S3AVW6|A0A1S3AVW6_CUCME	cellulose synthase-like protein D1 {ECO:0000313|RefSeq:XP_008438379.1} OS=Cucumis melo (Muskmelon) Name=LOC103483495 {ECO:0000313|RefSeq:XP_008438379.1} PE=3	COG1215@1|root,2QQH4@2759|Eukaryota,37SN2@33090|Viridiplantae,3GDIF@35493|Streptophyta,4JDH1@91835|fabids	Belongs to the glycosyltransferase 2 family	G	XP_022146988.1	cellulose synthase-like protein D1 [Momordica charantia]	Cellulose_synt	LBD	#N/A
evm.TU.chr5.181	-	-	GO:0003674|molecular_function|MF;GO:0003824|catalytic activity|MF;GO:0006629|lipid metabolic process|BP;GO:0008150|biological_process|BP;GO:0008152|metabolic process|BP;GO:0009056|catabolic process|BP;GO:0016042|lipid catabolic process|BP;GO:0016787|hydrolase activity|MF;GO:0044238|primary metabolic process|BP;GO:0071704|organic substance metabolic process|BP;GO:1901575|organic substance cataboli…	sp|O48723|PLP2_ARATH	Patatin-like protein 2 Short=AtPLP2 EC=3.1.1.- Patatin-related phospholipase A IIalpha Short=pPLAIIa Phospholipase A IIA Short=AtPLAIIA OS=Arabidopsis thaliana (Mouse-ear cress) Name=PLP2 OrderedLocusNames=At2g26560 ORFNames=T9J22.23 PE=1	tr|A0A1S3BAS1|A0A1S3BAS1_CUCME	Patatin {ECO:0000256|RuleBase:RU361262} EC=3.1.1.- {ECO:0000256|RuleBase:RU361262} OS=Cucumis melo (Muskmelon) Name=LOC103487912 {ECO:0000313|RefSeq:XP_008444643.1} PE=3	COG3621@1|root,KOG0513@2759|Eukaryota,37MPP@33090|Viridiplantae,3G8BE@35493|Streptophyta,4JD0P@91835|fabids	Lipolytic acyl hydrolase (LAH)	I	PKI57350.1	hypothetical protein CRG98_022195 [Punica granatum]	Patatin	-	#N/A
evm.TU.chr5.182	K03025	ko03020|RNA polymerase	GO:0000428|DNA-directed RNA polymerase complex|CC;GO:0003674|molecular_function|MF;GO:0003824|catalytic activity|MF;GO:0003899|DNA-directed 5'-3' RNA polymerase activity|MF;GO:0005575|cellular_component|CC;GO:0005622|intracellular anatomical structure|CC;GO:0005634|nucleus|CC;GO:0005666|RNA polymerase III complex|CC;GO:0006139|nucleobase-containing compound metabolic process|BP;GO:0006351|transcr…	-	-	tr|A0A1S3BL06|A0A1S3BL06_CUCME	DNA-directed RNA polymerase III subunit rpc6-like {ECO:0000313|RefSeq:XP_008448982.1, ECO:0000313|RefSeq:XP_008448983.1} OS=Cucumis melo (Muskmelon) ECO:0000313|RefSeq:XP_008448983.1} PE=4	COG5111@1|root,KOG3233@2759|Eukaryota,37THT@33090|Viridiplantae,3G7MB@35493|Streptophyta,4JD2E@91835|fabids	DNA-directed RNA polymerase III subunit	K	XP_022149573.1	DNA-directed RNA polymerase III subunit rpc6 isoform X2 [Momordica charantia]	RNA_pol_Rpc34	-	#N/A
evm.TU.chr5.183	K12272	ko03060|Protein export	GO:0005575|cellular_component|CC;GO:0016020|membrane|CC;GO:0016021|integral component of membrane|CC;GO:0031224|intrinsic component of membrane|CC;GO:0110165|cellular anatomical entity|CC	sp|Q93Y31|ARL8B_ARATH	ADP-ribosylation factor-like protein 8b {ECO:0000303|PubMed:22174675} Short=AtARL8b {ECO:0000303|PubMed:22174675} ADP-ribosylation factor-like A1D {ECO:0000303|PubMed:12644670} Short=AtARLA1D {ECO:0000303|PubMed:12644670} OS=Arabidopsis thaliana (Mouse-ear cress) ORFNames=K9I9.13 {ECO:0000312|EMBL:BAB08464.1} PE=2	tr|A0A0A0KSA6|A0A0A0KSA6_CUCSA	Uncharacterized protein {ECO:0000313|EMBL:KGN51789.1} OS=Cucumis sativus (Cucumber) ORFNames=Csa_5G600910 {ECO:0000313|EMBL:KGN51789.1} PE=4	COG2229@1|root,KOG0090@2759|Eukaryota,37SRB@33090|Viridiplantae,3GGZX@35493|Streptophyta,4JIX1@91835|fabids	Signal recognition particle receptor subunit	U	XP_022147102.1	signal recognition particle receptor subunit beta-like isoform X1 [Momordica charantia]	SRPRB	-	#N/A
evm.TU.chr5.184	-	-	GO:0000003|reproduction|BP;GO:0003006|developmental process involved in reproduction|BP;GO:0007275|multicellular organism development|BP;GO:0008150|biological_process|BP;GO:0009790|embryo development|BP;GO:0009791|post-embryonic development|BP;GO:0009793|embryo development ending in seed dormancy|BP;GO:0010154|fruit development|BP;GO:0022414|reproductive process|BP;GO:0032501|multicellular organi…	sp|Q3E6P4|FB95_ARATH	F-box protein At2g02240 OS=Arabidopsis thaliana (Mouse-ear cress) OrderedLocusNames=At2g02240 ORFNames=T16F16.3 PE=2	tr|A0A0A0L6T0|A0A0A0L6T0_CUCSA	Uncharacterized protein {ECO:0000313|EMBL:KGN56749.1} OS=Cucumis sativus (Cucumber) ORFNames=Csa_3G132020 {ECO:0000313|EMBL:KGN56749.1} PE=4	28IYG@1|root,2QTAJ@2759|Eukaryota,37STS@33090|Viridiplantae,3GANE@35493|Streptophyta,4JEFX@91835|fabids	f-box protein	S	XP_023528482.1	putative F-box protein PP2-B12 [Cucurbita pepo subsp. pepo]	F-box,F-box-like,PP2	-	#N/A
evm.TU.chr5.185	-	-	GO:0003674|molecular_function|MF;GO:0005488|binding|MF;GO:0006464|cellular protein modification process|BP;GO:0006807|nitrogen compound metabolic process|BP;GO:0008150|biological_process|BP;GO:0008152|metabolic process|BP;GO:0009987|cellular process|BP;GO:0016567|protein ubiquitination|BP;GO:0019538|protein metabolic process|BP;GO:0030246|carbohydrate binding|MF;GO:0032446|protein modification by…	sp|Q9ZVQ6|P2B10_ARATH	F-box protein PP2-B10 Protein PHLOEM PROTEIN 2-LIKE B10 Short=AtPP2-B10 OS=Arabidopsis thaliana (Mouse-ear cress) Name=PP2B10 OrderedLocusNames=At2g02360 ORFNames=T16F16.15 PE=1	tr|A0A0A0L6T0|A0A0A0L6T0_CUCSA	Uncharacterized protein {ECO:0000313|EMBL:KGN56749.1} OS=Cucumis sativus (Cucumber) ORFNames=Csa_3G132020 {ECO:0000313|EMBL:KGN56749.1} PE=4	28IYG@1|root,2QTAJ@2759|Eukaryota,37STS@33090|Viridiplantae,3GANE@35493|Streptophyta,4JEFX@91835|fabids	f-box protein	S	XP_022147149.1	F-box protein PP2-B10-like [Momordica charantia]	F-box,F-box-like,PP2	-	#N/A
evm.TU.chr5.186	K00383	ko01100|Metabolic pathways;ko00480|Glutathione metabolism	GO:0000166|nucleotide binding|MF;GO:0003674|molecular_function|MF;GO:0003824|catalytic activity|MF;GO:0004362|glutathione-disulfide reductase (NADPH) activity|MF;GO:0005488|binding|MF;GO:0006518|peptide metabolic process|BP;GO:0006575|cellular modified amino acid metabolic process|BP;GO:0006749|glutathione metabolic process|BP;GO:0006790|sulfur compound metabolic process|BP;GO:0006807|nitrogen co…	sp|Q43621|GSHRC_PEA	Glutathione reductase, cytosolic Short=GR Short=GRase EC=1.8.1.7 GOR2 OS=Pisum sativum (Garden pea) PE=2	tr|A0A1L5JHV6|A0A1L5JHV6_LUFAE	Glutathione reductase {ECO:0000313|EMBL:APO14276.1} OS=Luffa aegyptiaca (Sponge gourd) (Luffa cylindrica) PE=2	COG1249@1|root,KOG0405@2759|Eukaryota,37JH7@33090|Viridiplantae,3GCDE@35493|Streptophyta,4JGNA@91835|fabids	Belongs to the class-I pyridine nucleotide-disulfide oxidoreductase family	Q	XP_022146929.1	glutathione reductase, cytosolic [Momordica charantia]	Pyr_redox_2,Pyr_redox_dim	-	#N/A
evm.TU.chr5.187	-	-	-	-	-	tr|A0A1S3AWV2|A0A1S3AWV2_CUCME	uncharacterized protein LOC103483490 {ECO:0000313|RefSeq:XP_008438372.1} OS=Cucumis melo (Muskmelon) Name=LOC103483490 {ECO:0000313|RefSeq:XP_008438372.1} PE=4	28J9A@1|root,2QRN0@2759|Eukaryota,37RPC@33090|Viridiplantae,3G7JR@35493|Streptophyta,4JGCB@91835|fabids	Putative peptidoglycan binding domain	S	XP_022146928.1	uncharacterized protein LOC111016012 [Momordica charantia]	PG_binding_1	-	#N/A
evm.TU.chr5.188	-	-	GO:0005575|cellular_component|CC;GO:0016020|membrane|CC;GO:0016021|integral component of membrane|CC;GO:0031224|intrinsic component of membrane|CC;GO:0110165|cellular anatomical entity|CC	-	-	tr|A0A1S3AW68|A0A1S3AW68_CUCME	uncharacterized protein LOC103483489 {ECO:0000313|RefSeq:XP_008438371.1} OS=Cucumis melo (Muskmelon) Name=LOC103483489 {ECO:0000313|RefSeq:XP_008438371.1} PE=4	28K26@1|root,2QSGQ@2759|Eukaryota,37RV7@33090|Viridiplantae,3G7JW@35493|Streptophyta,4JNFT@91835|fabids	Type 1 membrane protein	S	XP_022147064.1	uncharacterized protein LOC111016092 [Momordica charantia]	-	-	#N/A
evm.TU.chr5.189	-	-	-	-	-	tr|A0A0A0L443|A0A0A0L443_CUCSA	Uncharacterized protein {ECO:0000313|EMBL:KGN56745.1} OS=Cucumis sativus (Cucumber) ORFNames=Csa_3G131980 {ECO:0000313|EMBL:KGN56745.1} PE=4	2BMHN@1|root,2S1KZ@2759|Eukaryota,37YSW@33090|Viridiplantae	Glycine-rich cell wall structural	S	XP_022147148.1	glycine-rich protein 23-like [Momordica charantia]	-	-	#N/A
evm.TU.chr5.190	-	-	GO:0000003|reproduction|BP;GO:0000271|polysaccharide biosynthetic process|BP;GO:0001101|response to acid chemical|BP;GO:0001666|response to hypoxia|BP;GO:0003002|regionalization|BP;GO:0003006|developmental process involved in reproduction|BP;GO:0003674|molecular_function|MF;GO:0003712|transcription coregulator activity|MF;GO:0003713|transcription coactivator activity|MF;GO:0005575|cellular_compon…	sp|O48847|LUH_ARATH	Transcriptional corepressor LEUNIG_HOMOLOG Protein MUCILAGE-MODIFIED 1 {ECO:0000303|PubMed:11706181} OS=Arabidopsis thaliana (Mouse-ear cress) ORFNames=F24L7.16 {ECO:0000312|EMBL:AAC04493.1} PE=1	tr|A0A1S3AVV7|A0A1S3AVV7_CUCME	transcriptional corepressor LEUNIG_HOMOLOG isoform X1 {ECO:0000313|RefSeq:XP_008438369.1} OS=Cucumis melo (Muskmelon) Name=LOC103483487 {ECO:0000313|RefSeq:XP_008438369.1} PE=4	KOG0266@1|root,KOG0266@2759|Eukaryota,37MHM@33090|Viridiplantae,3GA85@35493|Streptophyta,4JGNE@91835|fabids	transcriptional co-repressor	S	XP_022146956.1	transcriptional corepressor LEUNIG_HOMOLOG [Momordica charantia]	LisH,WD40	CPP	#N/A
evm.TU.chr5.191	-	-	GO:0003674|molecular_function|MF;GO:0004860|protein kinase inhibitor activity|MF;GO:0004861|cyclin-dependent protein serine/threonine kinase inhibitor activity|MF;GO:0005575|cellular_component|CC;GO:0005622|intracellular anatomical structure|CC;GO:0005634|nucleus|CC;GO:0016538|cyclin-dependent protein serine/threonine kinase regulator activity|MF;GO:0019207|kinase regulator activity|MF;GO:0019210…	sp|Q9FKB5|KRP3_ARATH	Cyclin-dependent kinase inhibitor 3 Inhibitor/interactor of CDK protein 6 KIP-related protein 3 OS=Arabidopsis thaliana (Mouse-ear cress) ORFNames=K24G6.15 PE=1	tr|A0A0A0L4P9|A0A0A0L4P9_CUCSA	Uncharacterized protein {ECO:0000313|EMBL:KGN56743.1} OS=Cucumis sativus (Cucumber) ORFNames=Csa_3G131960 {ECO:0000313|EMBL:KGN56743.1} PE=4	2CCPF@1|root,2QXA1@2759|Eukaryota,37TPF@33090|Viridiplantae,3GC5V@35493|Streptophyta,4JP2E@91835|fabids	Cyclin-dependent kinase inhibitor	T	XP_023539497.1	cyclin-dependent kinase inhibitor 4-like [Cucurbita pepo subsp. pepo]	CDI	-	#N/A
evm.TU.chr5.192	-	-	GO:0000038|very long-chain fatty acid metabolic process|BP;GO:0003674|molecular_function|MF;GO:0003824|catalytic activity|MF;GO:0005488|binding|MF;GO:0005575|cellular_component|CC;GO:0005622|intracellular anatomical structure|CC;GO:0005737|cytoplasm|CC;GO:0005783|endoplasmic reticulum|CC;GO:0006082|organic acid metabolic process|BP;GO:0006629|lipid metabolic process|BP;GO:0006631|fatty acid metab…	sp|O48845|CYB5B_ARATH	Cytochrome b5 isoform B {ECO:0000303|PubMed:19054355} Short=AtCb5-B {ECO:0000303|PubMed:19054355} Cytochrome b5 isoform 2 Cytochrome b5 isoform E {ECO:0000303|PubMed:22384013} Short=AtCb5-E {ECO:0000303|PubMed:22384013} OS=Arabidopsis thaliana (Mouse-ear cress) ORFNames=F24L7.14 PE=1	tr|A0A0A0L7Y9|A0A0A0L7Y9_CUCSA	Uncharacterized protein {ECO:0000313|EMBL:KGN56742.1} OS=Cucumis sativus (Cucumber) ORFNames=Csa_3G131950 {ECO:0000313|EMBL:KGN56742.1} PE=3	COG5274@1|root,KOG0537@2759|Eukaryota,37UZ2@33090|Viridiplantae,3GISV@35493|Streptophyta,4JPWD@91835|fabids	Cytochrome b5	C	XP_022147043.1	cytochrome b5-like [Momordica charantia]	Cyt-b5	-	#N/A
evm.TU.chr5.193	-	-	GO:0003674|molecular_function|MF;GO:0005488|binding|MF;GO:0005515|protein binding|MF;GO:0046983|protein dimerization activity|MF	sp|Q56YJ8|FAMA_ARATH	Transcription factor FAMA Basic helix-loop-helix protein 97 Short=AtbHLH97 Short=bHLH 97 Transcription factor EN 14 bHLH transcription factor bHLH097 OS=Arabidopsis thaliana (Mouse-ear cress) ORFNames=MUJ8.4 PE=1	tr|A0A1S4DSQ1|A0A1S4DSQ1_CUCME	transcription factor FAMA {ECO:0000313|RefSeq:XP_016898993.1} OS=Cucumis melo (Muskmelon) Name=LOC103483486 {ECO:0000313|RefSeq:XP_016898993.1} PE=4	28KFD@1|root,2QRJH@2759|Eukaryota,37J6M@33090|Viridiplantae,3G83N@35493|Streptophyta,4JGUD@91835|fabids	transcription factor	K	XP_022147053.1	transcription factor FAMA isoform X1 [Momordica charantia]	HLH	bHLH	#N/A
evm.TU.chr5.194	K02872	ko03010|Ribosome	GO:0003674|molecular_function|MF;GO:0003676|nucleic acid binding|MF;GO:0003723|RNA binding|MF;GO:0003729|mRNA binding|MF;GO:0003735|structural constituent of ribosome|MF;GO:0005198|structural molecule activity|MF;GO:0005488|binding|MF;GO:0005575|cellular_component|CC;GO:0005622|intracellular anatomical structure|CC;GO:0005737|cytoplasm|CC;GO:0005829|cytosol|CC;GO:0005840|ribosome|CC;GO:0006412|tr…	sp|Q9LRX8|R13A2_ARATH	60S ribosomal protein L13a-2 OS=Arabidopsis thaliana (Mouse-ear cress) Name=RPL13AB OrderedLocusNames=At3g24830 ORFNames=K7P8.12 PE=2	tr|A0A0A0L439|A0A0A0L439_CUCSA	Uncharacterized protein {ECO:0000313|EMBL:KGN56740.1} OS=Cucumis sativus (Cucumber) ORFNames=Csa_3G131930 {ECO:0000313|EMBL:KGN56740.1} PE=3	COG0102@1|root,KOG3204@2759|Eukaryota,37HZQ@33090|Viridiplantae,3GF10@35493|Streptophyta,4JMSS@91835|fabids	60S ribosomal Protein	J	XP_022147118.1	60S ribosomal protein L13a-4-like [Momordica charantia]	Ribosomal_L13	-	#N/A
evm.TU.chr5.195	-	-	GO:0003674|molecular_function|MF;GO:0003824|catalytic activity|MF;GO:0005575|cellular_component|CC;GO:0005622|intracellular anatomical structure|CC;GO:0005737|cytoplasm|CC;GO:0005739|mitochondrion|CC;GO:0008168|methyltransferase activity|MF;GO:0008170|N-methyltransferase activity|MF;GO:0008276|protein methyltransferase activity|MF;GO:0008757|S-adenosylmethionine-dependent methyltransferase activi…	-	-	tr|A0A1S4DY46|A0A1S4DY46_CUCME	uncharacterized protein LOC103492021 isoform X2 {ECO:0000313|RefSeq:XP_016900909.1} OS=Cucumis melo (Muskmelon) Name=LOC103492021 {ECO:0000313|RefSeq:XP_016900909.1} PE=4	2CMRH@1|root,2QRKD@2759|Eukaryota,37HTZ@33090|Viridiplantae,3G86H@35493|Streptophyta,4JE5G@91835|fabids	Arginine methyltransferase involved in the assembly or stability of mitochondrial NADH ubiquinone oxidoreductase complex (complex I)	H	XP_022147060.1	protein arginine methyltransferase NDUFAF7 homolog, mitochondrial [Momordica charantia]	Methyltransf_28	-	#N/A
evm.TU.chr5.196	-	-	GO:0003674|molecular_function|MF;GO:0003676|nucleic acid binding|MF;GO:0003677|DNA binding|MF;GO:0005488|binding|MF;GO:0005575|cellular_component|CC;GO:0005622|intracellular anatomical structure|CC;GO:0005634|nucleus|CC;GO:0043226|organelle|CC;GO:0043227|membrane-bounded organelle|CC;GO:0043229|intracellular organelle|CC;GO:0043231|intracellular membrane-bounded organelle|CC;GO:0097159|organic cy…	sp|Q94A57|PHL2_ARATH	Protein PHR1-LIKE 2 {ECO:0000303|PubMed:26586833} Myb family transcription factor PHL2 {ECO:0000303|PubMed:26586833} OS=Arabidopsis thaliana (Mouse-ear cress) ORFNames=MUJ8.3 {ECO:0000312|EMBL:BAB01353.1} PE=1	tr|A0A1S3AWU1|A0A1S3AWU1_CUCME	myb family transcription factor APL isoform X1 {ECO:0000313|RefSeq:XP_008438354.1} OS=Cucumis melo (Muskmelon) Name=LOC103483479 {ECO:0000313|RefSeq:XP_008438354.1} PE=4	28KG7@1|root,2QVJ9@2759|Eukaryota,37PR1@33090|Viridiplantae,3GB4D@35493|Streptophyta,4JJP8@91835|fabids	Myb family transcription factor APL	K	XP_022147137.1	protein PHR1-LIKE 2 [Momordica charantia]	Myb_CC_LHEQLE,Myb_DNA-binding	G2-lik	#N/A
evm.TU.chr5.197	K13448	ko04626|Plant-pathogen interaction	GO:0003674|molecular_function|MF;GO:0005488|binding|MF;GO:0005509|calcium ion binding|MF;GO:0043167|ion binding|MF;GO:0043169|cation binding|MF;GO:0046872|metal ion binding|MF	sp|Q9LRN6|CML22_ARATH	Probable calcium-binding protein CML22 Calmodulin-like protein 22 OS=Arabidopsis thaliana (Mouse-ear cress) Name=CML22 OrderedLocusNames=At3g24110 ORFNames=MUJ8.1 PE=3	tr|A0A0A0L6R7|A0A0A0L6R7_CUCSA	Uncharacterized protein {ECO:0000313|EMBL:KGN56734.1} OS=Cucumis sativus (Cucumber) ORFNames=Csa_3G130890 {ECO:0000313|EMBL:KGN56734.1} PE=4	COG5126@1|root,KOG0027@2759|Eukaryota,37P56@33090|Viridiplantae,3GBCF@35493|Streptophyta,4JFGS@91835|fabids	calcium-binding protein	T	XP_022147129.1	probable calcium-binding protein CML22 isoform X1 [Momordica charantia]	EF-hand_1,EF-hand_5,EF-hand_6,EF-hand_7,EF-hand_8	bHLH	#N/A
evm.TU.chr5.198	-	-	GO:0003674|molecular_function|MF;GO:0005488|binding|MF;GO:0005575|cellular_component|CC;GO:0006464|cellular protein modification process|BP;GO:0006508|proteolysis|BP;GO:0006511|ubiquitin-dependent protein catabolic process|BP;GO:0006807|nitrogen compound metabolic process|BP;GO:0008150|biological_process|BP;GO:0008152|metabolic process|BP;GO:0008270|zinc ion binding|MF;GO:0009056|catabolic proces…	sp|Q8W4N3|UBP2_ARATH	Ubiquitin carboxyl-terminal hydrolase 2 EC=3.4.19.12 Deubiquitinating enzyme 2 Short=AtUBP2 Ubiquitin thioesterase 2 Ubiquitin-specific-processing protease 2 OS=Arabidopsis thaliana (Mouse-ear cress) Name=UBP2 OrderedLocusNames=At1g04860 ORFNames=F13M7.15 PE=1	tr|A0A1S4DSI6|A0A1S4DSI6_CUCME	Ubiquitinyl hydrolase 1 {ECO:0000256|SAAS:SAAS00003083} EC=3.4.19.12 {ECO:0000256|SAAS:SAAS00003083} OS=Cucumis melo (Muskmelon) Name=LOC103483482 {ECO:0000313|RefSeq:XP_016898951.1} PE=3	COG5560@1|root,KOG1873@2759|Eukaryota,37MAY@33090|Viridiplantae,3G74P@35493|Streptophyta,4JGGT@91835|fabids	Ubiquitin carboxyl-terminal hydrolase	O	XP_016898951.1	PREDICTED: ubiquitin carboxyl-terminal hydrolase 2 [Cucumis melo]	UCH,zf-UBP	-	#N/A
evm.TU.chr5.199	-	-	GO:0003674|molecular_function|MF;GO:0003824|catalytic activity|MF;GO:0005575|cellular_component|CC;GO:0005975|carbohydrate metabolic process|BP;GO:0005996|monosaccharide metabolic process|BP;GO:0006004|fucose metabolic process|BP;GO:0008150|biological_process|BP;GO:0008152|metabolic process|BP;GO:0016020|membrane|CC;GO:0016021|integral component of membrane|CC;GO:0016740|transferase activity|MF;G…	sp|Q8W486|Y1491_ARATH	Uncharacterized protein At1g04910 OS=Arabidopsis thaliana (Mouse-ear cress) OrderedLocusNames=At1g04910 ORFNames=F13M7.10 PE=2	tr|A0A1S3AW59|A0A1S3AW59_CUCME	uncharacterized protein At1g04910 {ECO:0000313|RefSeq:XP_008438353.1} OS=Cucumis melo (Muskmelon) Name=LOC103483478 {ECO:0000313|RefSeq:XP_008438353.1} PE=4	28KY0@1|root,2QTEN@2759|Eukaryota,37PZN@33090|Viridiplantae,3GH5H@35493|Streptophyta,4JHY9@91835|fabids	GDP-fucose protein O-fucosyltransferase	G	XP_022147018.1	uncharacterized protein At1g04910 isoform X1 [Momordica charantia]	O-FucT	MIKC_MADS	#N/A
evm.TU.chr5.200	-	-	GO:0000003|reproduction|BP;GO:0003002|regionalization|BP;GO:0003006|developmental process involved in reproduction|BP;GO:0005575|cellular_component|CC;GO:0005622|intracellular anatomical structure|CC;GO:0005634|nucleus|CC;GO:0007275|multicellular organism development|BP;GO:0007389|pattern specification process|BP;GO:0008150|biological_process|BP;GO:0009790|embryo development|BP;GO:0009791|post-em…	-	-	tr|A0A1S3AVU7|A0A1S3AVU7_CUCME	LOW QUALITY PROTEIN: uncharacterized protein LOC103483477 {ECO:0000313|RefSeq:XP_008438351.1} OS=Cucumis melo (Muskmelon) Name=LOC103483477 {ECO:0000313|RefSeq:XP_008438351.1} PE=4	2CMJI@1|root,2QQIR@2759|Eukaryota,37QQG@33090|Viridiplantae,3GDSV@35493|Streptophyta,4JNEV@91835|fabids	-	-	XP_022147135.1	uncharacterized protein LOC111016138 [Momordica charantia]	DUF3883	-	#N/A
evm.TU.chr5.201	-	-	-	-	-	tr|A0A1S3AWS6|A0A1S3AWS6_CUCME	LOW QUALITY PROTEIN: chromatin assembly factor 1 subunit A {ECO:0000313|RefSeq:XP_008438350.1} OS=Cucumis melo (Muskmelon) Name=LOC103483476 {ECO:0000313|RefSeq:XP_008438350.1} PE=4	2AK3B@1|root,2RZ8J@2759|Eukaryota,37UIJ@33090|Viridiplantae,3GIR1@35493|Streptophyta,4JPQN@91835|fabids	-	-	XP_022146900.1	uncharacterized protein LOC111015987 [Momordica charantia]	-	-	#N/A
evm.TU.chr5.202	K04711	ko00600|Sphingolipid metabolism	GO:0003674|molecular_function|MF;GO:0003824|catalytic activity|MF;GO:0005575|cellular_component|CC;GO:0006629|lipid metabolic process|BP;GO:0006643|membrane lipid metabolic process|BP;GO:0006665|sphingolipid metabolic process|BP;GO:0006672|ceramide metabolic process|BP;GO:0006807|nitrogen compound metabolic process|BP;GO:0008150|biological_process|BP;GO:0008152|metabolic process|BP;GO:0009987|cel…	sp|Q94IB9|ACER_ARATH	Alkaline ceramidase {ECO:0000303|PubMed:25619405} Short=AlkCDase {ECO:0000303|PubMed:25619405} Short=Alkaline CDase {ECO:0000303|PubMed:25619405} Short=AtACER {ECO:0000303|PubMed:25619405} EC=3.5.1.- {ECO:0000305} Acyl-CoA independent ceramide synthase 1 {ECO:0000303|PubMed:23505340} Short=AtCES1 {ECO:0000303|PubMed:23505340} Alkaline ceramidase YPC1 {ECO:0000303|PubMed:18643979} Short=AtYPC1 {EC…	tr|A0A0A0L9D8|A0A0A0L9D8_CUCSA	Uncharacterized protein {ECO:0000313|EMBL:KGN56726.1} OS=Cucumis sativus (Cucumber) ORFNames=Csa_3G130320 {ECO:0000313|EMBL:KGN56726.1} PE=4	KOG2329@1|root,KOG2329@2759|Eukaryota,37MKF@33090|Viridiplantae,3G898@35493|Streptophyta,4JMB0@91835|fabids	Ceramidase	I	XP_022147049.1	alkaline ceramidase-like [Momordica charantia]	Ceramidase	-	#N/A
evm.TU.chr5.203	-	-	GO:0003674|molecular_function|MF;GO:0003824|catalytic activity|MF;GO:0008150|biological_process|BP;GO:0008152|metabolic process|BP;GO:0008168|methyltransferase activity|MF;GO:0016740|transferase activity|MF;GO:0016741|transferase activity, transferring one-carbon groups|MF;GO:0032259|methylation|BP	-	-	tr|A0A1S3AW54|A0A1S3AW54_CUCME	methyltransferase-like protein 13 {ECO:0000313|RefSeq:XP_008438348.1} OS=Cucumis melo (Muskmelon) Name=LOC103483474 {ECO:0000313|RefSeq:XP_008438348.1} PE=4	KOG2352@1|root,KOG2352@2759|Eukaryota,37NT2@33090|Viridiplantae,3GEC7@35493|Streptophyta,4JFZT@91835|fabids	Methyltransferase-like protein	E	XP_022146935.1	methyltransferase-like protein 13 [Momordica charantia]	Methyltransf_11,Methyltransf_25,Spermine_synth	-	#N/A
evm.TU.chr5.204	K13456	ko04626|Plant-pathogen interaction	GO:0002218|activation of innate immune response|BP;GO:0002253|activation of immune response|BP;GO:0002376|immune system process|BP;GO:0002682|regulation of immune system process|BP;GO:0002684|positive regulation of immune system process|BP;GO:0002757|immune response-activating signal transduction|BP;GO:0002758|innate immune response-activating signal transduction|BP;GO:0002764|immune response-reg…	sp|Q8GYN5|RIN4_ARATH	RPM1-interacting protein 4 OS=Arabidopsis thaliana (Mouse-ear cress) Name=RIN4 OrderedLocusNames=At3g25070 ORFNames=MJL12_1 PE=1	tr|A0A1S3AW92|A0A1S3AW92_CUCME	RPM1-interacting protein 4-like {ECO:0000313|RefSeq:XP_008438343.1, ECO:0000313|RefSeq:XP_008438346.1} OS=Cucumis melo (Muskmelon) ECO:0000313|RefSeq:XP_008438346.1} PE=4	2BBUP@1|root,2S0YN@2759|Eukaryota,37V21@33090|Viridiplantae,3GXDF@35493|Streptophyta,4JVZZ@91835|fabids	Cleavage site for pathogenic type III effector avirulence factor Avr	S	XP_022146938.1	RPM1-interacting protein 4-like isoform X3 [Momordica charantia]	AvrRpt-cleavage	-	#N/A
evm.TU.chr5.205	-	-	GO:0003674|molecular_function|MF;GO:0003824|catalytic activity|MF;GO:0004553|hydrolase activity, hydrolyzing O-glycosyl compounds|MF;GO:0004565|beta-galactosidase activity|MF;GO:0005488|binding|MF;GO:0005975|carbohydrate metabolic process|BP;GO:0008150|biological_process|BP;GO:0008152|metabolic process|BP;GO:0015925|galactosidase activity|MF;GO:0016787|hydrolase activity|MF;GO:0016798|hydrolase a…	sp|Q9SCV3|BGAL9_ARATH	Beta-galactosidase 9 Short=Lactase 9 EC=3.2.1.23 Precursor OS=Arabidopsis thaliana (Mouse-ear cress) Name=BGAL9 OrderedLocusNames=At2g32810 ORFNames=F24L7.5 PE=2	tr|A0A1S3AW49|A0A1S3AW49_CUCME	Beta-galactosidase {ECO:0000256|RuleBase:RU000675} EC=3.2.1.23 {ECO:0000256|RuleBase:RU000675} OS=Cucumis melo (Muskmelon) Name=LOC103483471 {ECO:0000313|RefSeq:XP_008438341.1} PE=3	COG1874@1|root,KOG0496@2759|Eukaryota,37P9T@33090|Viridiplantae,3GDGY@35493|Streptophyta,4JKMI@91835|fabids	beta-galactosidase	G	XP_022146933.1	beta-galactosidase 9 [Momordica charantia]	Gal_Lectin,Glyco_hydro_35	-	#N/A
evm.TU.chr5.206	-	-	-	-	-	tr|A0A0A0L6Q3|A0A0A0L6Q3_CUCSA	Uncharacterized protein {ECO:0000313|EMBL:KGN56719.1} OS=Cucumis sativus (Cucumber) ORFNames=Csa_3G129760 {ECO:0000313|EMBL:KGN56719.1} PE=4	2CH32@1|root,2QQ0E@2759|Eukaryota,37KSF@33090|Viridiplantae,3GGP4@35493|Streptophyta,4JD2H@91835|fabids	-	-	KGN56746.2	hypothetical protein Csa_011800 [Cucumis sativus]	-	-	#N/A
evm.TU.chr5.207	-	-	GO:0003674|molecular_function|MF;GO:0005215|transporter activity|MF;GO:0005575|cellular_component|CC;GO:0005622|intracellular anatomical structure|CC;GO:0005737|cytoplasm|CC;GO:0005768|endosome|CC;GO:0005769|early endosome|CC;GO:0005886|plasma membrane|CC;GO:0008324|cation transmembrane transporter activity|MF;GO:0012505|endomembrane system|CC;GO:0015075|ion transmembrane transporter activity|MF;…	sp|B3LFA3|NIPA2_ARATH	Probable magnesium transporter NIPA2 OS=Arabidopsis thaliana (Mouse-ear cress) OrderedLocusNames=At4g13800 ORFNames=F18A5.190 PE=2	tr|A0A1S3AWR6|A0A1S3AWR6_CUCME	Probable magnesium transporter {ECO:0000256|RuleBase:RU363078} OS=Cucumis melo (Muskmelon) Name=LOC103483468 {ECO:0000313|RefSeq:XP_008438338.1} PE=3	KOG2922@1|root,KOG2922@2759|Eukaryota,37I9P@33090|Viridiplantae,3G9N4@35493|Streptophyta,4JJCP@91835|fabids	Acts as a Mg(2 ) transporter. Can also transport other divalent cations such as Fe(2 ), Sr(2 ), Ba(2 ), Mn(2 ) and Co(2 ) but to a much less extent than Mg(2 )	P	XP_022147072.1	probable magnesium transporter NIPA2 [Momordica charantia]	Mg_trans_NIPA	-	#N/A
evm.TU.chr5.208	K12855	ko03040|Spliceosome	GO:0000375|RNA splicing, via transesterification reactions|BP;GO:0000377|RNA splicing, via transesterification reactions with bulged adenosine as nucleophile|BP;GO:0000398|mRNA splicing, via spliceosome|BP;GO:0006139|nucleobase-containing compound metabolic process|BP;GO:0006396|RNA processing|BP;GO:0006397|mRNA processing|BP;GO:0006725|cellular aromatic compound metabolic process|BP;GO:0006807|n…	sp|Q9ZT71|STA1_ARATH	Protein STABILIZED1 Pre-mRNA processing factor 6-like protein Protein EMBRYO DEFECTIVE 2770 OS=Arabidopsis thaliana (Mouse-ear cress) ORFNames=F9H3.5 PE=1	tr|A0A1S3CAH3|A0A1S3CAH3_CUCME	protein STABILIZED1 {ECO:0000313|RefSeq:XP_008459779.1} OS=Cucumis melo (Muskmelon) Name=LOC103498810 {ECO:0000313|RefSeq:XP_008459779.1} PE=4	KOG0495@1|root,KOG0495@2759|Eukaryota,37MES@33090|Viridiplantae,3GGG5@35493|Streptophyta,4JM61@91835|fabids	pre-mRNA-processing factor	A	XP_022140441.1	protein STABILIZED1 [Momordica charantia]	PRP1_N,TPR_14,TPR_16,TPR_19,TPR_8,ubiquitin	-	#N/A
evm.TU.chr5.209	-	-	GO:0003674|molecular_function|MF;GO:0003676|nucleic acid binding|MF;GO:0003723|RNA binding|MF;GO:0005488|binding|MF;GO:0043167|ion binding|MF;GO:0043169|cation binding|MF;GO:0046872|metal ion binding|MF;GO:0097159|organic cyclic compound binding|MF;GO:1901363|heterocyclic compound binding|MF	sp|Q9C8M0|CID8_ARATH	Polyadenylate-binding protein-interacting protein 8 Short=PABP-interacting protein 8 Short=Poly(A)-binding protein-interacting protein 8 PAM2-containing protein CID8 Protein CTC-INTERACTING DOMAIN 8 OS=Arabidopsis thaliana (Mouse-ear cress) Name=CID8 OrderedLocusNames=At1g53650 ORFNames=F22G10.7 PE=1	tr|A0A0A0L421|A0A0A0L421_CUCSA	Uncharacterized protein {ECO:0000313|EMBL:KGN56715.1} OS=Cucumis sativus (Cucumber) ORFNames=Csa_3G129720 {ECO:0000313|EMBL:KGN56715.1} PE=4	28N0T@1|root,2QUJN@2759|Eukaryota,37ISP@33090|Viridiplantae,3GCIJ@35493|Streptophyta,4JEPY@91835|fabids	Filamin-type immunoglobulin domains	A	XP_022147069.1	uncharacterized protein LOC111016096 isoform X2 [Momordica charantia]	Filamin,RRM_1	-	#N/A
evm.TU.chr5.210	-	-	GO:0003674|molecular_function|MF;GO:0005575|cellular_component|CC;GO:0005622|intracellular anatomical structure|CC;GO:0005737|cytoplasm|CC;GO:0006091|generation of precursor metabolites and energy|BP;GO:0006725|cellular aromatic compound metabolic process|BP;GO:0006778|porphyrin-containing compound metabolic process|BP;GO:0006779|porphyrin-containing compound biosynthetic process|BP;GO:0006783|he…	sp|Q9LU39|GLUBP_ARATH	Glutamyl-tRNA reductase-binding protein, chloroplastic {ECO:0000303|PubMed:22180625} Short=AtGluTRBP {ECO:0000303|PubMed:22180625} Short=GluTR-binding protein {ECO:0000303|PubMed:22180625} Protein PROTON GRADIENT REGULATION 7 {ECO:0000303|PubMed:20657737} Precursor OS=Arabidopsis thaliana (Mouse-ear cress) ORFNames=MXL8.5 {ECO:0000312|EMBL:AAL32732.1} PE=1	tr|A0A1S3AWR1|A0A1S3AWR1_CUCME	glutamyl-tRNA reductase-binding protein, chloroplastic isoform X1 {ECO:0000313|RefSeq:XP_008438328.1} OS=Cucumis melo (Muskmelon) Name=LOC103483466 {ECO:0000313|RefSeq:XP_008438328.1} PE=4	28KJB@1|root,2QT0S@2759|Eukaryota,37I3D@33090|Viridiplantae,3GG7M@35493|Streptophyta,4JFY0@91835|fabids	Protein of unknown function (DUF2470)	S	XP_022147073.1	glutamyl-tRNA reductase-binding protein, chloroplastic isoform X1 [Momordica charantia]	DUF2470	-	#N/A
evm.TU.chr5.211	-	-	GO:0005575|cellular_component|CC;GO:0005622|intracellular anatomical structure|CC;GO:0005737|cytoplasm|CC;GO:0006457|protein folding|BP;GO:0008150|biological_process|BP;GO:0009507|chloroplast|CC;GO:0009536|plastid|CC;GO:0009987|cellular process|BP;GO:0043226|organelle|CC;GO:0043227|membrane-bounded organelle|CC;GO:0043229|intracellular organelle|CC;GO:0043231|intracellular membrane-bounded organe…	sp|Q9SDN0|DNJ20_ARATH	Chaperone protein dnaJ 20, chloroplastic Short=AtDjC20 Short=AtJ20 Precursor OS=Arabidopsis thaliana (Mouse-ear cress) ORFNames=F18A5.220 PE=1	tr|A0A1S3AWS2|A0A1S3AWS2_CUCME	chaperone protein dnaJ 20, chloroplastic-like {ECO:0000313|RefSeq:XP_008438327.1} OS=Cucumis melo (Muskmelon) Name=LOC103483465 {ECO:0000313|RefSeq:XP_008438327.1} PE=4	COG0484@1|root,KOG0712@2759|Eukaryota,37UJP@33090|Viridiplantae,3GI0D@35493|Streptophyta,4JU1F@91835|fabids	Chaperone protein dnaJ 20	O	XP_008438327.1	PREDICTED: chaperone protein dnaJ 20, chloroplastic-like [Cucumis melo]	DnaJ	-	#N/A
evm.TU.chr5.212	-	-	GO:0003674|molecular_function|MF;GO:0003676|nucleic acid binding|MF;GO:0003723|RNA binding|MF;GO:0003729|mRNA binding|MF;GO:0005488|binding|MF;GO:0005575|cellular_component|CC;GO:0005622|intracellular anatomical structure|CC;GO:0005634|nucleus|CC;GO:0043226|organelle|CC;GO:0043227|membrane-bounded organelle|CC;GO:0043229|intracellular organelle|CC;GO:0043231|intracellular membrane-bounded organel…	sp|Q9ASP6|HNRPQ_ARATH	Heterogeneous nuclear ribonucleoprotein Q {ECO:0000305} Short=hnRNP Q {ECO:0000305} Protein LHP1-INTERACTING FACTOR 2 {ECO:0000303|PubMed:21304947} OS=Arabidopsis thaliana (Mouse-ear cress) T18A10.13 {ECO:0000312|EMBL:AAB62861.1} PE=1	tr|A0A0A0L6P0|A0A0A0L6P0_CUCSA	Uncharacterized protein {ECO:0000313|EMBL:KGN56704.1} OS=Cucumis sativus (Cucumber) ORFNames=Csa_3G129610 {ECO:0000313|EMBL:KGN56704.1} PE=4	28J1K@1|root,2QRDT@2759|Eukaryota,37JV0@33090|Viridiplantae,3G9Q3@35493|Streptophyta,4JHF7@91835|fabids	RNA recognition motif	A	XP_022146943.1	nucleolin [Momordica charantia]	RRM_1	-	#N/A
evm.TU.chr5.213	-	-	-	-	-	-	-	-	-	-	-	-	-	-	#N/A
evm.TU.chr5.214	-	-	GO:0006082|organic acid metabolic process|BP;GO:0006790|sulfur compound metabolic process|BP;GO:0006807|nitrogen compound metabolic process|BP;GO:0008150|biological_process|BP;GO:0008152|metabolic process|BP;GO:0009987|cellular process|BP;GO:0016143|S-glycoside metabolic process|BP;GO:0019748|secondary metabolic process|BP;GO:0019757|glycosinolate metabolic process|BP;GO:0019760|glucosinolate met…	sp|Q9LJG8|ASIL2_ARATH	Trihelix transcription factor ASIL2 {ECO:0000305} 6B-interacting protein 1-like 2 {ECO:0000303|PubMed:21330492} Trihelix DNA-binding protein ASIL2 {ECO:0000305} OS=Arabidopsis thaliana (Mouse-ear cress) ORFNames=MAG2.16 {ECO:0000312|EMBL:BAB02984.1} PE=2	tr|A0A1S3AW32|A0A1S3AW32_CUCME	trihelix transcription factor ASIL2 {ECO:0000313|RefSeq:XP_008438313.1} OS=Cucumis melo (Muskmelon) Name=LOC103483457 {ECO:0000313|RefSeq:XP_008438313.1} PE=4	KOG4282@1|root,KOG4282@2759|Eukaryota,37N0Y@33090|Viridiplantae,3G8S0@35493|Streptophyta,4JHYU@91835|fabids	Alcohol dehydrogenase transcription factor Myb/SANT-like	K	XP_022924743.1	trihelix transcription factor ASIL2-like [Cucurbita moschata]	Myb_DNA-bind_4	Trihelix	#N/A
evm.TU.chr5.215	-	-	GO:0003674|molecular_function|MF;GO:0003676|nucleic acid binding|MF;GO:0003677|DNA binding|MF;GO:0003700|DNA-binding transcription factor activity|MF;GO:0005488|binding|MF;GO:0005575|cellular_component|CC;GO:0005622|intracellular anatomical structure|CC;GO:0005634|nucleus|CC;GO:0018995|host cellular component|CC;GO:0033643|host cell part|CC;GO:0033646|host intracellular part|CC;GO:0033647|host in…	sp|Q94BZ5|HSFA5_ARATH	Heat stress transcription factor A-5 Short=AtHsfA5 AtHsf-12 OS=Arabidopsis thaliana (Mouse-ear cress) ORFNames=dl3030c, FCAALL.27 PE=2	tr|A0A1S3AWR2|A0A1S3AWR2_CUCME	heat stress transcription factor A-5 {ECO:0000313|RefSeq:XP_008438315.1} OS=Cucumis melo (Muskmelon) Name=LOC103483459 {ECO:0000313|RefSeq:XP_008438315.1} PE=3	COG5169@1|root,KOG0627@2759|Eukaryota,37MBN@33090|Viridiplantae,3GEQ9@35493|Streptophyta,4JKNU@91835|fabids	Heat Stress Transcription Factor	K	XP_022146890.1	heat stress transcription factor A-5 [Momordica charantia]	HSF_DNA-bind	HSF	#N/A
evm.TU.chr5.216	-	-	-	-	-	-	-	-	-	-	-	-	-	-	#N/A
evm.TU.chr5.217	-	-	GO:0005575|cellular_component|CC;GO:0005911|cell-cell junction|CC;GO:0007154|cell communication|BP;GO:0007165|signal transduction|BP;GO:0008150|biological_process|BP;GO:0009506|plasmodesma|CC;GO:0009987|cellular process|BP;GO:0019722|calcium-mediated signaling|BP;GO:0019932|second-messenger-mediated signaling|BP;GO:0023052|signaling|BP;GO:0030054|cell junction|CC;GO:0035556|intracellular signal t…	sp|Q9LK37|RLF24_ARATH	Protein RALF-like 24 Precursor OS=Arabidopsis thaliana (Mouse-ear cress) Name=RALFL24 OrderedLocusNames=At3g23805 ORFNames=MYM9.15 PE=3	tr|A0A1S3AWQ1|A0A1S3AWQ1_CUCME	protein RALF-like 24 isoform X1 {ECO:0000313|RefSeq:XP_008438316.1, ECO:0000313|RefSeq:XP_008438319.1} OS=Cucumis melo (Muskmelon) ECO:0000313|RefSeq:XP_008438319.1} PE=4	2BQ63@1|root,2S4CN@2759|Eukaryota,37WCZ@33090|Viridiplantae,3GKCF@35493|Streptophyta,4JQTW@91835|fabids	Rapid ALkalinization Factor (RALF)	S	XP_022146989.1	protein RALF-like 24 isoform X1 [Momordica charantia]	RALF	-	#N/A
evm.TU.chr5.218	K01251	ko01100|Metabolic pathways;ko00270|Cysteine and methionine metabolism	GO:0003674|molecular_function|MF;GO:0003824|catalytic activity|MF;GO:0004013|adenosylhomocysteinase activity|MF;GO:0006730|one-carbon metabolic process|BP;GO:0008150|biological_process|BP;GO:0008152|metabolic process|BP;GO:0009987|cellular process|BP;GO:0016787|hydrolase activity|MF;GO:0016801|hydrolase activity, acting on ether bonds|MF;GO:0016802|trialkylsulfonium hydrolase activity|MF;GO:00442…	sp|P50246|SAHH_MEDSA	Adenosylhomocysteinase Short=AdoHcyase EC=3.3.1.1 S-adenosyl-L-homocysteine hydrolase OS=Medicago sativa (Alfalfa) Name=SAHH PE=2	tr|A0A1S3AW37|A0A1S3AW37_CUCME	Adenosylhomocysteinase {ECO:0000256|RuleBase:RU000548} EC=3.3.1.1 {ECO:0000256|RuleBase:RU000548} OS=Cucumis melo (Muskmelon) Name=LOC103483461 {ECO:0000313|RefSeq:XP_008438321.1} PE=3	COG0499@1|root,KOG1370@2759|Eukaryota,37R1E@33090|Viridiplantae,3GGCM@35493|Streptophyta,4JDN0@91835|fabids	Adenosylhomocysteinase	H	XP_022147115.1	adenosylhomocysteinase-like [Momordica charantia]	AdoHcyase,AdoHcyase_NAD	-	#N/A
evm.TU.chr5.219	K10866	ko03450|Non-homologous end-joining;ko03440|Homologous recombination	GO:0000723|telomere maintenance|BP;GO:0003674|molecular_function|MF;GO:0003824|catalytic activity|MF;GO:0005488|binding|MF;GO:0005575|cellular_component|CC;GO:0005622|intracellular anatomical structure|CC;GO:0005634|nucleus|CC;GO:0006139|nucleobase-containing compound metabolic process|BP;GO:0006259|DNA metabolic process|BP;GO:0006281|DNA repair|BP;GO:0006725|cellular aromatic compound metabolic …	sp|Q9SL02|RAD50_ARATH	DNA repair protein RAD50 Short=AtRAD50 EC=3.6.-.- OS=Arabidopsis thaliana (Mouse-ear cress) Name=RAD50 OrderedLocusNames=At2g31970 ORFNames=F22D22.28 PE=1	tr|A0A1S3AWR7|A0A1S3AWR7_CUCME	DNA repair protein RAD50 {ECO:0000313|RefSeq:XP_008438322.1} OS=Cucumis melo (Muskmelon) Name=LOC103483462 {ECO:0000313|RefSeq:XP_008438322.1} PE=4	COG0419@1|root,KOG0962@2759|Eukaryota,37J3P@33090|Viridiplantae,3GFPM@35493|Streptophyta,4JDA6@91835|fabids	DNA repair protein RAD50	L	XP_022146955.1	DNA repair protein RAD50 [Momordica charantia]	AAA_23,Rad50_zn_hook	-	#N/A
evm.TU.chr5.220	-	-	GO:0003674|molecular_function|MF;GO:0003676|nucleic acid binding|MF;GO:0003824|catalytic activity|MF;GO:0004518|nuclease activity|MF;GO:0004527|exonuclease activity|MF;GO:0005488|binding|MF;GO:0008408|3'-5' exonuclease activity|MF;GO:0016787|hydrolase activity|MF;GO:0016788|hydrolase activity, acting on ester bonds|MF;GO:0097159|organic cyclic compound binding|MF;GO:1901363|heterocyclic compound …	sp|Q84LH3|WEX_ARATH	Werner Syndrome-like exonuclease EC=3.1.-.- OS=Arabidopsis thaliana (Mouse-ear cress) ORFNames=F18A5.260 PE=1	tr|A0A0A0L9B9|A0A0A0L9B9_CUCSA	Uncharacterized protein {ECO:0000313|EMBL:KGN56711.1} OS=Cucumis sativus (Cucumber) ORFNames=Csa_3G129680 {ECO:0000313|EMBL:KGN56711.1} PE=4	KOG4373@1|root,KOG4373@2759|Eukaryota,37R47@33090|Viridiplantae,3GATX@35493|Streptophyta,4JN7Z@91835|fabids	Werner Syndrome-like	S	XP_022147109.1	Werner Syndrome-like exonuclease [Momordica charantia]	DNA_pol_A_exo1	-	#N/A
evm.TU.chr5.221	-	-	-	-	-	-	-	-	-	-	-	-	-	-	#N/A
evm.TU.chr5.222	-	-	-	-	-	tr|A0A1S3AVS9|A0A1S3AVS9_CUCME	nipped-B-like protein B isoform X1 {ECO:0000313|RefSeq:XP_008438324.1} OS=Cucumis melo (Muskmelon) Name=LOC103483464 {ECO:0000313|RefSeq:XP_008438324.1} PE=4	2C1KR@1|root,2QS3H@2759|Eukaryota,37NWK@33090|Viridiplantae,3GG10@35493|Streptophyta,4JGAW@91835|fabids	Myb-like protein X	S	XP_022146976.1	DEAD-box ATP-dependent RNA helicase 42-like isoform X3 [Momordica charantia]	-	-	#N/A
evm.TU.chr5.223	-	-	GO:0005575|cellular_component|CC;GO:0016020|membrane|CC;GO:0016021|integral component of membrane|CC;GO:0031224|intrinsic component of membrane|CC;GO:0110165|cellular anatomical entity|CC	sp|Q3E6Y3|Y1869_ARATH	Uncharacterized protein At1g28695 Precursor OS=Arabidopsis thaliana (Mouse-ear cress) OrderedLocusNames=At1g28695 ORFNames=F1K23.29 PE=2	tr|A0A1S3AWQ7|A0A1S3AWQ7_CUCME	uncharacterized protein At1g28695-like isoform X1 {ECO:0000313|RefSeq:XP_008438308.1} OS=Cucumis melo (Muskmelon) Name=LOC103483454 {ECO:0000313|RefSeq:XP_008438308.1} PE=4	28KFZ@1|root,2QS67@2759|Eukaryota,37Q6Q@33090|Viridiplantae,3GBIX@35493|Streptophyta,4JMME@91835|fabids	At1g28695-like	S	XP_022147126.1	uncharacterized protein At1g28695-like [Momordica charantia]	Nucleotid_trans	-	#N/A
evm.TU.chr5.224	K04392	ko04933|AGE-RAGE signaling pathway in diabetic complications;ko04145|Phagosome	GO:0000166|nucleotide binding|MF;GO:0000902|cell morphogenesis|BP;GO:0003674|molecular_function|MF;GO:0003824|catalytic activity|MF;GO:0003924|GTPase activity|MF;GO:0005488|binding|MF;GO:0005515|protein binding|MF;GO:0005525|GTP binding|MF;GO:0005575|cellular_component|CC;GO:0005622|intracellular anatomical structure|CC;GO:0005634|nucleus|CC;GO:0005737|cytoplasm|CC;GO:0005856|cytoskeleton|CC;GO:0…	sp|Q40220|RAC2_LOTJA	Rac-like GTP-binding protein RAC2 Precursor OS=Lotus japonicus (Lotus corniculatus var. japonicus) Name=RAC2 PE=2	tr|A0A0A0L9A9|A0A0A0L9A9_CUCSA	Uncharacterized protein {ECO:0000313|EMBL:KGN56701.1} OS=Cucumis sativus (Cucumber) ORFNames=Csa_3G129580 {ECO:0000313|EMBL:KGN56701.1} PE=3	COG1100@1|root,KOG0393@2759|Eukaryota,37REC@33090|Viridiplantae,3GEPW@35493|Streptophyta,4JF6M@91835|fabids	Belongs to the small GTPase superfamily. Rho family	S	XP_022147127.1	rac-like GTP-binding protein 5 isoform X1 [Momordica charantia]	Ras	NAC	#N/A
evm.TU.chr5.225	-	-	GO:0003674|molecular_function|MF;GO:0003824|catalytic activity|MF;GO:0005575|cellular_component|CC;GO:0005622|intracellular anatomical structure|CC;GO:0005737|cytoplasm|CC;GO:0005739|mitochondrion|CC;GO:0015039|NADPH-adrenodoxin reductase activity|MF;GO:0016491|oxidoreductase activity|MF;GO:0016730|oxidoreductase activity, acting on iron-sulfur proteins as donors|MF;GO:0016731|oxidoreductase acti…	sp|Q8W3L1|MFDR_ARATH	NADPH:adrenodoxin oxidoreductase, mitochondrial Short=Adrenodoxin reductase {ECO:0000303|PubMed:12714594} EC=1.18.1.6 {ECO:0000269|PubMed:13677469} Mitochondrial ferredoxin reductase Short=AtMFDR {ECO:0000303|PubMed:13677469} Precursor OS=Arabidopsis thaliana (Mouse-ear cress) F8B4.60 {ECO:0000312|EMBL:CAA22563.1} PE=1	tr|A0A0A0L6N6|A0A0A0L6N6_CUCSA	NADPH:adrenodoxin oxidoreductase, mitochondrial {ECO:0000256|PIRNR:PIRNR000362} EC=1.18.1.6 {ECO:0000256|PIRNR:PIRNR000362} OS=Cucumis sativus (Cucumber) ORFNames=Csa_3G129560 {ECO:0000313|EMBL:KGN56699.1} PE=3	COG0493@1|root,KOG1800@2759|Eukaryota,37QSZ@33090|Viridiplantae,3GB49@35493|Streptophyta,4JJHQ@91835|fabids	NADPH adrenodoxin oxidoreductase	C	XP_022147042.1	NADPH:adrenodoxin oxidoreductase, mitochondrial [Momordica charantia]	Pyr_redox_2	-	#N/A
evm.TU.chr5.226	K02921	ko03010|Ribosome	GO:0003674|molecular_function|MF;GO:0003735|structural constituent of ribosome|MF;GO:0005198|structural molecule activity|MF;GO:0005575|cellular_component|CC;GO:0005622|intracellular anatomical structure|CC;GO:0005840|ribosome|CC;GO:0006412|translation|BP;GO:0006518|peptide metabolic process|BP;GO:0006807|nitrogen compound metabolic process|BP;GO:0008150|biological_process|BP;GO:0008152|metabolic…	sp|Q9XHE4|RL37A_GOSHI	60S ribosomal protein L37a OS=Gossypium hirsutum (Upland cotton) (Gossypium mexicanum) Name=RPL37A Synonyms=RL37A PE=3	tr|A0A1U8HID4|A0A1U8HID4_GOSHI	60S ribosomal protein L37a isoform X1 {ECO:0000313|RefSeq:XP_016665841.1} OS=Gossypium hirsutum (Upland cotton) (Gossypium mexicanum) Name=LOC107886403 {ECO:0000313|RefSeq:XP_016665841.1} PE=3	COG1997@1|root,COG4642@1|root,KOG0231@2759|Eukaryota,KOG0402@2759|Eukaryota,37J9P@33090|Viridiplantae,3GCBR@35493|Streptophyta	Encoded by	J	XP_022974725.1	uncharacterized protein LOC111473462 isoform X8 [Cucurbita maxima]	MORN	-	#N/A
evm.TU.chr5.227	-	-	GO:0006464|cellular protein modification process|BP;GO:0006807|nitrogen compound metabolic process|BP;GO:0008150|biological_process|BP;GO:0008152|metabolic process|BP;GO:0009987|cellular process|BP;GO:0016567|protein ubiquitination|BP;GO:0019538|protein metabolic process|BP;GO:0032446|protein modification by small protein conjugation|BP;GO:0036211|protein modification process|BP;GO:0043170|macrom…	sp|Q9LF66|Y5758_ARATH	BTB/POZ domain-containing protein At5g17580 OS=Arabidopsis thaliana (Mouse-ear cress) OrderedLocusNames=At5g17580 ORFNames=K10A8_60 PE=2	tr|A0A1S3AWP1|A0A1S3AWP1_CUCME	BTB/POZ domain-containing protein At5g17580 isoform X2 {ECO:0000313|RefSeq:XP_008438303.1, ECO:0000313|RefSeq:XP_008438304.1} OS=Cucumis melo (Muskmelon) ECO:0000313|RefSeq:XP_008438304.1} PE=3	28II4@1|root,2QQV1@2759|Eukaryota,37MCP@33090|Viridiplantae,3GDZD@35493|Streptophyta,4JD72@91835|fabids	BTB POZ domain-containing protein	S	XP_022147037.1	BTB/POZ domain-containing protein At5g17580 isoform X1 [Momordica charantia]	BTB,NPH3	MYB_related	#N/A
evm.TU.chr5.228	-	-	GO:0005575|cellular_component|CC;GO:0016020|membrane|CC;GO:0016021|integral component of membrane|CC;GO:0031224|intrinsic component of membrane|CC;GO:0110165|cellular anatomical entity|CC	sp|Q9LF64|ATL52_ARATH	RING-H2 finger protein ATL52 EC=2.3.2.27 {ECO:0000305} RING-type E3 ubiquitin transferase ATL52 {ECO:0000305} OS=Arabidopsis thaliana (Mouse-ear cress) Name=ATL52 OrderedLocusNames=At5g17600 ORFNames=K10A8_80 PE=2	tr|A0A1S3AW58|A0A1S3AW58_CUCME	RING-H2 finger protein ATL52 {ECO:0000313|RefSeq:XP_008438300.1} OS=Cucumis melo (Muskmelon) Name=LOC103483448 {ECO:0000313|RefSeq:XP_008438300.1} PE=4	KOG0800@1|root,KOG0800@2759|Eukaryota,37QZ3@33090|Viridiplantae,3GG0P@35493|Streptophyta,4JDWD@91835|fabids	RING-H2 finger protein	O	XP_022147036.1	RING-H2 finger protein ATL52-like [Momordica charantia]	zf-RING_2	-	#N/A
evm.TU.chr5.229	-	-	GO:0005575|cellular_component|CC;GO:0005886|plasma membrane|CC;GO:0016020|membrane|CC;GO:0071944|cell periphery|CC;GO:0110165|cellular anatomical entity|CC	-	-	tr|A0A0A0L4K1|A0A0A0L4K1_CUCSA	Uncharacterized protein {ECO:0000313|EMBL:KGN56693.1} OS=Cucumis sativus (Cucumber) ORFNames=Csa_3G129490 {ECO:0000313|EMBL:KGN56693.1} PE=4	2CNF2@1|root,2QVSZ@2759|Eukaryota,37N1N@33090|Viridiplantae,3GG29@35493|Streptophyta,4JFDI@91835|fabids	isoform X1	S	XP_022147032.1	uncharacterized protein LOC111016067 isoform X1 [Momordica charantia]	SCAB-IgPH	-	#N/A
evm.TU.chr5.230	-	-	-	-	-	tr|A0A1S3AW07|A0A1S3AW07_CUCME	uncharacterized protein LOC103483444 {ECO:0000313|RefSeq:XP_008438284.1} OS=Cucumis melo (Muskmelon) Name=LOC103483444 {ECO:0000313|RefSeq:XP_008438284.1} PE=4	2BRQZ@1|root,2S1X1@2759|Eukaryota,37VF2@33090|Viridiplantae,3GJE7@35493|Streptophyta,4JQAQ@91835|fabids	Domain of unknown function (DUF4787)	S	XP_022147030.1	uncharacterized protein LOC111016066 [Momordica charantia]	DUF4787	-	#N/A
evm.TU.chr5.231	-	-	GO:0003674|molecular_function|MF;GO:0003824|catalytic activity|MF;GO:0004175|endopeptidase activity|MF;GO:0004197|cysteine-type endopeptidase activity|MF;GO:0008233|peptidase activity|MF;GO:0008234|cysteine-type peptidase activity|MF;GO:0016787|hydrolase activity|MF;GO:0140096|catalytic activity, acting on a protein|MF	sp|Q7XJE6|MCA1_ARATH	Metacaspase-1 Short=AtMC1 EC=3.4.22.- Metacaspase 1b Short=AtMCP1b Protein LSD ONE LIKE 3 OS=Arabidopsis thaliana (Mouse-ear cress) ORFNames=T7I23.17 PE=1	tr|A0A0A0L401|A0A0A0L401_CUCSA	Uncharacterized protein {ECO:0000313|EMBL:KGN56690.1} OS=Cucumis sativus (Cucumber) ORFNames=Csa_3G129470 {ECO:0000313|EMBL:KGN56690.1} PE=4	KOG1546@1|root,KOG1546@2759|Eukaryota,37RIU@33090|Viridiplantae,3GE29@35493|Streptophyta,4JKAW@91835|fabids	Metacaspase-1-like	DO	XP_022147024.1	metacaspase-1 [Momordica charantia]	MORN,Peptidase_C14,zf-LSD1	LBD	#N/A
evm.TU.chr5.232	K03260	ko03013|RNA transport	GO:0003674|molecular_function|MF;GO:0003676|nucleic acid binding|MF;GO:0003723|RNA binding|MF;GO:0003729|mRNA binding|MF;GO:0003743|translation initiation factor activity|MF;GO:0005488|binding|MF;GO:0005575|cellular_component|CC;GO:0005622|intracellular anatomical structure|CC;GO:0005737|cytoplasm|CC;GO:0008135|translation factor activity, RNA binding|MF;GO:0008150|biological_process|BP;GO:000960…	sp|Q76E23|IF4G_ARATH	Eukaryotic translation initiation factor 4G Short=eIF-4G Short=eIF4G Protein cucumovirus multiplication 2 Protein synthesis initiation factor 4G OS=Arabidopsis thaliana (Mouse-ear cress) ORFNames=F27H5_30 PE=1	tr|A0A0A0L6M7|A0A0A0L6M7_CUCSA	Uncharacterized protein {ECO:0000313|EMBL:KGN56689.1} OS=Cucumis sativus (Cucumber) ORFNames=Csa_3G128970 {ECO:0000313|EMBL:KGN56689.1} PE=4	KOG0401@1|root,KOG0401@2759|Eukaryota,37IB8@33090|Viridiplantae,3G8BN@35493|Streptophyta,4JD75@91835|fabids	eukaryotic translation initiation factor	J	XP_022147111.1	eukaryotic translation initiation factor 4G-like isoform X1 [Momordica charantia]	MA3,MIF4G	-	#N/A
evm.TU.chr5.233	-	-	GO:0000166|nucleotide binding|MF;GO:0003674|molecular_function|MF;GO:0003824|catalytic activity|MF;GO:0004672|protein kinase activity|MF;GO:0004674|protein serine/threonine kinase activity|MF;GO:0005488|binding|MF;GO:0005524|ATP binding|MF;GO:0016301|kinase activity|MF;GO:0016740|transferase activity|MF;GO:0016772|transferase activity, transferring phosphorus-containing groups|MF;GO:0016773|phosp…	sp|Q9LTC0|PBL19_ARATH	Probable serine/threonine-protein kinase PBL19 {ECO:0000305} EC=2.7.11.1 {ECO:0000305} PBS1-like protein 19 {ECO:0000303|PubMed:20413097} OS=Arabidopsis thaliana (Mouse-ear cress) Name=PBL19 OrderedLocusNames=At5g47070 ORFNames=K14A3.2 PE=1	tr|A0A0A0L4J8|A0A0A0L4J8_CUCSA	Uncharacterized protein {ECO:0000313|EMBL:KGN56688.1} OS=Cucumis sativus (Cucumber) ORFNames=Csa_3G128960 {ECO:0000313|EMBL:KGN56688.1} PE=3	COG0515@1|root,KOG1187@2759|Eukaryota,37IP7@33090|Viridiplantae,3G8RT@35493|Streptophyta,4JI6U@91835|fabids	Belongs to the protein kinase superfamily	T	XP_022146932.1	probable serine/threonine-protein kinase PBL19 [Momordica charantia]	Pkinase,Pkinase_Tyr	WRKY	#N/A
evm.TU.chr5.234	-	-	GO:0005575|cellular_component|CC;GO:0005622|intracellular anatomical structure|CC;GO:0005737|cytoplasm|CC;GO:0005739|mitochondrion|CC;GO:0043226|organelle|CC;GO:0043227|membrane-bounded organelle|CC;GO:0043229|intracellular organelle|CC;GO:0043231|intracellular membrane-bounded organelle|CC;GO:0110165|cellular anatomical entity|CC	sp|O04491|PPR26_ARATH	Putative pentatricopeptide repeat-containing protein At1g09680 OS=Arabidopsis thaliana (Mouse-ear cress) OrderedLocusNames=At1g09680 ORFNames=F21M12.7 PE=3	tr|A0A0A0L7U2|A0A0A0L7U2_CUCSA	Uncharacterized protein {ECO:0000313|EMBL:KGN56687.1} OS=Cucumis sativus (Cucumber) ORFNames=Csa_3G128950 {ECO:0000313|EMBL:KGN56687.1} PE=4	KOG4197@1|root,KOG4197@2759|Eukaryota,37SSF@33090|Viridiplantae,3GECJ@35493|Streptophyta,4JDAT@91835|fabids	Pentatricopeptide repeat-containing protein	S	XP_022146931.1	pentatricopeptide repeat-containing protein At1g09900-like [Momordica charantia]	PPR,PPR_1,PPR_2,PPR_3	-	#N/A
evm.TU.chr5.235	-	-	GO:0003674|molecular_function|MF;GO:0005488|binding|MF;GO:0005515|protein binding|MF;GO:0005575|cellular_component|CC;GO:0005622|intracellular anatomical structure|CC;GO:0005634|nucleus|CC;GO:0005737|cytoplasm|CC;GO:0005829|cytosol|CC;GO:0006950|response to stress|BP;GO:0008150|biological_process|BP;GO:0009605|response to external stimulus|BP;GO:0009991|response to extracellular stimulus|BP;GO:00…	sp|Q8LGS1|MARD1_ARATH	Protein MARD1 {ECO:0000303|PubMed:15159630} Mediator of ABA-regulated dormancy1 {ECO:0000303|PubMed:15159630} Senescence-associated protein SAG102 {ECO:0000303|PubMed:11402199} OS=Arabidopsis thaliana (Mouse-ear cress) ORFNames=F16M2.6 {ECO:0000312|EMBL:AAL38351.1} PE=2	tr|A0A0A0L3Z8|A0A0A0L3Z8_CUCSA	Uncharacterized protein {ECO:0000313|EMBL:KGN56685.1} OS=Cucumis sativus (Cucumber) ORFNames=Csa_3G128930 {ECO:0000313|EMBL:KGN56685.1} PE=4	2AMXX@1|root,2RZD3@2759|Eukaryota,37UYB@33090|Viridiplantae,3GJ02@35493|Streptophyta,4JQKF@91835|fabids	zinc-finger of the FCS-type, C2-C2	S	XP_022146888.1	uncharacterized protein LOC111015979 [Momordica charantia]	zf-FLZ	-	#N/A
evm.TU.chr5.236	K02134	ko00190|Oxidative phosphorylation;ko01100|Metabolic pathways	GO:0003674|molecular_function|MF;GO:0003824|catalytic activity|MF;GO:0005215|transporter activity|MF;GO:0005216|ion channel activity|MF;GO:0005261|cation channel activity|MF;GO:0005575|cellular_component|CC;GO:0005622|intracellular anatomical structure|CC;GO:0006139|nucleobase-containing compound metabolic process|BP;GO:0006163|purine nucleotide metabolic process|BP;GO:0006164|purine nucleotide b…	sp|Q40089|ATP4_IPOBA	ATP synthase subunit delta&apos;, mitochondrial F-ATPase delta&apos; subunit Precursor OS=Ipomoea batatas (Sweet potato) (Convolvulus batatas) PE=1	tr|A0A1S3AW39|A0A1S3AW39_CUCME	ATP synthase subunit delta&apos;, mitochondrial {ECO:0000313|RefSeq:XP_008438277.1} OS=Cucumis melo (Muskmelon) Name=LOC103483438 {ECO:0000313|RefSeq:XP_008438277.1} PE=3	COG0355@1|root,KOG1758@2759|Eukaryota,37NU0@33090|Viridiplantae,3GB9G@35493|Streptophyta,4JGQ3@91835|fabids	ATP synthase subunit delta'	C	XP_022147066.1	ATP synthase subunit delta&apos;, mitochondrial [Momordica charantia]	ATP-synt_DE_N	-	#N/A
evm.TU.chr5.237	-	-	GO:0005575|cellular_component|CC;GO:0016020|membrane|CC;GO:0016021|integral component of membrane|CC;GO:0031224|intrinsic component of membrane|CC;GO:0110165|cellular anatomical entity|CC	sp|Q9LY41|ATL4_ARATH	E3 ubiquitin-protein ligase ATL4 {ECO:0000305} EC=2.3.2.27 {ECO:0000269|PubMed:15644464} Protein ARABIDOPSIS T	tr|A0A1S3AVN9|A0A1S3AVN9_CUCME	E3 ubiquitin-protein ligase ATL4 {ECO:0000313|RefSeq:XP_008438276.1} OS=Cucumis melo (Muskmelon) Name=LOC103483437 {ECO:0000313|RefSeq:XP_008438276.1} PE=4	KOG0800@1|root,KOG0800@2759|Eukaryota,37N38@33090|Viridiplantae,3GCM3@35493|Streptophyta,4JMJE@91835|fabids	E3 ubiquitin-protein ligase	O	XP_038880516.1	E3 ubiquitin-protein ligase ATL4 [Benincasa hispida]	zf-RING_2	-	#N/A
evm.TU.chr5.238	-	-	GO:0005575|cellular_component|CC;GO:0005622|intracellular anatomical structure|CC;GO:0005737|cytoplasm|CC;GO:0005739|mitochondrion|CC;GO:0005773|vacuole|CC;GO:0005774|vacuolar membrane|CC;GO:0006810|transport|BP;GO:0006869|lipid transport|BP;GO:0008150|biological_process|BP;GO:0009507|chloroplast|CC;GO:0009526|plastid envelope|CC;GO:0009536|plastid|CC;GO:0009941|chloroplast envelope|CC;GO:0009987…	sp|Q9M903|TGD4_ARATH	Protein TRIGALACTOSYLDIACYLGLYCEROL 4, chloroplastic {ECO:0000303|PubMed:18689504} Protein PIGMENT DEFECTIVE 320 OS=Arabidopsis thaliana (Mouse-ear cress) ORFNames=F17A9.11 {ECO:0000312|EMBL:AAF27000.1} PE=1	tr|A0A1S3AWM5|A0A1S3AWM5_CUCME	protein TRIGALACTOSYLDIACYLGLYCEROL 4, chloroplastic {ECO:0000313|RefSeq:XP_008438274.1} OS=Cucumis melo (Muskmelon) Name=LOC103483435 {ECO:0000313|RefSeq:XP_008438274.1} PE=4	28KW3@1|root,2QTCJ@2759|Eukaryota,37SCH@33090|Viridiplantae,3G8KI@35493|Streptophyta,4JN1Z@91835|fabids	Protein TRIGALACTOSYLDIACYLGLYCEROL 4, chloroplastic	S	XP_022146920.1	protein TRIGALACTOSYLDIACYLGLYCEROL 4, chloroplastic [Momordica charantia]	DUF3769	-	#N/A
evm.TU.chr5.239	-	-	-	-	-	-	-	-	-	-	-	-	-	-	#N/A
evm.TU.chr5.240	-	-	-	-	-	-	-	-	-	-	XP_022146923.1	uncharacterized protein LOC111016007 [Momordica charantia]	-	-	#N/A
evm.TU.chr5.241	-	-	GO:0003674|molecular_function|MF;GO:0003824|catalytic activity|MF;GO:0009055|electron transfer activity|MF;GO:0015035|protein-disulfide reductase activity|MF;GO:0015036|disulfide oxidoreductase activity|MF;GO:0016491|oxidoreductase activity|MF;GO:0016667|oxidoreductase activity, acting on a sulfur group of donors|MF;GO:0140096|catalytic activity, acting on a protein|MF	sp|Q9LH89|Y3885_ARATH	Uncharacterized protein At3g28850 OS=Arabidopsis thaliana (Mouse-ear cress) OrderedLocusNames=At3g28850 ORFNames=T19N8.15 PE=4	tr|A0A0A0KE80|A0A0A0KE80_CUCSA	Uncharacterized protein {ECO:0000313|EMBL:KGN46056.1} OS=Cucumis sativus (Cucumber) ORFNames=Csa_6G046340 {ECO:0000313|EMBL:KGN46056.1} PE=4	KOG2824@1|root,KOG2824@2759|Eukaryota,37MA5@33090|Viridiplantae,3GHAP@35493|Streptophyta,4JE3D@91835|fabids	Glutaredoxin	O	XP_022134252.1	uncharacterized protein At3g28850-like [Momordica charantia]	Glutaredoxin	-	#N/A
evm.TU.chr5.242	-	-	GO:0003674|molecular_function|MF;GO:0004857|enzyme inhibitor activity|MF;GO:0030234|enzyme regulator activity|MF;GO:0098772|molecular function regulator|MF;GO:0140678|molecular function inhibitor activity|MF	sp|Q8GT41|PLA1_PLAAC	Putative invertase inhibitor Pollen allergen Pla a 1 Precursor OS=Platanus acerifolia (London plane tree) PE=1	tr|A0A1S3AVZ7|A0A1S3AVZ7_CUCME	putative invertase inhibitor {ECO:0000313|RefSeq:XP_008438273.1} OS=Cucumis melo (Muskmelon) Name=LOC103483434 {ECO:0000313|RefSeq:XP_008438273.1} PE=4	2AQXS@1|root,2RZK0@2759|Eukaryota,37V6Y@33090|Viridiplantae,3GIHV@35493|Streptophyta,4JQ2C@91835|fabids	invertase	S	XP_023528439.1	putative invertase inhibitor [Cucurbita pepo subsp. pepo]	PMEI	-	#N/A
evm.TU.chr5.243	-	-	GO:0003674|molecular_function|MF;GO:0004857|enzyme inhibitor activity|MF;GO:0030234|enzyme regulator activity|MF;GO:0098772|molecular function regulator|MF;GO:0140678|molecular function inhibitor activity|MF	sp|Q8GT41|PLA1_PLAAC	Putative invertase inhibitor Pollen allergen Pla a 1 Precursor OS=Platanus acerifolia (London plane tree) PE=1	tr|A0A1S3AVZ7|A0A1S3AVZ7_CUCME	putative invertase inhibitor {ECO:0000313|RefSeq:XP_008438273.1} OS=Cucumis melo (Muskmelon) Name=LOC103483434 {ECO:0000313|RefSeq:XP_008438273.1} PE=4	2AQXS@1|root,2RZK0@2759|Eukaryota,37V6Y@33090|Viridiplantae,3GIHV@35493|Streptophyta,4JQ2C@91835|fabids	invertase	S	XP_023528439.1	putative invertase inhibitor [Cucurbita pepo subsp. pepo]	PMEI	-	#N/A
evm.TU.chr5.244	K03955	ko01100|Metabolic pathways;ko00190|Oxidative phosphorylation	GO:0006082|organic acid metabolic process|BP;GO:0006629|lipid metabolic process|BP;GO:0006631|fatty acid metabolic process|BP;GO:0006633|fatty acid biosynthetic process|BP;GO:0008150|biological_process|BP;GO:0008152|metabolic process|BP;GO:0008610|lipid biosynthetic process|BP;GO:0009058|biosynthetic process|BP;GO:0009987|cellular process|BP;GO:0016053|organic acid biosynthetic process|BP;GO:0019…	sp|P53665|ACPM1_ARATH	Acyl carrier protein 1, mitochondrial MtACP-1 Short=ACP NADH-ubiquinone oxidoreductase 9.6 kDa subunit Precursor OS=Arabidopsis thaliana (Mouse-ear cress) Name=MTACP1 OrderedLocusNames=At2g44620 ORFNames=F16B22.11 PE=2	tr|A0A1S3AW34|A0A1S3AW34_CUCME	Acyl carrier protein {ECO:0000256|RuleBase:RU000722} OS=Cucumis melo (Muskmelon) Name=LOC103483433 {ECO:0000313|RefSeq:XP_008438272.1} PE=3	COG0236@1|root,KOG1748@2759|Eukaryota,37VEI@33090|Viridiplantae,3GJB6@35493|Streptophyta,4JQAN@91835|fabids	Carrier of the growing fatty acid chain in fatty acid biosynthesis	CIQ	XP_022146921.1	acyl carrier protein 1, mitochondrial [Momordica charantia]	PP-binding	-	#N/A
evm.TU.chr5.245	-	-	-	-	-	tr|A0A1S3AVZ2|A0A1S3AVZ2_CUCME	uncharacterized protein LOC103483430 {ECO:0000313|RefSeq:XP_008438268.1} OS=Cucumis melo (Muskmelon) Name=LOC103483430 {ECO:0000313|RefSeq:XP_008438268.1} PE=4	29FUS@1|root,2RP0M@2759|Eukaryota,37T21@33090|Viridiplantae,3GHNM@35493|Streptophyta,4JJ2E@91835|fabids	-	-	XP_008438268.1	PREDICTED: uncharacterized protein LOC103483430 [Cucumis melo]	DUF740	-	#N/A
evm.TU.chr5.246	K00028	ko00710|Carbon fixation in photosynthetic organisms;ko01200|Carbon metabolism;ko00620|Pyruvate metabolism;ko01100|Metabolic pathways	GO:0000166|nucleotide binding|MF;GO:0003674|molecular_function|MF;GO:0003824|catalytic activity|MF;GO:0004470|malic enzyme activity|MF;GO:0004471|malate dehydrogenase (decarboxylating) (NAD+) activity|MF;GO:0005488|binding|MF;GO:0016491|oxidoreductase activity|MF;GO:0016614|oxidoreductase activity, acting on CH-OH group of donors|MF;GO:0016615|malate dehydrogenase activity|MF;GO:0016616|oxidoredu…	sp|P37221|MAOM_SOLTU	NAD-dependent malic enzyme 62 kDa isoform, mitochondrial Short=NAD-ME EC=1.1.1.39 Precursor OS=Solanum tuberosum (Potato) PE=1	tr|A0A1S3AVM9|A0A1S3AVM9_CUCME	Malic enzyme {ECO:0000256|RuleBase:RU003426} OS=Cucumis melo (Muskmelon) Name=LOC103483428 {ECO:0000313|RefSeq:XP_008438266.1} PE=3	COG0281@1|root,KOG1257@2759|Eukaryota,37NY1@33090|Viridiplantae,3GEGE@35493|Streptophyta,4JGIZ@91835|fabids	malic enzyme	C	XP_022147088.1	NAD-dependent malic enzyme 62 kDa isoform, mitochondrial [Momordica charantia]	Malic_M,malic	MYB_related	#N/A
evm.TU.chr5.247	-	-	GO:0000166|nucleotide binding|MF;GO:0003674|molecular_function|MF;GO:0003824|catalytic activity|MF;GO:0003924|GTPase activity|MF;GO:0005488|binding|MF;GO:0005525|GTP binding|MF;GO:0016462|pyrophosphatase activity|MF;GO:0016787|hydrolase activity|MF;GO:0016817|hydrolase activity, acting on acid anhydrides|MF;GO:0016818|hydrolase activity, acting on acid anhydrides, in phosphorus-containing anhydri…	sp|Q9FNX5|DRP1E_ARATH	Dynamin-related protein 1E Dynamin-like protein 4 Dynamin-like protein DLP2 Dynamin-like protein E OS=Arabidopsis thaliana (Mouse-ear cress) ORFNames=T2O9.170 PE=1	tr|A0A1S3AWK8|A0A1S3AWK8_CUCME	dynamin-related protein 1E {ECO:0000313|RefSeq:XP_008438265.1} OS=Cucumis melo (Muskmelon) Name=LOC103483427 {ECO:0000313|RefSeq:XP_008438265.1} PE=3	COG0699@1|root,KOG0446@2759|Eukaryota,37IZV@33090|Viridiplantae,3GCZY@35493|Streptophyta,4JJQV@91835|fabids	Belongs to the TRAFAC class dynamin-like GTPase superfamily. Dynamin Fzo YdjA family	U	XP_022147025.1	dynamin-related protein 1E [Momordica charantia]	Dynamin_M,Dynamin_N,GED	-	#N/A
evm.TU.chr5.248	K06943	ko03008|Ribosome biogenesis in eukaryotes	GO:0000166|nucleotide binding|MF;GO:0003674|molecular_function|MF;GO:0005488|binding|MF;GO:0005525|GTP binding|MF;GO:0017076|purine nucleotide binding|MF;GO:0019001|guanyl nucleotide binding|MF;GO:0032553|ribonucleotide binding|MF;GO:0032555|purine ribonucleotide binding|MF;GO:0032561|guanyl ribonucleotide binding|MF;GO:0035639|purine ribonucleoside triphosphate binding|MF;GO:0036094|small molecu…	sp|Q9C6I8|NOG1_ARATH	Nucleolar GTP-binding protein 1 OS=Arabidopsis thaliana (Mouse-ear cress) OrderedLocusNames=At1g50920 ORFNames=F8A12.14 PE=2	tr|A0A0A0L3Y7|A0A0A0L3Y7_CUCSA	Uncharacterized protein {ECO:0000313|EMBL:KGN56670.1} OS=Cucumis sativus (Cucumber) ORFNames=Csa_3G127810 {ECO:0000313|EMBL:KGN56670.1} PE=4	COG1084@1|root,KOG1490@2759|Eukaryota,37P11@33090|Viridiplantae,3G8FF@35493|Streptophyta,4JF20@91835|fabids	Nucleolar GTP-binding protein	S	XP_022146984.1	nucleolar GTP-binding protein 1 [Momordica charantia]	MMR_HSR1,NOG1	-	#N/A
evm.TU.chr5.249	K03861	ko00563|Glycosylphosphatidylinositol (GPI)-anchor biosynthesis;ko01100|Metabolic pathways	GO:0003674|molecular_function|MF;GO:0003824|catalytic activity|MF;GO:0005575|cellular_component|CC;GO:0006464|cellular protein modification process|BP;GO:0006497|protein lipidation|BP;GO:0006505|GPI anchor metabolic process|BP;GO:0006506|GPI anchor biosynthetic process|BP;GO:0006629|lipid metabolic process|BP;GO:0006643|membrane lipid metabolic process|BP;GO:0006644|phospholipid metabolic process…	sp|O64792|PIGP_ARATH	Phosphatidylinositol N-acetylglucosaminyltransferase subunit P EC=2.4.1.198 OS=Arabidopsis thaliana (Mouse-ear cress) OrderedLocusNames=At1g61280 ORFNames=T1F9.23 PE=2	tr|A0A1S3AWL1|A0A1S3AWL1_CUCME	phosphatidylinositol N-acetylglucosaminyltransferase subunit P-like {ECO:0000313|RefSeq:XP_008438258.1} OS=Cucumis melo (Muskmelon) Name=LOC103483422 {ECO:0000313|RefSeq:XP_008438258.1} PE=4	KOG2257@1|root,KOG2257@2759|Eukaryota,37UFS@33090|Viridiplantae,3GJ30@35493|Streptophyta,4JPHJ@91835|fabids	Phosphatidylinositol N-acetylglucosaminyltransferase subunit P-like	S	XP_022146985.1	phosphatidylinositol N-acetylglucosaminyltransferase subunit P-like [Momordica charantia]	PIG-P	-	#N/A
evm.TU.chr5.250	K13800	ko00240|Pyrimidine metabolism;ko01100|Metabolic pathways	GO:0000166|nucleotide binding|MF;GO:0003674|molecular_function|MF;GO:0003824|catalytic activity|MF;GO:0004127|cytidylate kinase activity|MF;GO:0005488|binding|MF;GO:0005524|ATP binding|MF;GO:0005575|cellular_component|CC;GO:0005622|intracellular anatomical structure|CC;GO:0005634|nucleus|CC;GO:0005737|cytoplasm|CC;GO:0006139|nucleobase-containing compound metabolic process|BP;GO:0006206|pyrimidin…	sp|O04905|KCY3_ARATH	UMP-CMP kinase 3 {ECO:0000255|HAMAP-Rule:MF_03172} EC=2.7.4.14 {ECO:0000255|HAMAP-Rule:MF_03172} Deoxycytidylate kinase {ECO:0000255|HAMAP-Rule:MF_03172} Short=CK {ECO:0000255|HAMAP-Rule:MF_03172} Short=dCMP kinase {ECO:0000255|HAMAP-Rule:MF_03172} Uridine monophosphate/cytidine monophosphate kinase {ECO:0000255|HAMAP-Rule:MF_03172} Short=UMP/CMP kinase {ECO:0000255|HAMAP-Rule:MF_03172} Short=UMP…	tr|A0A1S4DSR9|A0A1S4DSR9_CUCME	UMP-CMP kinase {ECO:0000256|HAMAP-Rule:MF_03172} EC=2.7.4.14 {ECO:0000256|HAMAP-Rule:MF_03172} Deoxycytidylate kinase {ECO:0000256|HAMAP-Rule:MF_03172} Short=CK {ECO:0000256|HAMAP-Rule:MF_03172} Short=dCMP kinase {ECO:0000256|HAMAP-Rule:MF_03172} Uridine monophosphate/cytidine monophosphate kinase {ECO:0000256|HAMAP-Rule:MF_03172} Short=UMP/CMP kinase {ECO:0000256|HAMAP-Rule:MF_03172} Short=UMP/C…	COG0563@1|root,KOG3079@2759|Eukaryota,37RRS@33090|Viridiplantae,3GGWH@35493|Streptophyta,4JMN7@91835|fabids	Catalyzes the phosphorylation of pyrimidine nucleoside monophosphates at the expense of ATP. Plays an important role in de novo pyrimidine nucleotide biosynthesis. Has preference for UMP and CMP as phosphate acceptors	F	XP_022147099.1	UMP-CMP kinase 3-like [Momordica charantia]	ADK	-	#N/A
evm.TU.chr5.251	K15404	ko00073|Cutin, suberine and wax biosynthesis;ko01110|Biosynthesis of secondary metabolites	GO:0003674|molecular_function|MF;GO:0003824|catalytic activity|MF;GO:0005488|binding|MF;GO:0005506|iron ion binding|MF;GO:0005575|cellular_component|CC;GO:0006629|lipid metabolic process|BP;GO:0008150|biological_process|BP;GO:0008152|metabolic process|BP;GO:0008610|lipid biosynthetic process|BP;GO:0009058|biosynthetic process|BP;GO:0016020|membrane|CC;GO:0016021|integral component of membrane|CC;…	sp|F4HVY0|CER1_ARATH	Protein ECERIFERUM 1 OS=Arabidopsis thaliana (Mouse-ear cress) Name=CER1 OrderedLocusNames=At1g02205 ORFNames=T7I23.10 PE=1	tr|A0A1S3AW24|A0A1S3AW24_CUCME	protein ECERIFERUM 1-like isoform X1 {ECO:0000313|RefSeq:XP_008438262.1} OS=Cucumis melo (Muskmelon) Name=LOC103483426 {ECO:0000313|RefSeq:XP_008438262.1} PE=3	2BWIZ@1|root,2QR3T@2759|Eukaryota,37S6R@33090|Viridiplantae,3GF4M@35493|Streptophyta,4JFVQ@91835|fabids	Belongs to the sterol desaturase family	S	XP_022146961.1	protein ECERIFERUM 1-like [Momordica charantia]	FA_hydroxylase,Wax2_C	-	#N/A
evm.TU.chr5.252	K15404	ko01110|Biosynthesis of secondary metabolites;ko00073|Cutin, suberine and wax biosynthesis	GO:0003674|molecular_function|MF;GO:0003824|catalytic activity|MF;GO:0005488|binding|MF;GO:0005506|iron ion binding|MF;GO:0005575|cellular_component|CC;GO:0006629|lipid metabolic process|BP;GO:0008150|biological_process|BP;GO:0008152|metabolic process|BP;GO:0008610|lipid biosynthetic process|BP;GO:0009058|biosynthetic process|BP;GO:0016020|membrane|CC;GO:0016021|integral component of membrane|CC;…	sp|F4HVY0|CER1_ARATH	Protein ECERIFERUM 1 OS=Arabidopsis thaliana (Mouse-ear cress) Name=CER1 OrderedLocusNames=At1g02205 ORFNames=T7I23.10 PE=1	tr|A0A0A0L3Y2|A0A0A0L3Y2_CUCSA	Uncharacterized protein {ECO:0000313|EMBL:KGN56665.1} OS=Cucumis sativus (Cucumber) ORFNames=Csa_3G127760 {ECO:0000313|EMBL:KGN56665.1} PE=3	2BWIZ@1|root,2QR3T@2759|Eukaryota,37S6R@33090|Viridiplantae,3GF4M@35493|Streptophyta,4JFVQ@91835|fabids	Belongs to the sterol desaturase family	S	XP_022146958.1	protein ECERIFERUM 1-like isoform X1 [Momordica charantia]	FA_hydroxylase,Wax2_C	-	#N/A
evm.TU.chr5.253	K15404	ko01110|Biosynthesis of secondary metabolites;ko00073|Cutin, suberine and wax biosynthesis	GO:0003674|molecular_function|MF;GO:0003824|catalytic activity|MF;GO:0005488|binding|MF;GO:0005506|iron ion binding|MF;GO:0005575|cellular_component|CC;GO:0006629|lipid metabolic process|BP;GO:0008150|biological_process|BP;GO:0008152|metabolic process|BP;GO:0008610|lipid biosynthetic process|BP;GO:0009058|biosynthetic process|BP;GO:0016020|membrane|CC;GO:0016021|integral component of membrane|CC;…	sp|F4HVY0|CER1_ARATH	Protein ECERIFERUM 1 OS=Arabidopsis thaliana (Mouse-ear cress) Name=CER1 OrderedLocusNames=At1g02205 ORFNames=T7I23.10 PE=1	tr|A0A1S3AVY7|A0A1S3AVY7_CUCME	protein ECERIFERUM 1-like isoform X2 {ECO:0000313|RefSeq:XP_008438263.1} OS=Cucumis melo (Muskmelon) Name=LOC103483426 {ECO:0000313|RefSeq:XP_008438263.1} PE=3	2BWIZ@1|root,2QR3T@2759|Eukaryota,37S6R@33090|Viridiplantae,3GF4M@35493|Streptophyta,4JFVQ@91835|fabids	Belongs to the sterol desaturase family	S	XP_022146960.1	protein ECERIFERUM 1-like [Momordica charantia]	FA_hydroxylase,Wax2_C	-	#N/A
evm.TU.chr5.254	-	-	GO:0000070|mitotic sister chromatid segregation|BP;GO:0000278|mitotic cell cycle|BP;GO:0000280|nuclear division|BP;GO:0000819|sister chromatid segregation|BP;GO:0005575|cellular_component|CC;GO:0005622|intracellular anatomical structure|CC;GO:0005694|chromosome|CC;GO:0006996|organelle organization|BP;GO:0007049|cell cycle|BP;GO:0007059|chromosome segregation|BP;GO:0007062|sister chromatid cohesio…	-	-	tr|A0A1S3AWK7|A0A1S3AWK7_CUCME	sister chromatid cohesion protein DCC1 {ECO:0000313|RefSeq:XP_008438251.1} OS=Cucumis melo (Muskmelon) Name=LOC103483416 {ECO:0000313|RefSeq:XP_008438251.1} PE=4	KOG0798@1|root,KOG0798@2759|Eukaryota,37KPA@33090|Viridiplantae,3GE24@35493|Streptophyta,4JJSI@91835|fabids	Sister chromatid cohesion protein	D	XP_022147138.1	sister chromatid cohesion protein DCC1 [Momordica charantia]	Dcc1	-	#N/A
evm.TU.chr5.255	K10742	ko03030|DNA replication	GO:0000166|nucleotide binding|MF;GO:0003674|molecular_function|MF;GO:0003676|nucleic acid binding|MF;GO:0003677|DNA binding|MF;GO:0003678|DNA helicase activity|MF;GO:0003824|catalytic activity|MF;GO:0004386|helicase activity|MF;GO:0004518|nuclease activity|MF;GO:0004519|endonuclease activity|MF;GO:0004520|endodeoxyribonuclease activity|MF;GO:0004536|deoxyribonuclease activity|MF;GO:0005488|bindin…	sp|Q9FJR0|RENT1_ARATH	Regulator of nonsense transcripts 1 homolog EC=3.6.4.- ATP-dependent helicase UPF1 OS=Arabidopsis thaliana (Mouse-ear cress) ORFNames=MQD22.15 PE=1	tr|A0A1S3AVX8|A0A1S3AVX8_CUCME	DNA replication ATP-dependent helicase/nuclease DNA2 {ECO:0000313|RefSeq:XP_008438250.1} OS=Cucumis melo (Muskmelon) Name=LOC103483415 {ECO:0000313|RefSeq:XP_008438250.1} PE=4	COG1112@1|root,KOG1805@2759|Eukaryota,37IUI@33090|Viridiplantae,3G7JG@35493|Streptophyta,4JDW1@91835|fabids	DNA replication ATP-dependent helicase nuclease	L	XP_022147123.1	DNA replication ATP-dependent helicase/nuclease DNA2 [Momordica charantia]	AAA_11,AAA_12,Cas_Cas4,Dna2	-	#N/A
evm.TU.chr5.256	K05665	ko02010|ABC transporters	GO:0000166|nucleotide binding|MF;GO:0003674|molecular_function|MF;GO:0003824|catalytic activity|MF;GO:0005215|transporter activity|MF;GO:0005488|binding|MF;GO:0005524|ATP binding|MF;GO:0005575|cellular_component|CC;GO:0015399|primary active transmembrane transporter activity|MF;GO:0016020|membrane|CC;GO:0016021|integral component of membrane|CC;GO:0016462|pyrophosphatase activity|MF;GO:0016787|hy…	sp|Q9M1C7|AB9C_ARATH	ABC transporter C family member 9 Short=ABC transporter ABCC.9 Short=AtABCC9 EC=3.6.3.44 ATP-energized glutathione S-conjugate pump 9 Glutathione S-conjugate-transporting ATPase 9 Multidrug resistance-associated protein 9 OS=Arabidopsis thaliana (Mouse-ear cress) ORFNames=T2O9.140 PE=2	tr|A0A1S3AWI9|A0A1S3AWI9_CUCME	putative ABC transporter C family member 15 {ECO:0000313|RefSeq:XP_008438240.1} OS=Cucumis melo (Muskmelon) Name=LOC103483408 {ECO:0000313|RefSeq:XP_008438240.1} PE=4	COG1132@1|root,KOG0054@2759|Eukaryota,37PYD@33090|Viridiplantae,3G8VE@35493|Streptophyta,4JDGI@91835|fabids	ABC transporter C family member	Q	XP_022147121.1	putative ABC transporter C family member 15 isoform X1 [Momordica charantia]	ABC_membrane,ABC_tran	-	#N/A
evm.TU.chr5.257	K05665	ko02010|ABC transporters	GO:0000166|nucleotide binding|MF;GO:0000325|plant-type vacuole|CC;GO:0003674|molecular_function|MF;GO:0003824|catalytic activity|MF;GO:0005215|transporter activity|MF;GO:0005488|binding|MF;GO:0005524|ATP binding|MF;GO:0005575|cellular_component|CC;GO:0005622|intracellular anatomical structure|CC;GO:0005737|cytoplasm|CC;GO:0005773|vacuole|CC;GO:0005774|vacuolar membrane|CC;GO:0006810|transport|BP;…	sp|Q9M1C7|AB9C_ARATH	ABC transporter C family member 9 Short=ABC transporter ABCC.9 Short=AtABCC9 EC=3.6.3.44 ATP-energized glutathione S-conjugate pump 9 Glutathione S-conjugate-transporting ATPase 9 Multidrug resistance-associated protein 9 OS=Arabidopsis thaliana (Mouse-ear cress) ORFNames=T2O9.140 PE=2	tr|A0A0A0L7R6|A0A0A0L7R6_CUCSA	Uncharacterized protein {ECO:0000313|EMBL:KGN56657.1} OS=Cucumis sativus (Cucumber) ORFNames=Csa_3G127200 {ECO:0000313|EMBL:KGN56657.1} PE=4	COG1132@1|root,KOG0054@2759|Eukaryota,37PYD@33090|Viridiplantae,3G8VE@35493|Streptophyta,4JDGI@91835|fabids	ABC transporter C family member	Q	XP_022147026.1	putative ABC transporter C family member 15 [Momordica charantia]	ABC_membrane,ABC_tran	-	#N/A
evm.TU.chr5.258	-	-	GO:0005575|cellular_component|CC;GO:0005622|intracellular anatomical structure|CC;GO:0005634|nucleus|CC;GO:0043226|organelle|CC;GO:0043227|membrane-bounded organelle|CC;GO:0043229|intracellular organelle|CC;GO:0043231|intracellular membrane-bounded organelle|CC;GO:0110165|cellular anatomical entity|CC	sp|O22466|MSI1_SOLLC	WD-40 repeat-containing protein MSI1 OS=Solanum lycopersicum (Tomato) (Lycopersicon esculentum) Name=MSI1 PE=2	tr|A0A1S3AWJ3|A0A1S3AWJ3_CUCME	WD-40 repeat-containing protein MSI1 {ECO:0000313|RefSeq:XP_008438246.1, ECO:0000313|RefSeq:XP_008438247.1} OS=Cucumis melo (Muskmelon) ECO:0000313|RefSeq:XP_008438247.1} PE=4	KOG0264@1|root,KOG0264@2759|Eukaryota,37PS0@33090|Viridiplantae,3G7XF@35493|Streptophyta,4JE3H@91835|fabids	WD-40 repeat-containing protein	B	XP_022147047.1	WD-40 repeat-containing protein MSI1 [Momordica charantia]	CAF1C_H4-bd,WD40	-	#N/A
evm.TU.chr5.259	K02257	ko00860|Porphyrin and chlorophyll metabolism;ko00190|Oxidative phosphorylation;ko01100|Metabolic pathways;ko01110|Biosynthesis of secondary metabolites	GO:0003674|molecular_function|MF;GO:0003824|catalytic activity|MF;GO:0004311|farnesyltranstransferase activity|MF;GO:0004659|prenyltransferase activity|MF;GO:0005575|cellular_component|CC;GO:0006725|cellular aromatic compound metabolic process|BP;GO:0006778|porphyrin-containing compound metabolic process|BP;GO:0006779|porphyrin-containing compound biosynthetic process|BP;GO:0006783|heme biosynthe…	sp|O64886|COX10_ARATH	Protoheme IX farnesyltransferase, mitochondrial EC=2.5.1.- Cytochrome c oxidase assembly protein C	tr|A0A1S3AVL3|A0A1S3AVL3_CUCME	protoheme IX farnesyltransferase, mitochondrial {ECO:0000313|RefSeq:XP_008438248.1} OS=Cucumis melo (Muskmelon) Name=LOC103483413 {ECO:0000313|RefSeq:XP_008438248.1} PE=3	COG0109@1|root,KOG1380@2759|Eukaryota,37J9A@33090|Viridiplantae,3GFDX@35493|Streptophyta,4JFEM@91835|fabids	Protoheme IX farnesyltransferase	H	XP_022146965.1	protoheme IX farnesyltransferase, mitochondrial [Momordica charantia]	UbiA	-	#N/A
evm.TU.chr5.261	-	-	-	-	-	-	-	-	-	-	-	-	-	-	#N/A
evm.TU.chr5.262	K14500	ko04075|Plant hormone signal transduction	GO:0000166|nucleotide binding|MF;GO:0003674|molecular_function|MF;GO:0003824|catalytic activity|MF;GO:0004672|protein kinase activity|MF;GO:0005488|binding|MF;GO:0005524|ATP binding|MF;GO:0016301|kinase activity|MF;GO:0016740|transferase activity|MF;GO:0016772|transferase activity, transferring phosphorus-containing groups|MF;GO:0016773|phosphotransferase activity, alcohol group as acceptor|MF;GO…	sp|Q944A7|Y4523_ARATH	Probable serine/threonine-protein kinase At4g35230 EC=2.7.11.1 OS=Arabidopsis thaliana (Mouse-ear cress) OrderedLocusNames=At4g35230 ORFNames=F23E12.210 PE=1	tr|A0A1S3AW04|A0A1S3AW04_CUCME	probable serine/threonine-protein kinase At4g35230 {ECO:0000313|RefSeq:XP_008438236.1, ECO:0000313|RefSeq:XP_008438237.1} OS=Cucumis melo (Muskmelon) ECO:0000313|RefSeq:XP_008438237.1} PE=4	2CMUK@1|root,2QS12@2759|Eukaryota,37HG8@33090|Viridiplantae,3G8RX@35493|Streptophyta,4JD41@91835|fabids	Serine threonine-protein kinase	T	XP_022147029.1	probable serine/threonine-protein kinase At4g35230 [Momordica charantia]	Pkinase,Pkinase_Tyr	-	#N/A
evm.TU.chr5.263	-	-	GO:0003674|molecular_function|MF;GO:0003676|nucleic acid binding|MF;GO:0003824|catalytic activity|MF;GO:0004175|endopeptidase activity|MF;GO:0004190|aspartic-type endopeptidase activity|MF;GO:0005488|binding|MF;GO:0005575|cellular_component|CC;GO:0005622|intracellular anatomical structure|CC;GO:0005634|nucleus|CC;GO:0006139|nucleobase-containing compound metabolic process|BP;GO:0006259|DNA metabo…	-	-	tr|A5BX03|A5BX03_VITVI	Putative uncharacterized protein {ECO:0000313|EMBL:CAN63950.1} OS=Vitis vinifera (Grape) ORFNames=VITISV_032357 {ECO:0000313|EMBL:CAN63950.1} PE=4	COG2801@1|root,KOG0017@2759|Eukaryota,37RRH@33090|Viridiplantae,3G8MV@35493|Streptophyta	DNA RNA polymerases superfamily protein	L	XP_022150099.1	uncharacterized protein LOC111018360 [Momordica charantia]	Asp_protease_2,RVT_1,Retrotrans_gag,gag-asp_proteas	-	#N/A
evm.TU.chr5.264	-	-	GO:0003674|molecular_function|MF;GO:0003676|nucleic acid binding|MF;GO:0003824|catalytic activity|MF;GO:0003964|RNA-directed DNA polymerase activity|MF;GO:0005488|binding|MF;GO:0006139|nucleobase-containing compound metabolic process|BP;GO:0006259|DNA metabolic process|BP;GO:0006725|cellular aromatic compound metabolic process|BP;GO:0006807|nitrogen compound metabolic process|BP;GO:0008150|biolog…	-	-	tr|A0A1R3HZB8|A0A1R3HZB8_9ROSI	Reverse transcriptase {ECO:0000313|EMBL:OMO75693.1} OS=Corchorus capsularis ORFNames=CCACVL1_16075 {ECO:0000313|EMBL:OMO75693.1} PE=4	COG2801@1|root,KOG0017@2759|Eukaryota,37RRH@33090|Viridiplantae,3G8MV@35493|Streptophyta,4JM10@91835|fabids	transposition, RNA-mediated	H	KAA0050676.1	reverse transcriptase [Cucumis melo var. makuwa]	Asp_protease_2,Chromo,RVT_1,Retrotrans_gag,gag-asp_proteas,rve	-	#N/A
evm.TU.chr5.265	K04123	ko01100|Metabolic pathways;ko00904|Diterpenoid biosynthesis;ko01110|Biosynthesis of secondary metabolites	GO:0003674|molecular_function|MF;GO:0003824|catalytic activity|MF;GO:0004497|monooxygenase activity|MF;GO:0005488|binding|MF;GO:0005506|iron ion binding|MF;GO:0016491|oxidoreductase activity|MF;GO:0016705|oxidoreductase activity, acting on paired donors, with incorporation or reduction of molecular oxygen|MF;GO:0020037|heme binding|MF;GO:0043167|ion binding|MF;GO:0043169|cation binding|MF;GO:0046…	sp|O23051|KAO1_ARATH	Ent-kaurenoic acid oxidase 1 Short=AtKAO1 EC=1.14.13.79 Cytochrome P450 88A3 OS=Arabidopsis thaliana (Mouse-ear cress) ORFNames=YUP8H12.23 PE=2	tr|A0A1S3AWI4|A0A1S3AWI4_CUCME	ent-kaurenoic acid oxidase 2-like {ECO:0000313|RefSeq:XP_008438234.1} OS=Cucumis melo (Muskmelon) Name=LOC103483403 {ECO:0000313|RefSeq:XP_008438234.1} PE=3	COG2124@1|root,KOG0157@2759|Eukaryota,37I82@33090|Viridiplantae,3G9E2@35493|Streptophyta,4JE0G@91835|fabids	Belongs to the cytochrome P450 family	Q	XP_022146981.1	ent-kaurenoic acid oxidase 1-like [Momordica charantia]	p450	G2-lik	#N/A
evm.TU.chr5.266	-	-	GO:0000166|nucleotide binding|MF;GO:0003674|molecular_function|MF;GO:0005488|binding|MF;GO:0005525|GTP binding|MF;GO:0017076|purine nucleotide binding|MF;GO:0019001|guanyl nucleotide binding|MF;GO:0032553|ribonucleotide binding|MF;GO:0032555|purine ribonucleotide binding|MF;GO:0032561|guanyl ribonucleotide binding|MF;GO:0035639|purine ribonucleoside triphosphate binding|MF;GO:0036094|small molecu…	sp|O82497|DGP2_ARATH	DAR GTPase 2, mitochondrial {ECO:0000303|PubMed:16849600} Precursor OS=Arabidopsis thaliana (Mouse-ear cress) T4F9.110 {ECO:0000312|EMBL:CAB40031.1} PE=3	tr|A0A1S3BA35|A0A1S3BA35_CUCME	DAR GTPase 2, mitochondrial isoform X1 {ECO:0000313|RefSeq:XP_008444550.1} OS=Cucumis melo (Muskmelon) Name=LOC103487836 {ECO:0000313|RefSeq:XP_008444550.1} PE=4	COG1161@1|root,KOG2485@2759|Eukaryota,37PFW@33090|Viridiplantae,3G84A@35493|Streptophyta,4JHXW@91835|fabids	Mitochondrial ribosome-associated GTPase	S	XP_022146907.1	DAR GTPase 2, mitochondrial isoform X1 [Momordica charantia]	MMR_HSR1	-	#N/A
evm.TU.chr5.267	-	-	GO:0003674|molecular_function|MF;GO:0003824|catalytic activity|MF;GO:0004842|ubiquitin-protein transferase activity|MF;GO:0016740|transferase activity|MF;GO:0019787|ubiquitin-like protein transferase activity|MF;GO:0140096|catalytic activity, acting on a protein|MF	sp|Q84TG3|PUB23_ARATH	E3 ubiquitin-protein ligase PUB23 EC=2.3.2.27 Plant U-box protein 23 RING-type E3 ubiquitin transferase PUB23 {ECO:0000305} U-box domain-containing protein 23 OS=Arabidopsis thaliana (Mouse-ear cress) Name=PUB23 OrderedLocusNames=At2g35930 ORFNames=F11F19.16 PE=1	tr|A0A0A0L6J2|A0A0A0L6J2_CUCSA	RING-type E3 ubiquitin transferase {ECO:0000256|SAAS:SAAS00702733} EC=2.3.2.27 {ECO:0000256|SAAS:SAAS00702733} OS=Cucumis sativus (Cucumber) ORFNames=Csa_3G127120 {ECO:0000313|EMBL:KGN56649.1} PE=4	28M3U@1|root,2QTKN@2759|Eukaryota,37I26@33090|Viridiplantae,3G92T@35493|Streptophyta,4JT0E@91835|fabids	E3 ubiquitin-protein ligase PUB23-like	T	XP_022146915.1	E3 ubiquitin-protein ligase PUB23-like [Momordica charantia]	U-box	-	#N/A
evm.TU.chr5.268	-	-	GO:0003674|molecular_function|MF;GO:0005488|binding|MF;GO:0008270|zinc ion binding|MF;GO:0043167|ion binding|MF;GO:0043169|cation binding|MF;GO:0046872|metal ion binding|MF;GO:0046914|transition metal ion binding|MF	sp|Q9LN01|PPR21_ARATH	Pentatricopeptide repeat-containing protein At1g08070, chloroplastic {ECO:0000305} Protein ORGANELLE TRANSCRIPT PROCESSING 82 {ECO:0000303|PubMed:19845878} Precursor OS=Arabidopsis thaliana (Mouse-ear cress) OrderedLocusNames=At1g08070 ORFNames=T6D22.15 PE=2	tr|A0A1S3AVZ9|A0A1S3AVZ9_CUCME	pentatricopeptide repeat-containing protein At1g08070, chloroplastic-like {ECO:0000313|RefSeq:XP_008438231.2} OS=Cucumis melo (Muskmelon) Name=LOC103483399 {ECO:0000313|RefSeq:XP_008438231.2} PE=4	KOG4197@1|root,KOG4197@2759|Eukaryota,37RG3@33090|Viridiplantae,3GDMK@35493|Streptophyta,4JRFP@91835|fabids	Pentatricopeptide repeat-containing protein	S	XP_022147145.1	pentatricopeptide repeat-containing protein At1g08070, chloroplastic-like [Momordica charantia]	DYW_deaminase,PPR,PPR_2	bHLH	#N/A
evm.TU.chr5.269	K05605	ko00640|Propanoate metabolism;ko00280|Valine, leucine and isoleucine degradation;ko01100|Metabolic pathways;ko01200|Carbon metabolism;ko00410|beta-Alanine metabolism	GO:0003674|molecular_function|MF;GO:0003824|catalytic activity|MF;GO:0003860|3-hydroxyisobutyryl-CoA hydrolase activity|MF;GO:0016289|CoA hydrolase activity|MF;GO:0016787|hydrolase activity|MF;GO:0016788|hydrolase activity, acting on ester bonds|MF;GO:0016790|thiolester hydrolase activity|MF	sp|Q9LKJ1|HIBC1_ARATH	3-hydroxyisobutyryl-CoA hydrolase 1 EC=3.1.2.- EC=3.1.2.4 CoA-thioester hydrolase CHY1 OS=Arabidopsis thaliana (Mouse-ear cress) Name=CHY1 OrderedLocusNames=At5g65940 ORFNames=K14B20.11 PE=1	tr|A0A1S3AVW3|A0A1S3AVW3_CUCME	3-hydroxyisobutyryl-CoA hydrolase 1-like {ECO:0000313|RefSeq:XP_008438232.1} OS=Cucumis melo (Muskmelon) Name=LOC103483400 {ECO:0000313|RefSeq:XP_008438232.1} PE=3	COG1024@1|root,2QPXA@2759|Eukaryota,389W8@33090|Viridiplantae,3GCFT@35493|Streptophyta,4JHVM@91835|fabids	Belongs to the enoyl-CoA hydratase isomerase family	I	XP_022146979.1	3-hydroxyisobutyryl-CoA hydrolase 1-like [Momordica charantia]	ECH_2	-	#N/A
evm.TU.chr5.270	K13484	ko01100|Metabolic pathways;ko00230|Purine metabolism	GO:0003674|molecular_function|MF;GO:0003824|catalytic activity|MF;GO:0006139|nucleobase-containing compound metabolic process|BP;GO:0006144|purine nucleobase metabolic process|BP;GO:0006725|cellular aromatic compound metabolic process|BP;GO:0006807|nitrogen compound metabolic process|BP;GO:0008150|biological_process|BP;GO:0008152|metabolic process|BP;GO:0009112|nucleobase metabolic process|BP;GO:…	sp|Q9LVM5|TTHL_ARATH	Uric acid degradation bifunctional protein TTL Transthyretin-like protein 2-oxo-4-hydroxy-4-carboxy-5-ureidoimidazoline decarboxylase Short=OHCU decarboxylase EC=4.1.1.97 5-hydroxyisourate hydrolase Short=HIU hydrolase Short=HIUHase EC=3.5.2.17 OS=Arabidopsis thaliana (Mouse-ear cress) Name=TTL OrderedLocusNames=At5g58220 ORFNames=MCK7.9 PE=1	tr|A0A1S3AWH8|A0A1S3AWH8_CUCME	uric acid degradation bifunctional protein TTL isoform X1 {ECO:0000313|RefSeq:XP_008438229.1} OS=Cucumis melo (Muskmelon) Name=LOC103483398 {ECO:0000313|RefSeq:XP_008438229.1} PE=4	COG2351@1|root,KOG3006@2759|Eukaryota,37RS9@33090|Viridiplantae,3G9VJ@35493|Streptophyta,4JKT9@91835|fabids	Uric acid degradation bifunctional protein	I	XP_022147093.1	uric acid degradation bifunctional protein TTL isoform X1 [Momordica charantia]	OHCU_decarbox,Transthyretin	-	#N/A
evm.TU.chr5.271	-	-	GO:0000217|DNA secondary structure binding|MF;GO:0003674|molecular_function|MF;GO:0003676|nucleic acid binding|MF;GO:0003677|DNA binding|MF;GO:0003680|minor groove of adenine-thymine-rich DNA binding|MF;GO:0003700|DNA-binding transcription factor activity|MF;GO:0005488|binding|MF;GO:0005575|cellular_component|CC;GO:0005622|intracellular anatomical structure|CC;GO:0005634|nucleus|CC;GO:0043226|org…	sp|O23620|AHL23_ARATH	AT-hook motif nuclear-localized protein 23 {ECO:0000312|EMBL:FAA00294.1} OS=Arabidopsis thaliana (Mouse-ear cress) FCAALL.129 {ECO:0000312|EMBL:CAB78783.1} PE=1	tr|A0A0A0L7Q3|A0A0A0L7Q3_CUCSA	Uncharacterized protein {ECO:0000313|EMBL:KGN56642.1} OS=Cucumis sativus (Cucumber) ORFNames=Csa_3G127050 {ECO:0000313|EMBL:KGN56642.1} PE=4	28J02@1|root,2QV4F@2759|Eukaryota,37IZE@33090|Viridiplantae,3GA3E@35493|Streptophyta,4JT0S@91835|fabids	Transcription factor that specifically binds AT-rich DNA sequences related to the nuclear matrix attachment regions (MARs)	K	XP_022147063.1	AT-hook motif nuclear-localized protein 23-like [Momordica charantia]	DUF296	-	#N/A
evm.TU.chr5.272	K10756	ko03030|DNA replication;ko03420|Nucleotide excision repair;ko03430|Mismatch repair	GO:0003674|molecular_function|MF;GO:0003676|nucleic acid binding|MF;GO:0003677|DNA binding|MF;GO:0005488|binding|MF;GO:0006260|DNA replication|BP;GO:0008150|biological_process|BP;GO:0008152|metabolic process|BP;GO:0009058|biosynthetic process|BP;GO:0009059|macromolecule biosynthetic process|BP;GO:0009987|cellular process|BP;GO:0034645|cellular macromolecule biosynthetic process|BP;GO:0043170|macr…	sp|Q8VXX4|RFC3_ARATH	Replication factor C subunit 3 Short=AtRFC3 Activator 1 subunit 3 Protein EMBRYO DEFECTIVE 161 Protein EMBRYO DEFECTIVE 251 Protein EMBRYO DEFECTIVE 2775 OS=Arabidopsis thaliana (Mouse-ear cress) OrderedLocusNames=At5g27740 ORFNames=T1G16 PE=2	tr|A0A1S3AWH3|A0A1S3AWH3_CUCME	replication factor C subunit 3-like {ECO:0000313|RefSeq:XP_008438224.1} OS=Cucumis melo (Muskmelon) Name=LOC103483394 {ECO:0000313|RefSeq:XP_008438224.1} PE=4	COG0470@1|root,KOG2035@2759|Eukaryota,37KCV@33090|Viridiplantae,3GAJN@35493|Streptophyta,4JFM7@91835|fabids	Replication factor C subunit	DL	XP_022946202.1	replication factor C subunit 3-like [Cucurbita moschata]	-	-	#N/A
evm.TU.chr5.273	-	-	GO:0000079|regulation of cyclin-dependent protein serine/threonine kinase activity|BP;GO:0001932|regulation of protein phosphorylation|BP;GO:0003674|molecular_function|MF;GO:0005488|binding|MF;GO:0005515|protein binding|MF;GO:0006464|cellular protein modification process|BP;GO:0006468|protein phosphorylation|BP;GO:0006793|phosphorus metabolic process|BP;GO:0006796|phosphate-containing compound me…	sp|O80513|CCU41_ARATH	Cyclin-U4-1 Short=CycU4 Cyclin-P4.1 Short=CycP4 OS=Arabidopsis thaliana (Mouse-ear cress) Name=CYCU4-1 OrderedLocusNames=At2g44740 ORFNames=F16B22.23 PE=1	tr|A0A1S3AWI3|A0A1S3AWI3_CUCME	cyclin-U4-1 {ECO:0000313|RefSeq:XP_008438223.1} OS=Cucumis melo (Muskmelon) Name=LOC103483393 {ECO:0000313|RefSeq:XP_008438223.1} PE=4	KOG1674@1|root,KOG1674@2759|Eukaryota,37S1J@33090|Viridiplantae,3GAQ0@35493|Streptophyta,4JN0F@91835|fabids	Cyclin	D	XP_022146902.1	cyclin-U4-1 [Momordica charantia]	Cyclin	-	#N/A
evm.TU.chr5.274	-	-	GO:0003674|molecular_function|MF;GO:0003676|nucleic acid binding|MF;GO:0003723|RNA binding|MF;GO:0003729|mRNA binding|MF;GO:0005488|binding|MF;GO:0005575|cellular_component|CC;GO:0005622|intracellular anatomical structure|CC;GO:0005737|cytoplasm|CC;GO:0005739|mitochondrion|CC;GO:0009507|chloroplast|CC;GO:0009536|plastid|CC;GO:0043226|organelle|CC;GO:0043227|membrane-bounded organelle|CC;GO:004322…	sp|Q8LPS6|PPR3_ARATH	Pentatricopeptide repeat-containing protein At1g02150 OS=Arabidopsis thaliana (Mouse-ear cress) OrderedLocusNames=At1g02150 ORFNames=T6A9.13, T7I23.8 PE=2	tr|A0A1S3AVV3|A0A1S3AVV3_CUCME	pentatricopeptide repeat-containing protein At1g02150 {ECO:0000313|RefSeq:XP_008438222.1} OS=Cucumis melo (Muskmelon) Name=LOC103483392 {ECO:0000313|RefSeq:XP_008438222.1} PE=4	KOG4197@1|root,KOG4197@2759|Eukaryota,37KJX@33090|Viridiplantae,3GFQQ@35493|Streptophyta,4JD9G@91835|fabids	Pentatricopeptide repeat-containing protein	L	XP_022147061.1	pentatricopeptide repeat-containing protein At1g02150 [Momordica charantia]	PPR,TPR_8	-	#N/A
evm.TU.chr5.275	-	-	GO:0003674|molecular_function|MF;GO:0003824|catalytic activity|MF;GO:0005575|cellular_component|CC;GO:0016020|membrane|CC;GO:0016021|integral component of membrane|CC;GO:0016787|hydrolase activity|MF;GO:0016788|hydrolase activity, acting on ester bonds|MF;GO:0031224|intrinsic component of membrane|CC;GO:0110165|cellular anatomical entity|CC	-	-	tr|A0A0A0L4G2|A0A0A0L4G2_CUCSA	Uncharacterized protein {ECO:0000313|EMBL:KGN56638.1} OS=Cucumis sativus (Cucumber) ORFNames=Csa_3G127010 {ECO:0000313|EMBL:KGN56638.1} PE=4	COG0084@1|root,KOG3020@2759|Eukaryota,37HFB@33090|Viridiplantae,3GBJI@35493|Streptophyta,4JNJS@91835|fabids	Deoxyribonuclease	L	XP_022146895.1	uncharacterized protein LOC111015984 [Momordica charantia]	TatD_DNase	-	#N/A
evm.TU.chr5.276	K10571	ko04120|Ubiquitin mediated proteolysis	GO:0005575|cellular_component|CC;GO:0005622|intracellular anatomical structure|CC;GO:0005634|nucleus|CC;GO:0006139|nucleobase-containing compound metabolic process|BP;GO:0006259|DNA metabolic process|BP;GO:0006281|DNA repair|BP;GO:0006725|cellular aromatic compound metabolic process|BP;GO:0006807|nitrogen compound metabolic process|BP;GO:0006950|response to stress|BP;GO:0006974|cellular response …	sp|Q9ZNU6|DET1_SOLLC	Light-mediated development protein DET1 Deetiolated1 homolog High pigmentation protein 2 Protein dark green tDET1 OS=Solanum lycopersicum (Tomato) (Lycopersicon esculentum) Name=DET1 Synonyms=dg, hp2 PE=1	tr|A0A1S3AVU8|A0A1S3AVU8_CUCME	light-mediated development protein DET1 isoform X2 {ECO:0000313|RefSeq:XP_008438217.1} OS=Cucumis melo (Muskmelon) Name=LOC103483390 {ECO:0000313|RefSeq:XP_008438217.1} PE=4	KOG2558@1|root,KOG2558@2759|Eukaryota,37QCN@33090|Viridiplantae,3G8V4@35493|Streptophyta,4JII9@91835|fabids	Light-mediated development protein	K	XP_022146892.1	light-mediated development protein DET1 isoform X1 [Momordica charantia]	Det1	-	#N/A
evm.TU.chr5.277	-	-	GO:0005575|cellular_component|CC;GO:0005622|intracellular anatomical structure|CC;GO:0005737|cytoplasm|CC;GO:0005794|Golgi apparatus|CC;GO:0005802|trans-Golgi network|CC;GO:0007154|cell communication|BP;GO:0007165|signal transduction|BP;GO:0007264|small GTPase mediated signal transduction|BP;GO:0007265|Ras protein signal transduction|BP;GO:0008150|biological_process|BP;GO:0009966|regulation of si…	sp|F4IXW2|BIG5_ARATH	Brefeldin A-inhibited guanine nucleotide-exchange protein 5 Short=BIG5 ARF guanine-nucleotide exchange factor BIG5 Protein BFA-VISUALIZED ENDOCYTIC TRAFFICKING DEFECTIVE 1 Short=Protein BEN1 Protein HOPM INTERACTOR 7 OS=Arabidopsis thaliana (Mouse-ear cress) ORFNames=F7K15_150 PE=1	tr|A0A0A0L3W2|A0A0A0L3W2_CUCSA	Uncharacterized protein {ECO:0000313|EMBL:KGN56635.1} OS=Cucumis sativus (Cucumber) ORFNames=Csa_3G126980 {ECO:0000313|EMBL:KGN56635.1} PE=4	COG5307@1|root,KOG0929@2759|Eukaryota,37J3N@33090|Viridiplantae,3GCSK@35493|Streptophyta,4JGKB@91835|fabids	Brefeldin A-inhibited guanine nucleotide-exchange protein	U	XP_022146948.1	brefeldin A-inhibited guanine nucleotide-exchange protein 5 isoform X1 [Momordica charantia]	DCB,DUF1981,Mon2_C,Sec7,Sec7_N	-	#N/A
evm.TU.chr5.278	-	-	GO:0003674|molecular_function|MF;GO:0005488|binding|MF;GO:0005509|calcium ion binding|MF;GO:0043167|ion binding|MF;GO:0043169|cation binding|MF;GO:0046872|metal ion binding|MF	-	-	tr|A0A067L670|A0A067L670_JATCU	Uncharacterized protein {ECO:0000313|EMBL:KDP39589.1} OS=Jatropha curcas (Barbados nut) ORFNames=JCGZ_02609 {ECO:0000313|EMBL:KDP39589.1} PE=4	2BXWK@1|root,2RXKC@2759|Eukaryota,37UMX@33090|Viridiplantae,3GISP@35493|Streptophyta	EF hand family protein	S	XP_022146952.1	uncharacterized protein LOC111016024 [Momordica charantia]	-	-	#N/A
evm.TU.chr5.279	K00799	ko01100|Metabolic pathways;ko00480|Glutathione metabolism	GO:0003674|molecular_function|MF;GO:0003824|catalytic activity|MF;GO:0016740|transferase activity|MF	sp|P32110|GSTX6_SOYBN	Probable glutathione S-transferase EC=2.5.1.18 G2-4 Heat shock protein 26A OS=Glycine max (Soybean) (Glycine hispida) Name=HSP26-A PE=2	tr|A0A1S3AWH4|A0A1S3AWH4_CUCME	probable glutathione S-transferase {ECO:0000313|RefSeq:XP_008438211.1} OS=Cucumis melo (Muskmelon) Name=LOC103483384 {ECO:0000313|RefSeq:XP_008438211.1} PE=3	KOG0406@1|root,KOG0406@2759|Eukaryota,37N96@33090|Viridiplantae,3GAEQ@35493|Streptophyta,4JTH6@91835|fabids	Belongs to the GST superfamily	O	XP_022146881.1	probable glutathione S-transferase [Momordica charantia]	GST_C,GST_N	-	#N/A
evm.TU.chr5.280	-	-	GO:0003674|molecular_function|MF;GO:0005488|binding|MF;GO:0005575|cellular_component|CC;GO:0005622|intracellular anatomical structure|CC;GO:0006139|nucleobase-containing compound metabolic process|BP;GO:0006725|cellular aromatic compound metabolic process|BP;GO:0006807|nitrogen compound metabolic process|BP;GO:0008150|biological_process|BP;GO:0008152|metabolic process|BP;GO:0008270|zinc ion bindi…	sp|Q9SS60|PP210_ARATH	Pentatricopeptide repeat-containing protein At3g03580 OS=Arabidopsis thaliana (Mouse-ear cress) Name=PCMP-H23 OrderedLocusNames=At3g03580 ORFNames=T12J13.14 PE=2	tr|A0A0A0L4F4|A0A0A0L4F4_CUCSA	Uncharacterized protein {ECO:0000313|EMBL:KGN56628.1} OS=Cucumis sativus (Cucumber) ORFNames=Csa_3G126920 {ECO:0000313|EMBL:KGN56628.1} PE=4	KOG4197@1|root,KOG4197@2759|Eukaryota,37TCQ@33090|Viridiplantae,3GEAU@35493|Streptophyta,4JNTK@91835|fabids	Pentatricopeptide repeat-containing protein	S	XP_022146916.1	pentatricopeptide repeat-containing protein At3g03580 [Momordica charantia]	DYW_deaminase,PPR,PPR_2,PPR_3	bHLH	#N/A
evm.TU.chr5.281	-	-	GO:0000226|microtubule cytoskeleton organization|BP;GO:0003674|molecular_function|MF;GO:0005488|binding|MF;GO:0005515|protein binding|MF;GO:0005575|cellular_component|CC;GO:0005622|intracellular anatomical structure|CC;GO:0005737|cytoplasm|CC;GO:0005819|spindle|CC;GO:0005856|cytoskeleton|CC;GO:0005874|microtubule|CC;GO:0005875|microtubule associated complex|CC;GO:0005876|spindle microtubule|CC;GO…	sp|Q0WTP1|AUG7_ARATH	AUGMIN subunit 7 {ECO:0000303|PubMed:22505726} OS=Arabidopsis thaliana (Mouse-ear cress) ORFNames=K10A8.100 {ECO:0000312|EMBL:CAC01906.1} PE=1	tr|A0A0A0L7P0|A0A0A0L7P0_CUCSA	Uncharacterized protein {ECO:0000313|EMBL:KGN56627.1} OS=Cucumis sativus (Cucumber) ORFNames=Csa_3G126910 {ECO:0000313|EMBL:KGN56627.1} PE=4	28ITA@1|root,2QR4M@2759|Eukaryota,37K2T@33090|Viridiplantae,3G8AK@35493|Streptophyta,4JICU@91835|fabids	Plant nuclear matrix protein 1 (NMP1)	S	XP_022146919.1	AUGMIN subunit 7 [Momordica charantia]	Plant_NMP1	-	#N/A
evm.TU.chr5.282	-	-	GO:0003674|molecular_function|MF;GO:0005215|transporter activity|MF;GO:0005575|cellular_component|CC;GO:0016020|membrane|CC;GO:0016021|integral component of membrane|CC;GO:0022857|transmembrane transporter activity|MF;GO:0031224|intrinsic component of membrane|CC;GO:0110165|cellular anatomical entity|CC	sp|Q9LF61|XPT_ARATH	Xylulose 5-phosphate/phosphate translocator, chloroplastic Short=Xul-5-P/phosphate translocator Precursor OS=Arabidopsis thaliana (Mouse-ear cress) ORFNames=K10A8.110 PE=1	tr|A0A1S3AVH6|A0A1S3AVH6_CUCME	xylulose 5-phosphate/phosphate translocator, chloroplastic {ECO:0000313|RefSeq:XP_008438208.1} OS=Cucumis melo (Muskmelon) Name=LOC103483381 {ECO:0000313|RefSeq:XP_008438208.1} PE=4	KOG1441@1|root,KOG1441@2759|Eukaryota,37SB2@33090|Viridiplantae,3GDQY@35493|Streptophyta,4JJ1Y@91835|fabids	Xylulose 5-phosphate phosphate translocator	EG	XP_022146918.1	xylulose 5-phosphate/phosphate translocator, chloroplastic [Momordica charantia]	TPT	-	#N/A
evm.TU.chr5.283	-	-	GO:0003674|molecular_function|MF;GO:0003676|nucleic acid binding|MF;GO:0003677|DNA binding|MF;GO:0005488|binding|MF;GO:0005575|cellular_component|CC;GO:0005622|intracellular anatomical structure|CC;GO:0005634|nucleus|CC;GO:0043226|organelle|CC;GO:0043227|membrane-bounded organelle|CC;GO:0043229|intracellular organelle|CC;GO:0043231|intracellular membrane-bounded organelle|CC;GO:0097159|organic cy…	sp|Q9LHY9|Y6112_ORYSJ	B3 domain-containing protein Os06g0112300 OS=Oryza sativa subsp. japonica (Rice) ORFNames=OsJ_19871, P0029D06.25 PE=2	tr|A0A1S3AWG4|A0A1S3AWG4_CUCME	uncharacterized protein LOC103483377 isoform X1 {ECO:0000313|RefSeq:XP_008438200.1} OS=Cucumis melo (Muskmelon) Name=LOC103483377 {ECO:0000313|RefSeq:XP_008438200.1} PE=4	28INW@1|root,2QQZW@2759|Eukaryota,37SXZ@33090|Viridiplantae,3GA4B@35493|Streptophyta,4JFS4@91835|fabids	isoform X1	S	XP_022147020.1	uncharacterized protein LOC111016058 isoform X1 [Momordica charantia]	-	B3	#N/A
evm.TU.chr5.284	-	-	-	-	-	tr|A0A1S3AWG9|A0A1S3AWG9_CUCME	glycine-rich protein A3 {ECO:0000313|RefSeq:XP_008438206.1} OS=Cucumis melo (Muskmelon) Name=LOC103483379 {ECO:0000313|RefSeq:XP_008438206.1} PE=4	2CY0W@1|root,2S175@2759|Eukaryota,37V87@33090|Viridiplantae,3GISQ@35493|Streptophyta,4JVWR@91835|fabids	glycine-rich protein	S	XP_022147022.1	glycine-rich protein A3 [Momordica charantia]	XYPPX	-	#N/A
evm.TU.chr5.285	-	-	GO:0003674|molecular_function|MF;GO:0003824|catalytic activity|MF;GO:0008168|methyltransferase activity|MF;GO:0008173|RNA methyltransferase activity|MF;GO:0008175|tRNA methyltransferase activity|MF;GO:0008176|tRNA (guanine-N7-)-methyltransferase activity|MF;GO:0008757|S-adenosylmethionine-dependent methyltransferase activity|MF;GO:0016423|tRNA (guanine) methyltransferase activity|MF;GO:0016740|tr…	sp|Q8GXB7|TRMB_ARATH	tRNA (guanine-N(7)-)-methyltransferase {ECO:0000255|HAMAP-Rule:MF_03055} EC=2.1.1.33 {ECO:0000255|HAMAP-Rule:MF_03055} tRNA (guanine(46)-N(7))-methyltransferase {ECO:0000255|HAMAP-Rule:MF_03055} tRNA(m7G46)-methyltransferase {ECO:0000255|HAMAP-Rule:MF_03055} OS=Arabidopsis thaliana (Mouse-ear cress) OrderedLocusNames=At5g24840 ORFNames=F6A4_50 PE=2	tr|A0A1S3AVT2|A0A1S3AVT2_CUCME	tRNA (Guanine-N(7)-)-methyltransferase {ECO:0000313|RefSeq:XP_008438199.1} OS=Cucumis melo (Muskmelon) Name=LOC103483376 {ECO:0000313|RefSeq:XP_008438199.1} PE=4	COG0220@1|root,KOG3115@2759|Eukaryota,37JWH@33090|Viridiplantae,3GFTX@35493|Streptophyta,4JF03@91835|fabids	tRNA (guanine-N(7)-)-methyltransferase	J	XP_022146903.1	uncharacterized protein LOC111015991 [Momordica charantia]	Methyltransf_4	-	#N/A
evm.TU.chr5.286	-	-	GO:0000003|reproduction|BP;GO:0003006|developmental process involved in reproduction|BP;GO:0005575|cellular_component|CC;GO:0005622|intracellular anatomical structure|CC;GO:0005634|nucleus|CC;GO:0006139|nucleobase-containing compound metabolic process|BP;GO:0006259|DNA metabolic process|BP;GO:0006281|DNA repair|BP;GO:0006325|chromatin organization|BP;GO:0006725|cellular aromatic compound metaboli…	sp|Q9FMT4|SNF12_ARATH	SWI/SNF complex component SNF12 homolog OS=Arabidopsis thaliana (Mouse-ear cress) OrderedLocusNames=At5g14170 ORFNames=MUA22.17 PE=1	tr|A0A0A0L3V0|A0A0A0L3V0_CUCSA	Uncharacterized protein {ECO:0000313|EMBL:KGN56620.1} OS=Cucumis sativus (Cucumber) ORFNames=Csa_3G126840 {ECO:0000313|EMBL:KGN56620.1} PE=4	COG5531@1|root,KOG1946@2759|Eukaryota,37W9C@33090|Viridiplantae,3GK6R@35493|Streptophyta,4JQFG@91835|fabids	Upstream activation factor subunit	K	XP_022146901.1	upstream activation factor subunit spp27-like [Momordica charantia]	SWIB	bHLH	#N/A
evm.TU.chr5.287	-	-	GO:0003674|molecular_function|MF;GO:0003824|catalytic activity|MF;GO:0008641|ubiquitin-like modifier activating enzyme activity|MF;GO:0016874|ligase activity|MF;GO:0016877|ligase activity, forming carbon-sulfur bonds|MF;GO:0140096|catalytic activity, acting on a protein|MF	sp|P51335|MOEB_PORPU	Probable molybdopterin-synthase adenylyltransferase EC=2.7.7.80 MoaD protein adenylase Molybdopterin-converting factor subunit 1 adenylase Sulfur carrier protein MoaD adenylyltransferase OS=Porphyra purpurea (Red seaweed) (Ulva purpurea) Name=moeB PE=3	tr|A0A1S3AWE8|A0A1S3AWE8_CUCME	tRNA threonylcarbamoyladenosine dehydratase isoform X2 {ECO:0000313|RefSeq:XP_008438196.1} OS=Cucumis melo (Muskmelon) Name=LOC103483373 {ECO:0000313|RefSeq:XP_008438196.1} PE=4	COG1179@1|root,KOG2018@2759|Eukaryota,37KU5@33090|Viridiplantae,3GFC6@35493|Streptophyta,4JMUA@91835|fabids	ThiF family	O	XP_022147075.1	tRNA threonylcarbamoyladenosine dehydratase isoform X1 [Momordica charantia]	ThiF	-	#N/A
evm.TU.chr5.288	-	-	GO:0003674|molecular_function|MF;GO:0003676|nucleic acid binding|MF;GO:0003677|DNA binding|MF;GO:0005488|binding|MF;GO:0005575|cellular_component|CC;GO:0005622|intracellular anatomical structure|CC;GO:0005634|nucleus|CC;GO:0043226|organelle|CC;GO:0043227|membrane-bounded organelle|CC;GO:0043229|intracellular organelle|CC;GO:0043231|intracellular membrane-bounded organelle|CC;GO:0097159|organic cy…	sp|Q7XLP4|Y4869_ORYSJ	B3 domain-containing protein Os04g0386900 OS=Oryza sativa subsp. japonica (Rice) ORFNames=OSJNBa0044M19.12 PE=2	tr|A0A0A0L3V3|A0A0A0L3V3_CUCSA	Uncharacterized protein {ECO:0000313|EMBL:KGN56625.1} OS=Cucumis sativus (Cucumber) ORFNames=Csa_3G126890 {ECO:0000313|EMBL:KGN56625.1} PE=4	2C8NG@1|root,2S4NC@2759|Eukaryota,37W8X@33090|Viridiplantae,3GKI8@35493|Streptophyta,4JUYK@91835|fabids	B3 domain-containing protein	K	XP_022146910.1	B3 domain-containing protein Os04g0386900-like [Momordica charantia]	B3	B3	#N/A
evm.TU.chr5.289	-	-	GO:0005575|cellular_component|CC;GO:0005622|intracellular anatomical structure|CC;GO:0005634|nucleus|CC;GO:0043226|organelle|CC;GO:0043227|membrane-bounded organelle|CC;GO:0043229|intracellular organelle|CC;GO:0043231|intracellular membrane-bounded organelle|CC;GO:0110165|cellular anatomical entity|CC	sp|Q944N1|LHP1_SOLLC	Chromo domain protein LHP1 Protein LIKE HETEROCHROMATIN PROTEIN 1 Sl LHP1 OS=Solanum lycopersicum (Tomato) (Lycopersicon esculentum) Name=LHP1 Synonyms=HP1-L PE=1	tr|A0A1S3AVS6|A0A1S3AVS6_CUCME	chromo domain protein LHP1-like {ECO:0000313|RefSeq:XP_008438194.2} OS=Cucumis melo (Muskmelon) Name=LOC103483372 {ECO:0000313|RefSeq:XP_008438194.2} PE=4	KOG1911@1|root,KOG1911@2759|Eukaryota,37QKU@33090|Viridiplantae,3GFU6@35493|Streptophyta,4JK7D@91835|fabids	Chromo domain-containing protein	B	XP_022147101.1	chromo domain protein LHP1-like [Momordica charantia]	Chromo	-	#N/A
evm.TU.chr5.290	K01051	ko01100|Metabolic pathways;ko00040|Pentose and glucuronate interconversions	GO:0000272|polysaccharide catabolic process|BP;GO:0003674|molecular_function|MF;GO:0003824|catalytic activity|MF;GO:0004857|enzyme inhibitor activity|MF;GO:0005575|cellular_component|CC;GO:0005576|extracellular region|CC;GO:0005618|cell wall|CC;GO:0005975|carbohydrate metabolic process|BP;GO:0005976|polysaccharide metabolic process|BP;GO:0008150|biological_process|BP;GO:0008152|metabolic process|…	sp|O04887|PME2_CITSI	Pectinesterase 2 Short=PE 2 EC=3.1.1.11 Pectin methylesterase Precursor OS=Citrus sinensis (Sweet orange) (Citrus aurantium var. sinensis) Name=PECS-2.1 PE=2	tr|A0A1S3AVW4|A0A1S3AVW4_CUCME	Pectinesterase {ECO:0000256|RuleBase:RU000589} EC=3.1.1.11 {ECO:0000256|RuleBase:RU000589} OS=Cucumis melo (Muskmelon) Name=LOC103483370 {ECO:0000313|RefSeq:XP_008438193.1} PE=4	COG4677@1|root,2QSQ4@2759|Eukaryota,37S65@33090|Viridiplantae,3GCDB@35493|Streptophyta,4JKXV@91835|fabids	Acts in the modification of cell walls via demethylesterification of cell wall pectin	G	XP_022147136.1	pectinesterase 2 [Momordica charantia]	PMEI,Pectinesterase	NAC	#N/A
evm.TU.chr5.291	K01051	ko01100|Metabolic pathways;ko00040|Pentose and glucuronate interconversions	GO:0003674|molecular_function|MF;GO:0003824|catalytic activity|MF;GO:0004177|aminopeptidase activity|MF;GO:0005488|binding|MF;GO:0006464|cellular protein modification process|BP;GO:0006807|nitrogen compound metabolic process|BP;GO:0008150|biological_process|BP;GO:0008152|metabolic process|BP;GO:0008233|peptidase activity|MF;GO:0008235|metalloexopeptidase activity|MF;GO:0008237|metallopeptidase ac…	sp|Q9SLN5|MAP1A_ARATH	Methionine aminopeptidase 1A {ECO:0000255|HAMAP-Rule:MF_03174} Short=MAP 1A {ECO:0000255|HAMAP-Rule:MF_03174} Short=MetAP 1A {ECO:0000255|HAMAP-Rule:MF_03174} EC=3.4.11.18 {ECO:0000255|HAMAP-Rule:MF_03174} Peptidase M 1A {ECO:0000255|HAMAP-Rule:MF_03174} OS=Arabidopsis thaliana (Mouse-ear cress) Name=MAP1A OrderedLocusNames=At2g45240 ORFNames=F4L23.25 PE=1	tr|A0A1S3AWF4|A0A1S3AWF4_CUCME	Methionine aminopeptidase {ECO:0000256|RuleBase:RU003653} EC=3.4.11.18 {ECO:0000256|RuleBase:RU003653} OS=Cucumis melo (Muskmelon) Name=LOC103483368 {ECO:0000313|RefSeq:XP_008438188.1} PE=3	COG0024@1|root,KOG2738@2759|Eukaryota,37MP7@33090|Viridiplantae,3GH2P@35493|Streptophyta,4JKJ3@91835|fabids	Removes the N-terminal methionine from nascent proteins. The N-terminal methionine is often cleaved when the second residue in the primary sequence is small and uncharged (Met-Ala-, Cys, Gly, Pro, Ser, Thr, or Val)	O	PPE00163.1	hypothetical protein GOBAR_DD02816 [Gossypium barbadense]	Peptidase_M24,zf-C6H2	NAC	#N/A
evm.TU.chr5.292	-	-	GO:0008150|biological_process|BP;GO:0009314|response to radiation|BP;GO:0009416|response to light stimulus|BP;GO:0009605|response to external stimulus|BP;GO:0009606|tropism|BP;GO:0009628|response to abiotic stimulus|BP;GO:0009629|response to gravity|BP;GO:0009630|gravitropism|BP;GO:0009639|response to red or far red light|BP;GO:0009959|negative gravitropism|BP;GO:0050896|response to stimulus|BP	sp|F4KGE8|GIL1_ARATH	Protein GRAVITROPIC IN THE LIGHT 1 {ECO:0000303|PubMed:16640600} OS=Arabidopsis thaliana (Mouse-ear cress) ORFNames=K19M22.15 {ECO:0000312|EMBL:BAB09639.1} PE=2	tr|A0A1S3AVS1|A0A1S3AVS1_CUCME	IRK-interacting protein {ECO:0000313|RefSeq:XP_008438186.1, ECO:0000313|RefSeq:XP_008438187.1} OS=Cucumis melo (Muskmelon) ECO:0000313|RefSeq:XP_008438187.1} PE=4	28N00@1|root,2QUIT@2759|Eukaryota,37T70@33090|Viridiplantae,3GBK8@35493|Streptophyta,4JK2F@91835|fabids	Plant protein of unknown function (DUF641)	S	XP_022147044.1	protein GRAVITROPIC IN THE LIGHT 1 [Momordica charantia]	DUF641	-	#N/A
evm.TU.chr5.293	-	-	GO:0003674|molecular_function|MF;GO:0003824|catalytic activity|MF;GO:0016491|oxidoreductase activity|MF	-	-	tr|A0A1S3AVF6|A0A1S3AVF6_CUCME	uncharacterized protein LOC103483366 {ECO:0000313|RefSeq:XP_008438181.1, ECO:0000313|RefSeq:XP_008438182.1, ECO:0000313|RefSeq:XP_008438183.1} OS=Cucumis melo (Muskmelon) ECO:0000313|RefSeq:XP_008438184.1, ECO:0000313|RefSeq:XP_008438185.1} PE=4	COG0778@1|root,2QQGY@2759|Eukaryota,37I4G@33090|Viridiplantae,3G83G@35493|Streptophyta,4JIMY@91835|fabids	Nitroreductase family	C	XP_022146953.1	uncharacterized protein LOC111016025 [Momordica charantia]	Nitroreductase	C2H2	#N/A
evm.TU.chr5.294	-	-	GO:0000003|reproduction|BP;GO:0000408|EKC/KEOPS complex|CC;GO:0002949|tRNA threonylcarbamoyladenosine modification|BP;GO:0003006|developmental process involved in reproduction|BP;GO:0003674|molecular_function|MF;GO:0003824|catalytic activity|MF;GO:0004175|endopeptidase activity|MF;GO:0004222|metalloendopeptidase activity|MF;GO:0005488|binding|MF;GO:0005575|cellular_component|CC;GO:0005622|intrace…	sp|O22145|OSGP2_ARATH	Probable tRNA N6-adenosine threonylcarbamoyltransferase, mitochondrial {ECO:0000255|HAMAP-Rule:MF_03179} EC=2.3.1.234 {ECO:0000255|HAMAP-Rule:MF_03179} Glycoprotease 1 {ECO:0000255|HAMAP-Rule:MF_03179} N6-L-threonylcarbamoyladenine synthase {ECO:0000255|HAMAP-Rule:MF_03179} Short=t(6)A synthase {ECO:0000255|HAMAP-Rule:MF_03179} t(6)A37 threonylcarbamoyladenosine biosynthesis protein GCP1 {ECO:000…	tr|A0A0A0L938|A0A0A0L938_CUCSA	Probable tRNA N6-adenosine threonylcarbamoyltransferase, mitochondrial {ECO:0000256|HAMAP-Rule:MF_03179} EC=2.3.1.234 {ECO:0000256|HAMAP-Rule:MF_03179} Glycoprotease 1 {ECO:0000256|HAMAP-Rule:MF_03179} N6-L-threonylcarbamoyladenine synthase {ECO:0000256|HAMAP-Rule:MF_03179} t(6)A37 threonylcarbamoyladenosine biosynthesis protein GCP1 {ECO:0000256|HAMAP-Rule:MF_03179} tRNA threonylcarbamoyladenosi…	COG0533@1|root,KOG2707@2759|Eukaryota,37QG6@33090|Viridiplantae,3GG41@35493|Streptophyta,4JHKV@91835|fabids	Required for the formation of a threonylcarbamoyl group on adenosine at position 37 (t(6)A37) in mitochondrial tRNAs that read codons beginning with adenine. Probably involved in the transfer of the threonylcarbamoyl moiety of threonylcarbamoyl-AMP (TC-AMP) to the N6 group of A37. Involved in mitochondrial genome maintenance	O	XP_022147098.1	probable tRNA N6-adenosine threonylcarbamoyltransferase, mitochondrial [Momordica charantia]	Peptidase_M22	-	#N/A
evm.TU.chr5.295	K10870	ko03440|Homologous recombination	GO:0000003|reproduction|BP;GO:0000166|nucleotide binding|MF;GO:0000280|nuclear division|BP;GO:0000724|double-strand break repair via homologous recombination|BP;GO:0000725|recombinational repair|BP;GO:0003674|molecular_function|MF;GO:0003676|nucleic acid binding|MF;GO:0003677|DNA binding|MF;GO:0003824|catalytic activity|MF;GO:0005488|binding|MF;GO:0005524|ATP binding|MF;GO:0005575|cellular_compon…	sp|Q8GXF0|RA51C_ARATH	DNA repair protein RAD51 homolog 3 DNA repair-recombination protein RAD51C Short=AtRAD51C OS=Arabidopsis thaliana (Mouse-ear cress) Name=RAD51C OrderedLocusNames=At2g45280 ORFNames=F4L23.21 PE=1	tr|A0A0A0L3U2|A0A0A0L3U2_CUCSA	Uncharacterized protein {ECO:0000313|EMBL:KGN56610.1} OS=Cucumis sativus (Cucumber) ORFNames=Csa_3G126250 {ECO:0000313|EMBL:KGN56610.1} PE=4	COG0468@1|root,KOG1434@2759|Eukaryota,37QHU@33090|Viridiplantae,3G8ZS@35493|Streptophyta,4JKRS@91835|fabids	DNA repair protein	L	XP_022146884.1	DNA repair protein RAD51 homolog 3 isoform X1 [Momordica charantia]	Rad51	Trihelix	#N/A
evm.TU.chr5.296	K00615	ko00710|Carbon fixation in photosynthetic organisms;ko01100|Metabolic pathways;ko01110|Biosynthesis of secondary metabolites;ko00030|Pentose phosphate pathway;ko01200|Carbon metabolism;ko01230|Biosynthesis of amino acids	GO:0003674|molecular_function|MF;GO:0003824|catalytic activity|MF;GO:0004802|transketolase activity|MF;GO:0005575|cellular_component|CC;GO:0005622|intracellular anatomical structure|CC;GO:0005737|cytoplasm|CC;GO:0005829|cytosol|CC;GO:0006091|generation of precursor metabolites and energy|BP;GO:0006098|pentose-phosphate shunt|BP;GO:0006739|NADP metabolic process|BP;GO:0006740|NADPH regeneration|BP…	sp|Q43848|TKTC_SOLTU	Transketolase, chloroplastic Short=TK EC=2.2.1.1 Precursor OS=Solanum tuberosum (Potato) PE=2	tr|G8EX76|G8EX76_CUCSA	Chloroplast transketolase {ECO:0000313|EMBL:AEQ59483.1} OS=Cucumis sativus (Cucumber) ORFNames=Csa_3G126240 {ECO:0000313|EMBL:KGN56609.1} PE=2	COG0021@1|root,KOG0523@2759|Eukaryota,37Q0E@33090|Viridiplantae,3G9CH@35493|Streptophyta,4JMVS@91835|fabids	Transketolase	G	XP_022147028.1	transketolase, chloroplastic [Momordica charantia]	Transket_pyr,Transketolase_C,Transketolase_N	-	#N/A
evm.TU.chr5.297	K00800	ko01230|Biosynthesis of amino acids;ko00400|Phenylalanine, tyrosine and tryptophan biosynthesis;ko01110|Biosynthesis of secondary metabolites;ko01100|Metabolic pathways	GO:0003674|molecular_function|MF;GO:0003824|catalytic activity|MF;GO:0003866|3-phosphoshikimate 1-carboxyvinyltransferase activity|MF;GO:0006082|organic acid metabolic process|BP;GO:0006520|cellular amino acid metabolic process|BP;GO:0006725|cellular aromatic compound metabolic process|BP;GO:0006807|nitrogen compound metabolic process|BP;GO:0008150|biological_process|BP;GO:0008152|metabolic proce…	sp|P23981|AROA1_TOBAC	3-phosphoshikimate 1-carboxyvinyltransferase 1, chloroplastic EC=2.5.1.19 5-enolpyruvylshikimate-3-phosphate synthase 1 Short=EPSP synthase 1 Precursor OS=Nicotiana tabacum (Common tobacco) Name=EPSPS-1 PE=2	tr|A0A0A0L4E4|A0A0A0L4E4_CUCSA	3-phosphoshikimate 1-carboxyvinyltransferase {ECO:0000256|RuleBase:RU004164} EC=2.5.1.19 {ECO:0000256|RuleBase:RU004164} OS=Cucumis sativus (Cucumber) ORFNames=Csa_3G126230 {ECO:0000313|EMBL:KGN56608.1} PE=3	COG0169@1|root,KOG0692@2759|Eukaryota,37S9P@33090|Viridiplantae,3GGZF@35493|Streptophyta,4JG5H@91835|fabids	3-phosphoshikimate 1-carboxyvinyltransferase	E	XP_022147151.1	3-phosphoshikimate 1-carboxyvinyltransferase 2 [Momordica charantia]	EPSP_synthase	-	#N/A
evm.TU.chr5.298	K08679	ko00520|Amino sugar and nucleotide sugar metabolism;ko01100|Metabolic pathways	GO:0003674|molecular_function|MF;GO:0003824|catalytic activity|MF;GO:0005575|cellular_component|CC;GO:0016020|membrane|CC;GO:0016021|integral component of membrane|CC;GO:0031224|intrinsic component of membrane|CC;GO:0110165|cellular anatomical entity|CC	sp|O81312|GAE3_ARATH	UDP-glucuronate 4-epimerase 3 EC=5.1.3.6 UDP-glucuronic acid epimerase 3 OS=Arabidopsis thaliana (Mouse-ear cress) Name=GAE3 OrderedLocusNames=At4g00110 ORFNames=F6N15.16 PE=2	tr|A0A0A0L7M6|A0A0A0L7M6_CUCSA	UDP-glucuronate 4-epimerase 3 {ECO:0000313|EMBL:KGN56607.1} OS=Cucumis sativus (Cucumber) ORFNames=Csa_3G126220 {ECO:0000313|EMBL:KGN56607.1} PE=4	COG1087@1|root,KOG1371@2759|Eukaryota,37JFV@33090|Viridiplantae,3GARW@35493|Streptophyta,4JEQF@91835|fabids	UDP-glucuronate 4-epimerase	M	XP_022147152.1	UDP-glucuronate 4-epimerase 3 [Momordica charantia]	Epimerase,GDP_Man_Dehyd	-	#N/A
evm.TU.chr5.299	-	-	-	-	-	tr|A0A1S3AWD8|A0A1S3AWD8_CUCME	uncharacterized protein LOC103483359 {ECO:0000313|RefSeq:XP_008438173.1} OS=Cucumis melo (Muskmelon) Name=LOC103483359 {ECO:0000313|RefSeq:XP_008438173.1} PE=4	28KIQ@1|root,2QT00@2759|Eukaryota,37QED@33090|Viridiplantae,3G8H5@35493|Streptophyta,4JF60@91835|fabids	-	-	XP_022146882.1	uncharacterized protein LOC111015976 [Momordica charantia]	-	-	#N/A
evm.TU.chr5.300	-	-	GO:0000215|tRNA 2'-phosphotransferase activity|MF;GO:0000394|RNA splicing, via endonucleolytic cleavage and ligation|BP;GO:0003674|molecular_function|MF;GO:0003824|catalytic activity|MF;GO:0003950|NAD+ ADP-ribosyltransferase activity|MF;GO:0006139|nucleobase-containing compound metabolic process|BP;GO:0006388|tRNA splicing, via endonucleolytic cleavage and ligation|BP;GO:0006396|RNA processing|BP…	-	-	tr|A0A0A0L3T7|A0A0A0L3T7_CUCSA	Uncharacterized protein {ECO:0000313|EMBL:KGN56605.1} OS=Cucumis sativus (Cucumber) ORFNames=Csa_3G126200 {ECO:0000313|EMBL:KGN56605.1} PE=4	COG1859@1|root,KOG2278@2759|Eukaryota,37MFD@33090|Viridiplantae,3GDXU@35493|Streptophyta,4JNS6@91835|fabids	tRNA 2'-phosphotransferase	J	XP_022147085.1	tRNA 2&apos;-phosphotransferase 1 [Momordica charantia]	PTS_2-RNA	-	#N/A
evm.TU.chr5.301	-	-	-	-	-	-	-	-	-	-	-	-	-	-	#N/A
evm.TU.chr5.302	-	-	GO:0000166|nucleotide binding|MF;GO:0003674|molecular_function|MF;GO:0003824|catalytic activity|MF;GO:0004672|protein kinase activity|MF;GO:0005488|binding|MF;GO:0005524|ATP binding|MF;GO:0005575|cellular_component|CC;GO:0016020|membrane|CC;GO:0016021|integral component of membrane|CC;GO:0016301|kinase activity|MF;GO:0016740|transferase activity|MF;GO:0016772|transferase activity, transferring ph…	sp|Q93YN1|CRPK1_ARATH	Cold-responsive protein kinase 1 {ECO:0000303|PubMed:28344081} EC=2.7.11.1 {ECO:0000255|PROSITE-ProRule:PRU00159, ECO:0000269|PubMed:28344081} OS=Arabidopsis thaliana (Mouse-ear cress) ORFNames=F19K19.4 {ECO:0000312|EMBL:AAG10816.1} PE=1	tr|A0A1S3AVE2|A0A1S3AVE2_CUCME	LRR receptor-like serine/threonine-protein kinase GSO2 {ECO:0000313|RefSeq:XP_008438169.1} OS=Cucumis melo (Muskmelon) Name=LOC103483357 {ECO:0000313|RefSeq:XP_008438169.1} PE=4	28K7G@1|root,2QSN5@2759|Eukaryota,37I7U@33090|Viridiplantae,3G7PY@35493|Streptophyta,4JN26@91835|fabids	LRR receptor-like serine threonine-protein kinase	T	XP_022146971.1	probable LRR receptor-like serine/threonine-protein kinase At1g34110 [Momordica charantia]	LRRNT_2,LRR_1,LRR_8,Pkinase_Tyr	Trihelix	#N/A
evm.TU.chr5.303	-	-	GO:0005575|cellular_component|CC;GO:0005622|intracellular anatomical structure|CC;GO:0005737|cytoplasm|CC;GO:0005773|vacuole|CC;GO:0006139|nucleobase-containing compound metabolic process|BP;GO:0006725|cellular aromatic compound metabolic process|BP;GO:0006807|nitrogen compound metabolic process|BP;GO:0008150|biological_process|BP;GO:0008152|metabolic process|BP;GO:0009451|RNA modification|BP;GO:…	sp|O22137|PP202_ARATH	Pentatricopeptide repeat-containing protein At2g45350, chloroplastic Protein CHLORORESPIRATORY REDUCTION 4 Precursor OS=Arabidopsis thaliana (Mouse-ear cress) ORFNames=F4L23.14 PE=1	tr|A0A1S3AWC2|A0A1S3AWC2_CUCME	pentatricopeptide repeat-containing protein At2g45350, chloroplastic {ECO:0000313|RefSeq:XP_008438168.1} OS=Cucumis melo (Muskmelon) Name=LOC103483356 {ECO:0000313|RefSeq:XP_008438168.1} PE=4	KOG4197@1|root,KOG4197@2759|Eukaryota,37QZR@33090|Viridiplantae,3GGF6@35493|Streptophyta,4JM3J@91835|fabids	Pentatricopeptide repeat-containing protein	S	XP_022146972.1	pentatricopeptide repeat-containing protein At2g45350, chloroplastic [Momordica charantia]	PPR,PPR_2	HSF	#N/A
evm.TU.chr5.304	-	-	-	-	-	tr|A0A1S3AWD4|A0A1S3AWD4_CUCME	uncharacterized protein LOC103483355 {ECO:0000313|RefSeq:XP_008438166.1} OS=Cucumis melo (Muskmelon) Name=LOC103483355 {ECO:0000313|RefSeq:XP_008438166.1} PE=4	28JD8@1|root,2RYQI@2759|Eukaryota,37RTA@33090|Viridiplantae,3GGGK@35493|Streptophyta,4JP78@91835|fabids	Protein of unknown function (DUF1442)	S	XP_022980406.1	uncharacterized protein LOC111479781 [Cucurbita maxima]	DUF1442	-	#N/A
evm.TU.chr5.305	-	-	GO:0003674|molecular_function|MF;GO:0003824|catalytic activity|MF;GO:0005575|cellular_component|CC;GO:0005622|intracellular anatomical structure|CC;GO:0005737|cytoplasm|CC;GO:0005783|endoplasmic reticulum|CC;GO:0005794|Golgi apparatus|CC;GO:0006464|cellular protein modification process|BP;GO:0006497|protein lipidation|BP;GO:0006605|protein targeting|BP;GO:0006612|protein targeting to membrane|BP;…	sp|Q8VYP5|ZDH14_ARATH	Probable protein S-acyltransferase 14 EC=2.3.1.225 Probable palmitoyltransferase At3g60800 Zinc finger DHHC domain-containing protein At3g60800 OS=Arabidopsis thaliana (Mouse-ear cress) Name=PAT14 OrderedLocusNames=At3g60800 ORFNames=T4C21_210 PE=2	tr|A0A0A0L931|A0A0A0L931_CUCSA	S-acyltransferase {ECO:0000256|RuleBase:RU079119} EC=2.3.1.225 {ECO:0000256|RuleBase:RU079119} Palmitoyltransferase {ECO:0000256|RuleBase:RU079119} OS=Cucumis sativus (Cucumber) ORFNames=Csa_3G126160 {ECO:0000313|EMBL:KGN56601.1} PE=3	COG5273@1|root,KOG1315@2759|Eukaryota,37N7F@33090|Viridiplantae,3GEB5@35493|Streptophyta,4JMCE@91835|fabids	Belongs to the DHHC palmitoyltransferase family	I	XP_022147091.1	probable protein S-acyltransferase 14 [Momordica charantia]	DHHC	-	#N/A
evm.TU.chr5.306	-	-	GO:0005575|cellular_component|CC;GO:0016020|membrane|CC;GO:0016021|integral component of membrane|CC;GO:0031224|intrinsic component of membrane|CC;GO:0110165|cellular anatomical entity|CC	sp|Q6NNP0|ATG16_ARATH	Autophagy-related protein 16 {ECO:0000305} OS=Arabidopsis thaliana (Mouse-ear cress) ORFNames=K6A12.9 {ECO:0000312|EMBL:BAB09394.1} PE=2	tr|A0A1S3AVT9|A0A1S3AVT9_CUCME	transducin beta-like protein 2 {ECO:0000313|RefSeq:XP_008438164.1} OS=Cucumis melo (Muskmelon) Name=LOC103483353 {ECO:0000313|RefSeq:XP_008438164.1} PE=4	COG2319@1|root,KOG2096@2759|Eukaryota,37NAU@33090|Viridiplantae,3G7ZJ@35493|Streptophyta,4JI0F@91835|fabids	Transducin beta-like protein	S	XP_022147011.1	transducin beta-like protein 2 [Momordica charantia]	WD40	-	#N/A
evm.TU.chr5.307	K01800	ko00350|Tyrosine metabolism;ko01100|Metabolic pathways	GO:0003674|molecular_function|MF;GO:0003824|catalytic activity|MF;GO:0005575|cellular_component|CC;GO:0005622|intracellular anatomical structure|CC;GO:0005737|cytoplasm|CC;GO:0006082|organic acid metabolic process|BP;GO:0006520|cellular amino acid metabolic process|BP;GO:0006725|cellular aromatic compound metabolic process|BP;GO:0006807|nitrogen compound metabolic process|BP;GO:0008150|biological…	sp|P57108|GSTZ_EUPES	Glutathione S-transferase zeta class EC=2.5.1.18 OS=Euphorbia esula (Leafy spurge) PE=2	tr|A0A1S3AVD8|A0A1S3AVD8_CUCME	glutathione S-transferase zeta class-like isoform X4 {ECO:0000313|RefSeq:XP_008438163.1} OS=Cucumis melo (Muskmelon) Name=LOC103483352 {ECO:0000313|RefSeq:XP_008438163.1} PE=4	COG0625@1|root,KOG0868@2759|Eukaryota,37T9W@33090|Viridiplantae,3G9J7@35493|Streptophyta,4JJI6@91835|fabids	Glutathione S-transferase zeta class-like	O	XP_022147012.1	glutathione S-transferase zeta class-like isoform X1 [Momordica charantia]	GST_C_2,GST_C_3,GST_N_2,GST_N_3	-	#N/A
evm.TU.chr5.308	K10885	ko03450|Non-homologous end-joining	GO:0000166|nucleotide binding|MF;GO:0000723|telomere maintenance|BP;GO:0003674|molecular_function|MF;GO:0003676|nucleic acid binding|MF;GO:0003677|DNA binding|MF;GO:0003678|DNA helicase activity|MF;GO:0003684|damaged DNA binding|MF;GO:0003824|catalytic activity|MF;GO:0004386|helicase activity|MF;GO:0005488|binding|MF;GO:0005524|ATP binding|MF;GO:0005575|cellular_component|CC;GO:0005622|intracellu…	sp|Q9FQ09|KU80_ARATH	ATP-dependent DNA helicase 2 subunit KU80 EC=3.6.4.12 ATP-dependent DNA helicase 2 subunit 2 ATP-dependent DNA helicase II 80 kDa subunit OS=Arabidopsis thaliana (Mouse-ear cress) Name=KU80 OrderedLocusNames=At1g48050 ORFNames=F21D18.26, T2J15.4 PE=1	tr|A0A1S3AWC4|A0A1S3AWC4_CUCME	ATP-dependent DNA helicase 2 subunit KU80 {ECO:0000256|PIRNR:PIRNR016570} EC=3.6.4.12 {ECO:0000256|PIRNR:PIRNR016570} OS=Cucumis melo (Muskmelon) Name=LOC103483351 {ECO:0000313|RefSeq:XP_008438156.1} PE=3	KOG2326@1|root,KOG2326@2759|Eukaryota,37IPJ@33090|Viridiplantae,3GFYR@35493|Streptophyta,4JKDM@91835|fabids	ATP-dependent DNA helicase 2 subunit	L	XP_022147110.1	ATP-dependent DNA helicase 2 subunit KU80 [Momordica charantia]	Ku,Ku_C,Ku_N,Ku_PK_bind	-	#N/A
evm.TU.chr5.309	K02732	ko03050|Proteasome	GO:0000502|proteasome complex|CC;GO:0003674|molecular_function|MF;GO:0003824|catalytic activity|MF;GO:0004175|endopeptidase activity|MF;GO:0004298|threonine-type endopeptidase activity|MF;GO:0005575|cellular_component|CC;GO:0005622|intracellular anatomical structure|CC;GO:0005634|nucleus|CC;GO:0005737|cytoplasm|CC;GO:0005839|proteasome core complex|CC;GO:0006508|proteolysis|BP;GO:0006807|nitrogen…	sp|O82531|PSB1_PETHY	Proteasome subunit beta type-1 EC=3.4.25.1 20S proteasome alpha subunit F 20S proteasome subunit beta-6 OS=Petunia hybrida (Petunia) Name=PBF1 PE=2	tr|A0A1S3AVP1|A0A1S3AVP1_CUCME	Proteasome subunit beta type {ECO:0000256|RuleBase:RU004203} EC=3.4.25.1 {ECO:0000256|RuleBase:RU004203} OS=Cucumis melo (Muskmelon) Name=LOC103483350 {ECO:0000313|RefSeq:XP_008438155.1} PE=3	COG0638@1|root,KOG0179@2759|Eukaryota,37J5U@33090|Viridiplantae,3GFJZ@35493|Streptophyta,4JKU6@91835|fabids	The proteasome is a multicatalytic proteinase complex which is characterized by its ability to cleave peptides with Arg, Phe, Tyr, Leu, and Glu adjacent to the leaving group at neutral or slightly basic pH	O	XP_022147067.1	proteasome subunit beta type-1 [Momordica charantia]	Proteasome	-	#N/A
evm.TU.chr5.310	-	-	GO:0000217|DNA secondary structure binding|MF;GO:0003674|molecular_function|MF;GO:0003676|nucleic acid binding|MF;GO:0003677|DNA binding|MF;GO:0003680|minor groove of adenine-thymine-rich DNA binding|MF;GO:0005488|binding|MF;GO:0005575|cellular_component|CC;GO:0005622|intracellular anatomical structure|CC;GO:0005634|nucleus|CC;GO:0043226|organelle|CC;GO:0043227|membrane-bounded organelle|CC;GO:00…	sp|Q4V3E0|AHL7_ARATH	AT-hook motif nuclear-localized protein 7 {ECO:0000312|EMBL:FAA00278.1} OS=Arabidopsis thaliana (Mouse-ear cress) ORFNames=F6N15.24 {ECO:0000312|EMBL:AAC19314.1} PE=2	tr|A0A1S3AVS7|A0A1S3AVS7_CUCME	AT-hook motif nuclear-localized protein 7-like {ECO:0000313|RefSeq:XP_008438154.1} OS=Cucumis melo (Muskmelon) Name=LOC103483349 {ECO:0000313|RefSeq:XP_008438154.1} PE=4	28J02@1|root,2QT7J@2759|Eukaryota,37IVA@33090|Viridiplantae,3GBMD@35493|Streptophyta,4JGB7@91835|fabids	Domain of unknown function (DUF296)	K	XP_022147096.1	AT-hook motif nuclear-localized protein 7-like [Momordica charantia]	DUF296	-	#N/A
evm.TU.chr5.311	-	-	-	-	-	tr|A0A0A0L3S8|A0A0A0L3S8_CUCSA	Uncharacterized protein {ECO:0000313|EMBL:KGN56595.1} OS=Cucumis sativus (Cucumber) ORFNames=Csa_3G126100 {ECO:0000313|EMBL:KGN56595.1} PE=4	2CMUB@1|root,2QRZC@2759|Eukaryota,37HUW@33090|Viridiplantae,3GD5N@35493|Streptophyta,4JDV6@91835|fabids	-	-	XP_022147046.1	uncharacterized protein LOC111016075 [Momordica charantia]	-	-	#N/A
evm.TU.chr5.312	-	-	GO:0005575|cellular_component|CC;GO:0005622|intracellular anatomical structure|CC;GO:0005634|nucleus|CC;GO:0006139|nucleobase-containing compound metabolic process|BP;GO:0006351|transcription, DNA-templated|BP;GO:0006355|regulation of transcription, DNA-templated|BP;GO:0006725|cellular aromatic compound metabolic process|BP;GO:0006807|nitrogen compound metabolic process|BP;GO:0007154|cell communi…	sp|O22131|LBD18_ARATH	LOB domain-containing protein 18 ASYMMETRIC LEAVES 2-like protein 20 Short=AS2-like protein 20 OS=Arabidopsis thaliana (Mouse-ear cress) ORFNames=F4L23.7 PE=1	tr|A0A1S3AVS3|A0A1S3AVS3_CUCME	LOB domain-containing protein 18 {ECO:0000313|RefSeq:XP_008438149.1} OS=Cucumis melo (Muskmelon) Name=LOC103483345 {ECO:0000313|RefSeq:XP_008438149.1} PE=4	28KBI@1|root,2QR68@2759|Eukaryota,37HH7@33090|Viridiplantae,3GCJP@35493|Streptophyta,4JSU0@91835|fabids	LOB domain-containing protein	S	XP_022147090.1	LOB domain-containing protein 18-like [Momordica charantia]	LOB	LBD	#N/A
evm.TU.chr5.313	-	-	-	sp|Q9LPC4|PPR1_ARATH	Pentatricopeptide repeat-containing protein At1g01970 OS=Arabidopsis thaliana (Mouse-ear cress) OrderedLocusNames=At1g01970 ORFNames=F22M8.10 PE=2	tr|A0A0A0L7L8|A0A0A0L7L8_CUCSA	Uncharacterized protein {ECO:0000313|EMBL:KGN56592.1} OS=Cucumis sativus (Cucumber) ORFNames=Csa_3G126080 {ECO:0000313|EMBL:KGN56592.1} PE=4	KOG4197@1|root,KOG4197@2759|Eukaryota,37HRS@33090|Viridiplantae,3GASU@35493|Streptophyta,4JCYY@91835|fabids	Pentatricopeptide repeat-containing protein	S	XP_022147089.1	pentatricopeptide repeat-containing protein At1g01970 [Momordica charantia]	PPR	-	#N/A
evm.TU.chr5.314	K18442	ko04144|Endocytosis	GO:0007154|cell communication|BP;GO:0007165|signal transduction|BP;GO:0007264|small GTPase mediated signal transduction|BP;GO:0007265|Ras protein signal transduction|BP;GO:0008150|biological_process|BP;GO:0009966|regulation of signal transduction|BP;GO:0009987|cellular process|BP;GO:0010646|regulation of cell communication|BP;GO:0023051|regulation of signaling|BP;GO:0023052|signaling|BP;GO:003201…	sp|Q9LZX8|BIG2_ARATH	Brefeldin A-inhibited guanine nucleotide-exchange protein 2 Short=BIG2 ARF guanine-nucleotide exchange factor BIG2 OS=Arabidopsis thaliana (Mouse-ear cress) Name=BIG2 OrderedLocusNames=At3g60860 ORFNames=T4C21_270 PE=2	tr|A0A1S3AVC3|A0A1S3AVC3_CUCME	brefeldin A-inhibited guanine nucleotide-exchange protein 2-like {ECO:0000313|RefSeq:XP_008438148.1} OS=Cucumis melo (Muskmelon) Name=LOC103483344 {ECO:0000313|RefSeq:XP_008438148.1} PE=4	COG5307@1|root,KOG0929@2759|Eukaryota,37K42@33090|Viridiplantae,3GEGX@35493|Streptophyta,4JJC0@91835|fabids	Brefeldin A-inhibited guanine nucleotide-exchange protein	U	XP_022147082.1	brefeldin A-inhibited guanine nucleotide-exchange protein 2-like [Momordica charantia]	DCB,DUF1981,Mon2_C,Sec7,Sec7_N	-	#N/A
evm.TU.chr5.315	-	-	GO:0000217|DNA secondary structure binding|MF;GO:0003674|molecular_function|MF;GO:0003676|nucleic acid binding|MF;GO:0003677|DNA binding|MF;GO:0003680|minor groove of adenine-thymine-rich DNA binding|MF;GO:0005488|binding|MF;GO:0097159|organic cyclic compound binding|MF;GO:1901363|heterocyclic compound binding|MF	sp|Q9LZX7|AHL18_ARATH	AT-hook motif nuclear-localized protein 18 {ECO:0000312|EMBL:FAA00289.1} OS=Arabidopsis thaliana (Mouse-ear cress) ORFNames=T4C21_280 {ECO:0000312|EMBL:CAB82691.1} PE=2	tr|A0A1S3CSN5|A0A1S3CSN5_CUCME	AT-hook motif nuclear-localized protein 22-like {ECO:0000313|RefSeq:XP_008466998.1} OS=Cucumis melo (Muskmelon) Name=LOC103504402 {ECO:0000313|RefSeq:XP_008466998.1} PE=4	28J02@1|root,2QRBV@2759|Eukaryota,37HRI@33090|Viridiplantae,3GAS1@35493|Streptophyta,4JJ5E@91835|fabids	Transcription factor that specifically binds AT-rich DNA sequences related to the nuclear matrix attachment regions (MARs)	K	XP_008466998.1	PREDICTED: AT-hook motif nuclear-localized protein 22-like [Cucumis melo]	DUF296	-	#N/A
evm.TU.chr5.316	K10396	ko04144|Endocytosis	GO:0000166|nucleotide binding|MF;GO:0003674|molecular_function|MF;GO:0003774|cytoskeletal motor activity|MF;GO:0003777|microtubule motor activity|MF;GO:0005488|binding|MF;GO:0005515|protein binding|MF;GO:0005524|ATP binding|MF;GO:0005575|cellular_component|CC;GO:0005622|intracellular anatomical structure|CC;GO:0005856|cytoskeleton|CC;GO:0005874|microtubule|CC;GO:0006928|movement of cell or subcel…	sp|Q9LPC6|KINUB_ARATH	Kinesin-like protein KIN-UB {ECO:0000305} AtKINUb {ECO:0000303|PubMed:21387573} Protein ARMADILLO REPEAT KINESIN2 {ECO:0000303|PubMed:17971038} Protein ARMADILLO REPEAT-CONTAINING KINESIN 2 {ECO:0000305} OS=Arabidopsis thaliana (Mouse-ear cress) ORFNames=F22M8.8 {ECO:0000312|EMBL:AAF76473.1} PE=1	tr|A0A1S3AWA1|A0A1S3AWA1_CUCME	Kinesin-like protein {ECO:0000256|RuleBase:RU000394} OS=Cucumis melo (Muskmelon) Name=LOC103483343 {ECO:0000313|RefSeq:XP_008438147.1} PE=3	COG5059@1|root,KOG0240@2759|Eukaryota,37NIJ@33090|Viridiplantae,3G8UP@35493|Streptophyta,4JFVX@91835|fabids	Belongs to the TRAFAC class myosin-kinesin ATPase superfamily. Kinesin family	Z	XP_022146966.1	kinesin-like protein KIN-UB [Momordica charantia]	Arm,Kinesin	MYB_related	#N/A
evm.TU.chr5.317	-	-	-	-	-	-	-	-	-	-	-	-	-	-	#N/A
evm.TU.chr5.318	K01714	ko01100|Metabolic pathways;ko00300|Lysine biosynthesis;ko01110|Biosynthesis of secondary metabolites;ko00261|Monobactam biosynthesis;ko01230|Biosynthesis of amino acids	GO:0003674|molecular_function|MF;GO:0003824|catalytic activity|MF;GO:0006082|organic acid metabolic process|BP;GO:0006520|cellular amino acid metabolic process|BP;GO:0006553|lysine metabolic process|BP;GO:0006807|nitrogen compound metabolic process|BP;GO:0008150|biological_process|BP;GO:0008152|metabolic process|BP;GO:0008652|cellular amino acid biosynthetic process|BP;GO:0008840|4-hydroxy-tetrah…	sp|Q9FVC8|DAPA2_ARATH	4-hydroxy-tetrahydrodipicolinate synthase 2, chloroplastic Short=HTPA synthase 2 EC=4.3.3.7 Precursor OS=Arabidopsis thaliana (Mouse-ear cress) Name=DHDPS2 OrderedLocusNames=At2g45440 ORFNames=F4L23.5 PE=1	tr|A0A1S3AWB5|A0A1S3AWB5_CUCME	4-hydroxy-tetrahydrodipicolinate synthase, chloroplastic-like {ECO:0000313|RefSeq:XP_008438146.1} OS=Cucumis melo (Muskmelon) Name=LOC103483341 {ECO:0000313|RefSeq:XP_008438146.1} PE=3	COG0329@1|root,2QQ8M@2759|Eukaryota,37QK8@33090|Viridiplantae,3G8W1@35493|Streptophyta,4JE72@91835|fabids	synthase	E	XP_022147065.1	4-hydroxy-tetrahydrodipicolinate synthase, chloroplastic-like [Momordica charantia]	DHDPS	BBR-BPC	#N/A
evm.TU.chr5.319	-	-	GO:0003002|regionalization|BP;GO:0007275|multicellular organism development|BP;GO:0007389|pattern specification process|BP;GO:0008150|biological_process|BP;GO:0009653|anatomical structure morphogenesis|BP;GO:0009798|axis specification|BP;GO:0009943|adaxial/abaxial axis specification|BP;GO:0009955|adaxial/abaxial pattern specification|BP;GO:0009965|leaf morphogenesis|BP;GO:0010016|shoot system mor…	sp|Q9LZX5|ZPR2_ARATH	Protein LITTLE ZIPPER 2 {ECO:0000303|PubMed:18055602} OS=Arabidopsis thaliana (Mouse-ear cress) ORFNames=T4C21.300 {ECO:0000312|EMBL:CAB82693.1} PE=1	tr|A0A0A0L3S0|A0A0A0L3S0_CUCSA	Uncharacterized protein {ECO:0000313|EMBL:KGN56585.1} OS=Cucumis sativus (Cucumber) ORFNames=Csa_3G125520 {ECO:0000313|EMBL:KGN56585.1} PE=4	2D37B@1|root,2S4ZT@2759|Eukaryota,37X43@33090|Viridiplantae,3GM0F@35493|Streptophyta,4JR2G@91835|fabids	-	-	XP_022146904.1	protein LITTLE ZIPPER 2-like [Momordica charantia]	-	-	#N/A
evm.TU.chr5.320	-	-	-	-	-	tr|A0A0A0L6D9|A0A0A0L6D9_CUCSA	Uncharacterized protein {ECO:0000313|EMBL:KGN56584.1} OS=Cucumis sativus (Cucumber) ORFNames=Csa_3G125020 {ECO:0000313|EMBL:KGN56584.1} PE=4	28KID@1|root,2QSZQ@2759|Eukaryota,37Q1D@33090|Viridiplantae,3GG38@35493|Streptophyta,4JE3Y@91835|fabids	Forkhead associated domain	S	XP_022147057.1	kinesin-like protein KIF15 isoform X2 [Momordica charantia]	FHA	-	#N/A
evm.TU.chr5.321	-	-	GO:0003674|molecular_function|MF;GO:0003755|peptidyl-prolyl cis-trans isomerase activity|MF;GO:0003824|catalytic activity|MF;GO:0006457|protein folding|BP;GO:0008150|biological_process|BP;GO:0009987|cellular process|BP;GO:0016853|isomerase activity|MF;GO:0016859|cis-trans isomerase activity|MF;GO:0140096|catalytic activity, acting on a protein|MF	sp|Q9LPC7|CP18A_ARATH	Peptidyl-prolyl cis-trans isomerase CYP18-1 Short=PPIase CYP18-1 EC=5.2.1.8 Cyclophilin of 18 kDa 1 Cyclophilin-18-1 OS=Arabidopsis thaliana (Mouse-ear cress) Name=CYP18-1 OrderedLocusNames=At1g01940 ORFNames=F22M8.7 PE=2	tr|A0A1S3AVB8|A0A1S3AVB8_CUCME	Peptidyl-prolyl cis-trans isomerase {ECO:0000256|RuleBase:RU363019} Short=PPIase {ECO:0000256|RuleBase:RU363019} EC=5.2.1.8 {ECO:0000256|RuleBase:RU363019} OS=Cucumis melo (Muskmelon) Name=LOC103483338 {ECO:0000313|RefSeq:XP_008438142.1} PE=3	COG0652@1|root,KOG0884@2759|Eukaryota,37PXK@33090|Viridiplantae,3G7QY@35493|Streptophyta,4JMXK@91835|fabids	PPIases accelerate the folding of proteins. It catalyzes the cis-trans isomerization of proline imidic peptide bonds in oligopeptides	O	XP_022146899.1	peptidyl-prolyl cis-trans isomerase CYP18-1 [Momordica charantia]	Pro_isomerase	-	#N/A
evm.TU.chr5.322	-	-	GO:0005575|cellular_component|CC;GO:0005622|intracellular anatomical structure|CC;GO:0005737|cytoplasm|CC;GO:0005739|mitochondrion|CC;GO:0005740|mitochondrial envelope|CC;GO:0005741|mitochondrial outer membrane|CC;GO:0006508|proteolysis|BP;GO:0006511|ubiquitin-dependent protein catabolic process|BP;GO:0006515|protein quality control for misfolded or incompletely synthesized proteins|BP;GO:0006807…	-	-	tr|A0A1S3AW96|A0A1S3AW96_CUCME	ankyrin repeat and zinc finger domain-containing protein 1 {ECO:0000313|RefSeq:XP_008438141.1} OS=Cucumis melo (Muskmelon) Name=LOC103483337 {ECO:0000313|RefSeq:XP_008438141.1} PE=4	KOG2505@1|root,KOG2505@2759|Eukaryota,37HVV@33090|Viridiplantae,3GF7R@35493|Streptophyta,4JJF4@91835|fabids	Ankyrin repeat and zinc finger domain-containing protein	A	XP_022147077.1	ankyrin repeat and zinc finger domain-containing protein 1 [Momordica charantia]	-	-	#N/A
evm.TU.chr5.323	-	-	GO:0000166|nucleotide binding|MF;GO:0003674|molecular_function|MF;GO:0005488|binding|MF;GO:0005524|ATP binding|MF;GO:0005575|cellular_component|CC;GO:0005622|intracellular anatomical structure|CC;GO:0005634|nucleus|CC;GO:0006139|nucleobase-containing compound metabolic process|BP;GO:0006351|transcription, DNA-templated|BP;GO:0006355|regulation of transcription, DNA-templated|BP;GO:0006725|cellula…	sp|Q8S9M3|GRF9_ARATH	Growth-regulating factor 9 Short=AtGRF9 Transcription activator GRF9 OS=Arabidopsis thaliana (Mouse-ear cress) Name=GRF9 OrderedLocusNames=At2g45480 ORFNames=F17K2.27, F4L23.1 PE=1	tr|A0A0A0L916|A0A0A0L916_CUCSA	Uncharacterized protein {ECO:0000313|EMBL:KGN56581.1} OS=Cucumis sativus (Cucumber) ORFNames=Csa_3G124990 {ECO:0000313|EMBL:KGN56581.1} PE=4	2CSSX@1|root,2RD11@2759|Eukaryota,37SDI@33090|Viridiplantae,3GFGQ@35493|Streptophyta,4JP72@91835|fabids	Growth-regulating factor	K	XP_022147058.1	growth-regulating factor 9 isoform X1 [Momordica charantia]	QLQ,WRC	GRF	#N/A
evm.TU.chr5.324	-	-	GO:0000166|nucleotide binding|MF;GO:0000226|microtubule cytoskeleton organization|BP;GO:0000278|mitotic cell cycle|BP;GO:0000910|cytokinesis|BP;GO:0003674|molecular_function|MF;GO:0003824|catalytic activity|MF;GO:0004672|protein kinase activity|MF;GO:0004674|protein serine/threonine kinase activity|MF;GO:0005488|binding|MF;GO:0005524|ATP binding|MF;GO:0005575|cellular_component|CC;GO:0005622|intr…	sp|O64629|AUR3_ARATH	Serine/threonine-protein kinase Aurora-3 Short=AtAur3 EC=2.7.11.1 Aurora-like kinase 3 OS=Arabidopsis thaliana (Mouse-ear cress) Name=AUR3 OrderedLocusNames=At2g45490 ORFNames=F17K2.2 PE=2	tr|A0A0A0L3R7|A0A0A0L3R7_CUCSA	Uncharacterized protein {ECO:0000313|EMBL:KGN56580.1} OS=Cucumis sativus (Cucumber) ORFNames=Csa_3G124980 {ECO:0000313|EMBL:KGN56580.1} PE=3	KOG0580@1|root,KOG0580@2759|Eukaryota,37MRX@33090|Viridiplantae,3GE7G@35493|Streptophyta,4JID7@91835|fabids	Belongs to the protein kinase superfamily	T	XP_022147052.1	serine/threonine-protein kinase Aurora-3 [Momordica charantia]	Pkinase	-	#N/A
evm.TU.chr5.325	-	-	GO:0003674|molecular_function|MF;GO:0003824|catalytic activity|MF;GO:0004497|monooxygenase activity|MF;GO:0005488|binding|MF;GO:0005506|iron ion binding|MF;GO:0005575|cellular_component|CC;GO:0016020|membrane|CC;GO:0016021|integral component of membrane|CC;GO:0016491|oxidoreductase activity|MF;GO:0016705|oxidoreductase activity, acting on paired donors, with incorporation or reduction of molecula…	sp|Q50EK3|C04C1_PINTA	Cytochrome P450 704C1 EC=1.14.-.- Cytochrome P450 CYPD OS=Pinus taeda (Loblolly pine) Name=CYP704C1 PE=2	tr|A0A1S3AW91|A0A1S3AW91_CUCME	cytochrome P450 704C1-like isoform X1 {ECO:0000313|RefSeq:XP_008438136.1} OS=Cucumis melo (Muskmelon) Name=LOC103483335 {ECO:0000313|RefSeq:XP_008438136.1} PE=3	COG2124@1|root,KOG0157@2759|Eukaryota,37QM4@33090|Viridiplantae,3G7DQ@35493|Streptophyta,4JE14@91835|fabids	Cytochrome p450	Q	XP_022146913.1	cytochrome P450 704C1-like isoform X1 [Momordica charantia]	p450	NAC	#N/A
evm.TU.chr5.326	-	-	GO:0005575|cellular_component|CC;GO:0005911|cell-cell junction|CC;GO:0009506|plasmodesma|CC;GO:0030054|cell junction|CC;GO:0055044|symplast|CC;GO:0070161|anchoring junction|CC;GO:0110165|cellular anatomical entity|CC	sp|F4IG73|BCHC2_ARATH	BEACH domain-containing protein C2 {ECO:0000303|PubMed:25618824} BEACH-domain homolog C2 {ECO:0000305} OS=Arabidopsis thaliana (Mouse-ear cress) OrderedLocusNames=At2g45540 {ECO:0000312|Araport:AT2G45540} PE=1	tr|A0A1S3AVQ8|A0A1S3AVQ8_CUCME	BEACH domain-containing protein C2 {ECO:0000313|RefSeq:XP_008438129.1, ECO:0000313|RefSeq:XP_008438130.1} OS=Cucumis melo (Muskmelon) ECO:0000313|RefSeq:XP_008438130.1} PE=4	KOG1787@1|root,KOG1787@2759|Eukaryota,37PI6@33090|Viridiplantae,3GF4I@35493|Streptophyta,4JE9F@91835|fabids	BEACH domain-containing protein	U	XP_022146927.1	BEACH domain-containing protein C2 [Momordica charantia]	Beach,DUF4704,PH_BEACH,WD40	-	#N/A
[truncated: 41,122 more rows]

## Sheet: Sheet2
evm.TU.chr3.2927
evm.TU.chr3.2934	+	C3H
evm.TU.chr3.2946	+	F-box domain
evm.TU.chr3.2951
